# Supplementary material for: A single amino acid in the Salmonella effector SarA/SteE triggers supraphysiological activation of STAT3 for anti-inflammatory gene expression
Source: Cell Rep. 2025 Apr 5;44(4):115530. doi: 10.1016/j.celrep.2025.115530 (PMC12014907; doi:10.1016/j.celrep.2025.115530)
Supplement: Table S1. Excel file containing results from SarA IP/MS, related to Figure 4 — (A) Tab in excel file containing protein abundances. (B) Tab in excel file containing peptide abundances [file mmc2.xlsx]

## Sheet: ST1A, Protein abundance
PG.ProteinGroups	PG.Genes	PG.ProteinDescriptions	PG.ProteinNames	[1] UntaggedSarA.htrms.PG.Quantity	[2] FLAG-SarA.htrms.PG.Quantity	[3] FLAG-SarA_I168R.htrms.PG.Quantity	[4] FLAG-SarA:gp130.htrms.PG.Quantity	[5] FLAG-SarA:gp130_R168I.htrms.PG.Quantity
A0A075B6R9	IGKV2D-24	Probable non-functional immunoglobulin kappa variable 2D-24	KVD24_HUMAN	230487	242406	156669	153920	155650
A0A0A0MS15;A0A0B4J1V0;A0A0B4J2H0;A0A0C4DH31;A0A0C4DH32;A0A0C4DH42;P01742;P01764;P01767;P01780;P0DTE1	IGHV3-49;IGHV3-15;IGHV1-69D;IGHV1-18;IGHV3-20;IGHV3-66;IGHV1-69;IGHV3-23;IGHV3-53;IGHV3-7;IGHV3-38-3	Immunoglobulin heavy variable 3-49;Immunoglobulin heavy variable 3-15;Immunoglobulin heavy variable 1-69D;Immunoglobulin heavy variable 1-18;Immunoglobulin heavy variable 3-20;Immunoglobulin heavy variable 3-66;Immunoglobulin heavy variable 1-69;Immunoglobulin heavy variable 3-23;Immunoglobulin heavy variable 3-53;Immunoglobulin heavy variable 3-7;Probable non-functional immunoglobulin heavy vari…	HV349_HUMAN;HV315_HUMAN;HV69D_HUMAN;HV118_HUMAN;HV320_HUMAN;HV366_HUMAN;HV169_HUMAN;HV323_HUMAN;HV353_HUMAN;HV307_HUMAN;HV383_HUMAN	11529.9	9002.51	6500.74	8957.3	7846.58
A0A0B4J2F2;P57059	SIK1B;SIK1	Putative serine/threonine-protein kinase SIK1B;Serine/threonine-protein kinase SIK1	SIK1B_HUMAN;SIK1_HUMAN	NaN	1780.44	1942.99	2205.1	1533.59
A0A2R8Y4L2	HNRNPA1L3	Heterogeneous nuclear ribonucleoprotein A1-like 3	RA1L3_HUMAN	16653.3	15729.6	13023.1	11818.5	13604.6
A0AV02	SLC12A8	Solute carrier family 12 member 8	S12A8_HUMAN	NaN	NaN	1640.52	1295.16	1779.23
A0AVF1	IFT56	Intraflagellar transport protein 56	IFT56_HUMAN	NaN	1966.4	2339.67	2928.17	2467.31
A0FGR8	ESYT2	Extended synaptotagmin-2	ESYT2_HUMAN	NaN	4360.34	4922.63	4747.37	4080.9
A1L0T0	ILVBL	2-hydroxyacyl-CoA lyase 2	HACL2_HUMAN	NaN	5478.75	8311.55	9371.48	6044.98
A2RUS2	DENND3	DENN domain-containing protein 3	DEND3_HUMAN	NaN	1064.27	1465.73	1263.72	1103.92
A5PLL7	PEDS1	Plasmanylethanolamine desaturase 1	PDES1_HUMAN	NaN	2216.65	3034.19	3559.27	2580.95
A6NDU8	RIMOC1	RAB7A-interacting MON1-CCZ1 complex subunit 1	RIMC1_HUMAN	309.359	1813.74	1886.52	2322.39	1939.37
A6NGN9	IGLON5	IgLON family member 5	IGLO5_HUMAN	178.08	50867.7	68908.6	78563.6	73287.4
A6NHL2	TUBAL3	Tubulin alpha chain-like 3	TBAL3_HUMAN	391.517	10474.5	13040.7	14004.7	6486.34
A6NK89;O43264	RASSF10;ZW10	Ras association domain-containing protein 10;Centromere/kinetochore protein zw10 homolog	RASFA_HUMAN;ZW10_HUMAN	NaN	5159.61	5078.68	6847.46	5938.12
A6NNY8;Q9UPT9	USP27X;USP22	Ubiquitin carboxyl-terminal hydrolase 27;Ubiquitin carboxyl-terminal hydrolase 22	UBP27_HUMAN;UBP22_HUMAN	NaN	4327.92	6462.93	8930.93	6121
A6ZKI3	RTL8C	Retrotransposon Gag-like protein 8C	RTL8C_HUMAN	435.501	12211.5	16125.3	19197.6	12858.2
A7E2V4	ZSWIM8	Zinc finger SWIM domain-containing protein 8	ZSWM8_HUMAN	NaN	1101.15	1121.21	1619.92	1159.33
A8K2U0	A2ML1	Alpha-2-macroglobulin-like protein 1	A2ML1_HUMAN	5245.16	NaN	NaN	NaN	NaN
A8MPP1;Q96FC9	DDX11L8;DDX11	Putative ATP-dependent DNA helicase DDX11-like protein 8;ATP-dependent DNA helicase DDX11	D11L8_HUMAN;DDX11_HUMAN	6120.01	5780.04	8392.19	8317.21	7725
A8MUP6	GSG1L2	Germ cell-specific gene 1-like protein 2	GS1L2_HUMAN	3789.96	2001.2	8469.89	11232.2	6827.31
B2RPK0;P09429	HMGB1P1;HMGB1	Putative high mobility group protein B1-like 1;High mobility group protein B1	HGB1A_HUMAN;HMGB1_HUMAN	1827.39	1390.66	1686.65	1178.2	1176.6
B7ZAQ6;P0CG08	GPR89A;GPR89B	Golgi pH regulator A;Golgi pH regulator B	GPHRA_HUMAN;GPHRB_HUMAN	NaN	3450.25	3991.45	5969.63	4106.95
E9PAV3;Q13765	NACA	Nascent polypeptide-associated complex subunit alpha, muscle-specific form;Nascent polypeptide-associated complex subunit alpha	NACAM_HUMAN;NACA_HUMAN	14255.5	10524.4	9289.32	10063.1	12033.6
E9PRG8	C11orf98	Uncharacterized protein C11orf98	CK098_HUMAN	6549.93	3285.86	2255	2436.74	2696.12
O00116	AGPS	Alkyldihydroxyacetonephosphate synthase, peroxisomal	ADAS_HUMAN	NaN	1424.43	1778.78	2319.19	2205.88
O00148	DDX39A	ATP-dependent RNA helicase DDX39A	DX39A_HUMAN	2729.24	12703.2	16636.9	15284.3	15211.8
O00159	MYO1C	Unconventional myosin-Ic	MYO1C_HUMAN	5916.44	6203.75	4575.97	4922.37	5004.92
O00165	HAX1	HCLS1-associated protein X-1	HAX1_HUMAN	718.944	4128.78	5243.38	6000.53	3896.6
O00180	KCNK1	Potassium channel subfamily K member 1	KCNK1_HUMAN	557.371	5637.57	8375.1	9481	6726.16
O00189	AP4M1	AP-4 complex subunit mu-1	AP4M1_HUMAN	NaN	3671.68	4552.88	5963.89	3812.52
O00194;P51159	RAB27B;RAB27A	Ras-related protein Rab-27B;Ras-related protein Rab-27A	RB27B_HUMAN;RB27A_HUMAN	NaN	1708.56	2293.3	2361.31	1950.76
O00203	AP3B1	AP-3 complex subunit beta-1	AP3B1_HUMAN	354.022	442.076	694.613	804.751	828.499
O00212	RHOD	Rho-related GTP-binding protein RhoD	RHOD_HUMAN	505.8	3185	5096.28	4701.47	5605.74
O00231	PSMD11	26S proteasome non-ATPase regulatory subunit 11	PSD11_HUMAN	2218.4	10950.2	16757	16538.9	19692.5
O00232	PSMD12	26S proteasome non-ATPase regulatory subunit 12	PSD12_HUMAN	723.118	5622.97	7038.98	7486.74	7932.11
O00233	PSMD9	26S proteasome non-ATPase regulatory subunit 9	PSMD9_HUMAN	676.925	5581.76	6683.8	6381.58	5748.54
O00244	ATOX1	Copper transport protein ATOX1	ATOX1_HUMAN	889.442	976.38	426.989	NaN	NaN
O00264	PGRMC1	Membrane-associated progesterone receptor component 1	PGRC1_HUMAN	NaN	6578.3	7125.56	8100.53	6377.87
O00268	TAF4	Transcription initiation factor TFIID subunit 4	TAF4_HUMAN	5807.36	7543.94	7566.38	7501.22	7461.22
O00292	LEFTY2	Left-right determination factor 2	LFTY2_HUMAN	72374.3	37456.4	54785.4	50706.1	73194.3
O00299	CLIC1	Chloride intracellular channel protein 1	CLIC1_HUMAN	520.844	2205.69	2526.5	3125.91	2894.55
O00303	EIF3F	Eukaryotic translation initiation factor 3 subunit F	EIF3F_HUMAN	481.361	900.674	1675.55	1340.06	1394.86
O00311	CDC7	Cell division cycle 7-related protein kinase	CDC7_HUMAN	NaN	3001.29	3530.04	3960	4117.17
O00330	PDHX	Pyruvate dehydrogenase protein X component, mitochondrial	ODPX_HUMAN	NaN	4898.71	4891.85	5367.41	6027.66
O00400	SLC33A1	Acetyl-coenzyme A transporter 1	ACATN_HUMAN	NaN	594.725	614.737	840.136	570.697
O00410	IPO5	Importin-5	IPO5_HUMAN	918.526	5132.64	5827.33	7462.21	6320.7
O00422	SAP18	Histone deacetylase complex subunit SAP18	SAP18_HUMAN	10191.1	4985.85	6022	5262.2	5718.01
O00425	IGF2BP3	Insulin-like growth factor 2 mRNA-binding protein 3	IF2B3_HUMAN	5220.82	5956.66	5627.78	6591.48	6593.88
O00429	DNM1L	Dynamin-1-like protein	DNM1L_HUMAN	445.965	3781.62	4275.24	4456.18	4307.99
O00469	PLOD2	Procollagen-lysine,2-oxoglutarate 5-dioxygenase 2	PLOD2_HUMAN	722.347	6489.38	5535.82	6381.82	6918.8
O00471	EXOC5	Exocyst complex component 5	EXOC5_HUMAN	520.503	2552.54	2951.58	3694.28	2820.53
O00479	HMGN4	High mobility group nucleosome-binding domain-containing protein 4	HMGN4_HUMAN	14654.6	642.178	6441.32	6951.52	5771.54
O00483	NDUFA4	Cytochrome c oxidase subunit NDUFA4	NDUA4_HUMAN	215.753	18373.8	11692	12357	7383.52
O00487	PSMD14	26S proteasome non-ATPase regulatory subunit 14	PSDE_HUMAN	4208.97	25781.4	34395.9	37459.1	41336.7
O00488	ZNF593	Zinc finger protein 593	ZN593_HUMAN	5914.43	3817.43	3190.88	3430.82	2121.06
O00505	KPNA3	Importin subunit alpha-4	IMA4_HUMAN	678.52	1517.2	2331.27	1877.05	1817.39
O00571	DDX3X	ATP-dependent RNA helicase DDX3X	DDX3X_HUMAN	18739.9	16829	17216.9	15868.8	19008.7
O00622	CCN1	CCN family member 1	CCN1_HUMAN	27043.5	23958	23573.7	24895.3	18328.5
O00743	PPP6C	Serine/threonine-protein phosphatase 6 catalytic subunit	PPP6_HUMAN	5405.23	14529.4	15516.1	14398	13814.8
O00767	SCD	Stearoyl-CoA desaturase	SCD_HUMAN	NaN	17834.8	23653.4	24535.8	21365.5
O14529	CUX2	Homeobox protein cut-like 2	CUX2_HUMAN	14972	33988.2	36359.6	50304.3	41810.1
O14579	COPE	Coatomer subunit epsilon	COPE_HUMAN	1060.43	4015.84	3964.64	4321.45	3356.79
O14602;P47813	EIF1AY;EIF1AX	Eukaryotic translation initiation factor 1A, Y-chromosomal;Eukaryotic translation initiation factor 1A, X-chromosomal	IF1AY_HUMAN;IF1AX_HUMAN	8360.76	7275.14	6514.13	6782.4	6407.03
O14639	ABLIM1	Actin-binding LIM protein 1	ABLM1_HUMAN	15030.2	12541.2	10055.8	9521.77	7707.69
O14657	TOR1B	Torsin-1B	TOR1B_HUMAN	NaN	1828.62	2250.57	2423.86	2033.86
O14672	ADAM10	Disintegrin and metalloproteinase domain-containing protein 10	ADA10_HUMAN	NaN	1213.44	1635.38	2277.51	1832.37
O14678	ABCD4	Lysosomal cobalamin transporter ABCD4	ABCD4_HUMAN	NaN	1183.39	985.871	952.02	772.406
O14683	TP53I11	Tumor protein p53-inducible protein 11	P5I11_HUMAN	24846.2	7821.09	5167.62	7137.57	9054.51
O14730	RIOK3	Serine/threonine-protein kinase RIO3	RIOK3_HUMAN	NaN	6140.61	8940.77	8120.86	8499.74
O14732	IMPA2	Inositol monophosphatase 2	IMPA2_HUMAN	1397.89	9531.28	11546.5	10701.9	10386.1
O14734	ACOT8	Acyl-coenzyme A thioesterase 8	ACOT8_HUMAN	1096.16	7826.77	9394.39	9331.97	8920.72
O14735	CDIPT	CDP-diacylglycerol--inositol 3-phosphatidyltransferase	CDIPT_HUMAN	638.31	17375.4	20503	21189.8	23651.1
O14744	PRMT5	Protein arginine N-methyltransferase 5	ANM5_HUMAN	179547	177588	189057	209441	196683
O14773	TPP1	Tripeptidyl-peptidase 1	TPP1_HUMAN	2118.02	11268.4	15661.4	16274.5	13888.4
O14787	TNPO2	Transportin-2	TNPO2_HUMAN	NaN	2073.32	2755.96	3127.65	1767.24
O14791	APOL1	Apolipoprotein L1	APOL1_HUMAN	NaN	2564.01	1770.75	1774.95	3951.39
O14818	PSMA7	Proteasome subunit alpha type-7	PSA7_HUMAN	5821.97	31272.9	38266.6	39671.5	41289.7
O14828	SCAMP3	Secretory carrier-associated membrane protein 3	SCAM3_HUMAN	306.632	5166.96	5639.24	5583.48	6347.23
O14874	BCKDK	Branched-chain alpha-ketoacid dehydrogenase kinase	BCKD_HUMAN	NaN	774.953	1136.27	432.059	692.579
O14879	IFIT3	Interferon-induced protein with tetratricopeptide repeats 3	IFIT3_HUMAN	2034.72	9712	5004.83	5453.32	10079.8
O14893	GEMIN2	Gem-associated protein 2	GEMI2_HUMAN	1981.02	3086.94	3083.92	3912.74	3822.46
O14904	WNT9A	Protein Wnt-9a	WNT9A_HUMAN	1389.44	6227.18	6522.3	7544.23	7313.44
O14929	HAT1	Histone acetyltransferase type B catalytic subunit	HAT1_HUMAN	422.603	2627.06	3465.57	3405.24	3143.95
O14965	AURKA	Aurora kinase A	AURKA_HUMAN	361.522	1733.68	2106.9	1880.09	2632.28
O14967	CLGN	Calmegin	CLGN_HUMAN	1158.45	13378.2	16689.2	16360.2	13611.9
O14975	SLC27A2	Long-chain fatty acid transport protein 2	S27A2_HUMAN	NaN	2542.7	3160.94	3476.3	2939.69
O14979	HNRNPDL	Heterogeneous nuclear ribonucleoprotein D-like	HNRDL_HUMAN	12419	10892.2	11425.8	9970.87	11219.7
O14980	XPO1	Exportin-1	XPO1_HUMAN	1061.19	26019.8	32231.4	34917.6	28499.9
O14981	BTAF1	TATA-binding protein-associated factor 172	BTAF1_HUMAN	478.952	5166.55	6685.47	6213.86	6995.31
O15013	ARHGEF10	Rho guanine nucleotide exchange factor 10	ARHGA_HUMAN	1433.87	2513.99	2395.76	2963.9	2553.47
O15027	SEC16A	Protein transport protein Sec16A	SC16A_HUMAN	764.149	2383.95	3421.4	3457.41	3104.79
O15042	U2SURP	U2 snRNP-associated SURP motif-containing protein	SR140_HUMAN	10087.9	6623.65	6344.23	6057.26	6010.84
O15067	PFAS	Phosphoribosylformylglycinamidine synthase	PUR4_HUMAN	260.622	1574.77	2198.82	1823.55	1866.04
O15084	ANKRD28	Serine/threonine-protein phosphatase 6 regulatory ankyrin repeat subunit A	ANR28_HUMAN	1837.32	2709.9	3594.22	3131.63	2720.99
O15091	PRORP	Mitochondrial ribonuclease P catalytic subunit	MRPP3_HUMAN	311.712	4757.83	6152.8	6298.97	5491.47
O15118	NPC1	NPC intracellular cholesterol transporter 1	NPC1_HUMAN	416.628	4779.56	6259.05	5404.08	5492.1
O15120	AGPAT2	1-acyl-sn-glycerol-3-phosphate acyltransferase beta	PLCB_HUMAN	NaN	11509	14334.6	15508.2	12986.4
O15121	DEGS1	Sphingolipid delta(4)-desaturase DES1	DEGS1_HUMAN	NaN	2911.08	2883.51	3509.81	3087.35
O15127	SCAMP2	Secretory carrier-associated membrane protein 2	SCAM2_HUMAN	1220.46	5972.81	7264.42	8063.3	7079
O15143	ARPC1B	Actin-related protein 2/3 complex subunit 1B	ARC1B_HUMAN	18639.3	16305.5	12412.9	15325.8	13464.3
O15144	ARPC2	Actin-related protein 2/3 complex subunit 2	ARPC2_HUMAN	13072.8	10133.4	8080.59	9632.29	7288.17
O15145	ARPC3	Actin-related protein 2/3 complex subunit 3	ARPC3_HUMAN	19520.9	17668	12964.3	13841.9	13012.2
O15173	PGRMC2	Membrane-associated progesterone receptor component 2	PGRC2_HUMAN	NaN	2283.27	3121.94	3558.84	3367.61
O15212	PFDN6	Prefoldin subunit 6	PFD6_HUMAN	1577.04	5655.53	6336.81	5196.85	4885.83
O15228	GNPAT	Dihydroxyacetone phosphate acyltransferase	GNPAT_HUMAN	NaN	4563.54	5278.65	5390.83	4020.15
O15235	MRPS12	Small ribosomal subunit protein uS12m	RT12_HUMAN	3153.65	2879.89	2735.98	1649.21	2699.94
O15243	LEPROT	Leptin receptor gene-related protein	OBRG_HUMAN	578.04	3841.01	5255.52	4302.81	3785.92
O15258	RER1	Protein RER1	RER1_HUMAN	NaN	2087.85	2453.31	3864.22	2593.76
O15260	SURF4	Surfeit locus protein 4	SURF4_HUMAN	1082.16	30976.8	36996.1	39322.2	29526.7
O15269	SPTLC1	Serine palmitoyltransferase 1	SPTC1_HUMAN	1085.94	17354.1	22852.8	24103.9	21628.1
O15294	OGT	UDP-N-acetylglucosamine--peptide N-acetylglucosaminyltransferase 110 kDa subunit	OGT1_HUMAN	9141.82	9782.88	11429.8	10323.8	11220.9
O15305	PMM2	Phosphomannomutase 2	PMM2_HUMAN	NaN	1331.1	1001.47	1291.42	1295.02
O15357	INPPL1	Phosphatidylinositol 3,4,5-trisphosphate 5-phosphatase 2	SHIP2_HUMAN	472.415	1878.52	2019.96	2912.45	2277.92
O15372	EIF3H	Eukaryotic translation initiation factor 3 subunit H	EIF3H_HUMAN	8540.2	11249.2	10931.7	10434.1	11123.3
O15382	BCAT2	Branched-chain-amino-acid aminotransferase, mitochondrial	BCAT2_HUMAN	NaN	1139.09	1782.2	1843.62	977.765
O15397	IPO8	Importin-8	IPO8_HUMAN	5883.51	85798.5	108643	109958	103790
O15427	SLC16A3	Monocarboxylate transporter 4	MOT4_HUMAN	798.374	15941.5	18140.1	19975.8	15222.7
O15460	P4HA2	Prolyl 4-hydroxylase subunit alpha-2	P4HA2_HUMAN	1145.35	6375.97	6330.28	7305.5	6814.25
O15503;Q9Y5U4	INSIG1;INSIG2	Insulin-induced gene 1 protein;Insulin-induced gene 2 protein	INSI1_HUMAN;INSI2_HUMAN	NaN	2697.69	2805.84	3275.67	3442.06
O15511	ARPC5	Actin-related protein 2/3 complex subunit 5	ARPC5_HUMAN	9116.17	7409.33	9905.96	7935.42	7040.86
O15533	TAPBP	Tapasin	TPSN_HUMAN	NaN	7069.44	7366.59	8263.76	8510.92
O43143	DHX15	ATP-dependent RNA helicase DHX15	DHX15_HUMAN	14772.8	12080.7	12127.8	10798	11411.5
O43156	TTI1	TELO2-interacting protein 1 homolog	TTI1_HUMAN	19953	16739.8	20512	20528.8	18174.7
O43172	PRPF4	U4/U6 small nuclear ribonucleoprotein Prp4	PRP4_HUMAN	6090.01	8142.35	7679.41	8785.32	7276.71
O43175	PHGDH	D-3-phosphoglycerate dehydrogenase	SERA_HUMAN	2845.24	42535	50230.9	53115.2	47735
O43187	IRAK2	Interleukin-1 receptor-associated kinase-like 2	IRAK2_HUMAN	374.382	1880.54	3323.29	2948.05	2896.89
O43242	PSMD3	26S proteasome non-ATPase regulatory subunit 3	PSMD3_HUMAN	1753.09	10904.4	14787.6	16315.1	15273
O43251	RBFOX2	RNA binding protein fox-1 homolog 2	RFOX2_HUMAN	579.125	1435.13	1709.79	2186.13	950.518
O43286	B4GALT5	Beta-1,4-galactosyltransferase 5	B4GT5_HUMAN	NaN	2185.7	2335.55	2658.21	2718.1
O43292	GPAA1	Glycosylphosphatidylinositol anchor attachment 1 protein	GPAA1_HUMAN	336.306	3198.78	4223.11	5178.41	4191.05
O43301	HSPA12A	Heat shock 70 kDa protein 12A	HS12A_HUMAN	NaN	1811.14	2325.38	2720.95	1368.17
O43318	MAP3K7	Mitogen-activated protein kinase kinase kinase 7	M3K7_HUMAN	16666.3	19013.3	20209	20364.7	18760.5
O43324	EEF1E1	Eukaryotic translation elongation factor 1 epsilon-1	MCA3_HUMAN	3053.12	5598.84	6243.97	5917.05	5111.78
O43390	HNRNPR	Heterogeneous nuclear ribonucleoprotein R	HNRPR_HUMAN	62475.4	49040.2	41544.7	44464.1	47175.7
O43395	PRPF3	U4/U6 small nuclear ribonucleoprotein Prp3	PRPF3_HUMAN	3910.32	5773.99	6237.36	5987.38	5385.84
O43399	TPD52L2	Tumor protein D54	TPD54_HUMAN	65099.3	66047.5	47469.3	49214.7	40802.9
O43414	ERI3	ERI1 exoribonuclease 3	ERI3_HUMAN	781.201	2344.13	2440.66	2673.18	2136.35
O43447	PPIH	Peptidyl-prolyl cis-trans isomerase H	PPIH_HUMAN	6807.11	6082.03	5476.62	4825.46	6000.89
O43462	MBTPS2	Membrane-bound transcription factor site-2 protease	MBTP2_HUMAN	NaN	912.228	1364.45	1637.73	867.646
O43542	XRCC3	DNA repair protein XRCC3	XRCC3_HUMAN	NaN	1918.14	2035.72	1630.39	1626.07
O43592	XPOT	Exportin-T	XPOT_HUMAN	723.726	9899.32	12211.5	13831.1	10453.9
O43617	TRAPPC3	Trafficking protein particle complex subunit 3	TPPC3_HUMAN	960.897	3066.69	3410.3	3493.05	3383.53
O43660	PLRG1	Pleiotropic regulator 1	PLRG1_HUMAN	21009.5	21688.2	20496.3	18891.5	18428.9
O43681	GET3	ATPase GET3	GET3_HUMAN	710.471	10177.4	14299.5	16924.2	16513.8
O43684	BUB3	Mitotic checkpoint protein BUB3	BUB3_HUMAN	1356.1	3023.8	2704.77	2803.99	2537.23
O43707	ACTN4	Alpha-actinin-4	ACTN4_HUMAN	10640.7	6369.93	6612.7	7114.82	5341.24
O43776	NARS1	Asparagine--tRNA ligase, cytoplasmic	SYNC_HUMAN	1506.44	4034.52	4284.99	4662.29	3614.18
O43795	MYO1B	Unconventional myosin-Ib	MYO1B_HUMAN	1864.35	2074.17	1696.27	2705.16	1926.89
O43808	SLC25A17	Peroxisomal membrane protein PMP34	PM34_HUMAN	NaN	1928.93	2643.75	3394.63	1816.64
O43809	NUDT21	Cleavage and polyadenylation specificity factor subunit 5	CPSF5_HUMAN	83087.5	75656.7	72209.4	65377.6	79582.7
O43819	SCO2	Protein SCO2 homolog, mitochondrial	SCO2_HUMAN	946.843	5681.43	7790.3	7461.5	6486.15
O43824	GTPBP6	Putative GTP-binding protein 6	GTPB6_HUMAN	15545	NaN	646.083	1306.33	5216.6
O43837	IDH3B	Isocitrate dehydrogenase [NAD] subunit beta, mitochondrial	IDH3B_HUMAN	NaN	1969.92	1940.48	2099.31	2427.46
O43847	NRDC	Nardilysin	NRDC_HUMAN	NaN	1286.86	1685.77	1852.19	1343.47
O43852	CALU	Calumenin	CALU_HUMAN	3862.56	8277.34	8643.47	10373.6	7386.2
O43854	EDIL3	EGF-like repeat and discoidin I-like domain-containing protein 3	EDIL3_HUMAN	1126.18	2460.8	2085.94	2402.28	2367.7
O43913	ORC5	Origin recognition complex subunit 5	ORC5_HUMAN	386.138	3820.5	5152.21	5546.67	4160.37
O43929	ORC4	Origin recognition complex subunit 4	ORC4_HUMAN	1203.46	15041.7	16699.6	15161.3	15504.7
O43933	PEX1	Peroxisomal ATPase PEX1	PEX1_HUMAN	121.04	1809.51	2608.29	3041.03	2938.48
O60245	PCDH7	Protocadherin-7	PCDH7_HUMAN	NaN	1161.67	1332.94	1546.07	1443.47
O60256	PRPSAP2	Phosphoribosyl pyrophosphate synthase-associated protein 2	KPRB_HUMAN	5125.86	4599.46	5138.39	4928.15	3101.29
O60264;P28370	SMARCA5;SMARCA1	SWI/SNF-related matrix-associated actin-dependent regulator of chromatin subfamily A member 5;Probable global transcription activator SNF2L1	SMCA5_HUMAN;SMCA1_HUMAN	NaN	251.191	403.789	686.063	242.003
O60291	MGRN1	E3 ubiquitin-protein ligase MGRN1	MGRN1_HUMAN	NaN	6884.28	6754.7	8962.37	7426.51
O60313	OPA1	Dynamin-like GTPase OPA1, mitochondrial	OPA1_HUMAN	NaN	1949.14	2717.91	3266.31	2278.94
O60341	KDM1A	Lysine-specific histone demethylase 1A	KDM1A_HUMAN	1859.78	5293.95	6850.97	6930.51	5571.65
O60427	FADS1	Acyl-CoA (8-3)-desaturase	FADS1_HUMAN	NaN	2717.38	4083.58	4363.68	3584.62
O60443	GSDME	Gasdermin-E	GSDME_HUMAN	NaN	1508.79	2031.06	2144.72	1724.79
O60488	ACSL4	Long-chain-fatty-acid--CoA ligase 4	ACSL4_HUMAN	261.791	9292.85	11360.8	13510.8	11047.7
O60502	OGA	Protein O-GlcNAcase	OGA_HUMAN	NaN	2158.75	3184.29	2864.31	1906.14
O60506	SYNCRIP	Heterogeneous nuclear ribonucleoprotein Q	HNRPQ_HUMAN	36170.3	32301.9	28873.9	30260.1	30947.8
O60566	BUB1B	Mitotic checkpoint serine/threonine-protein kinase BUB1 beta	BUB1B_HUMAN	685.463	900.53	1096.27	1164.15	1000.05
O60568	PLOD3	Multifunctional procollagen lysine hydroxylase and glycosyltransferase LH3	PLOD3_HUMAN	397.841	2880.38	4235.55	5100.16	3973.59
O60573	EIF4E2	Eukaryotic translation initiation factor 4E type 2	IF4E2_HUMAN	2108.16	1449.79	2117.8	1285.76	1600.22
O60613	SELENOF	Selenoprotein F	SEP15_HUMAN	NaN	3582.53	4284.81	4945.51	3426
O60701	UGDH	UDP-glucose 6-dehydrogenase	UGDH_HUMAN	1537.52	12438.9	13705	14676.6	12649
O60716	CTNND1	Catenin delta-1	CTND1_HUMAN	513.531	1935.31	2268.65	2342.66	1960.63
O60725	ICMT	Protein-S-isoprenylcysteine O-methyltransferase	ICMT_HUMAN	1173.96	11200.3	14251.6	16077.4	13454.6
O60762	DPM1	Dolichol-phosphate mannosyltransferase subunit 1	DPM1_HUMAN	371.943	4921.8	7563.2	7630.85	7542.96
O60763	USO1	General vesicular transport factor p115	USO1_HUMAN	NaN	1067.5	988.205	1373.59	824.104
O60814;P06899;P23527;P33778;P57053;P58876;P62807;Q16778;Q5QNW6;Q8N257;Q93079;Q99877;Q99879;Q99880	H2BC12;H2BC11;H2BC17;H2BC3;H2BC12L;H2BC5;H2BC4;H2BC21;H2BC18;H2BC26;H2BC9;H2BC15;H2BC14;H2BC13	Histone H2B type 1-K;Histone H2B type 1-J;Histone H2B type 1-O;Histone H2B type 1-B;Histone H2B type F-S;Histone H2B type 1-D;Histone H2B type 1-C/E/F/G/I;Histone H2B type 2-E;Histone H2B type 2-F;Histone H2B type 3-B;Histone H2B type 1-H;Histone H2B type 1-N;Histone H2B type 1-M;Histone H2B type 1-L	H2B1K_HUMAN;H2B1J_HUMAN;H2B1O_HUMAN;H2B1B_HUMAN;H2BFS_HUMAN;H2B1D_HUMAN;H2B1C_HUMAN;H2B2E_HUMAN;H2B2F_HUMAN;H2B3B_HUMAN;H2B1H_HUMAN;H2B1N_HUMAN;H2B1M_HUMAN;H2B1L_HUMAN	36929.2	42470.8	45726.8	41961.1	45995.7
O60825	PFKFB2	6-phosphofructo-2-kinase/fructose-2,6-bisphosphatase 2	F262_HUMAN	17004.8	20561.9	19644	20288.7	20279.6
O60869	EDF1	Endothelial differentiation-related factor 1	EDF1_HUMAN	4481.74	3830.79	3015.98	3072.88	4137.09
O60884	DNAJA2	DnaJ homolog subfamily A member 2	DNJA2_HUMAN	3083.93	30498.2	41978	42226.3	35337.3
O60921	HUS1	Checkpoint protein HUS1	HUS1_HUMAN	NaN	2728.46	2418.68	4095.85	3765.45
O60942	RNGTT	mRNA-capping enzyme	MCE1_HUMAN	1177.96	15713.4	21872.6	22478	19936.4
O75015;P08637	FCGR3B;FCGR3A	Low affinity immunoglobulin gamma Fc region receptor III-B;Low affinity immunoglobulin gamma Fc region receptor III-A	FCG3B_HUMAN;FCG3A_HUMAN	191.662	2317.53	1681.64	2564.55	1883.39
O75027	ABCB7	Iron-sulfur clusters transporter ABCB7, mitochondrial	ABCB7_HUMAN	NaN	2792.13	2818.8	3751.85	2964.41
O75083	WDR1	WD repeat-containing protein 1	WDR1_HUMAN	13029.4	12927.6	10652.5	12184.9	9321.31
O75170	PPP6R2	Serine/threonine-protein phosphatase 6 regulatory subunit 2	PP6R2_HUMAN	17812.6	7926.91	9555.66	12107.2	4890.17
O75190	DNAJB6	DnaJ homolog subfamily B member 6	DNJB6_HUMAN	NaN	2429.78	2682.78	3536.45	2668.4
O75251	NDUFS7	NADH dehydrogenase [ubiquinone] iron-sulfur protein 7, mitochondrial	NDUS7_HUMAN	778.686	9699.79	12364.6	11939.1	9478.25
O75298	RTN2	Reticulon-2	RTN2_HUMAN	2883.65	11911	13073.8	14396.8	13018.6
O75306	NDUFS2	NADH dehydrogenase [ubiquinone] iron-sulfur protein 2, mitochondrial	NDUS2_HUMAN	564.289	5028.33	6184.12	6232.09	5105.71
O75340	PDCD6	Programmed cell death protein 6	PDCD6_HUMAN	1292.18	5115.54	5708.42	6359.41	5881.88
O75342	ALOX12B	Arachidonate 12-lipoxygenase, 12R-type	LX12B_HUMAN	3292.58	1342.8	1157.24	995.114	737.898
O75351	VPS4B	Vacuolar protein sorting-associated protein 4B	VPS4B_HUMAN	474.14	4030.75	5536.01	5813.61	5787.82
O75369	FLNB	Filamin-B	FLNB_HUMAN	19065.3	24679.7	21838	22980.8	21885.6
O75390	CS	Citrate synthase, mitochondrial	CISY_HUMAN	758.117	4180.66	4492.76	5281.35	4549.12
O75394	MRPL33	Large ribosomal subunit protein bL33m	RM33_HUMAN	27360.9	16579.2	17683.5	18848.1	18344.9
O75396	SEC22B	Vesicle-trafficking protein SEC22b	SC22B_HUMAN	NaN	5003.59	5768.42	6876.49	4121.11
O75419	CDC45	Cell division control protein 45 homolog	CDC45_HUMAN	474.894	4111.94	5832.66	6698.44	4407.03
O75462	CRLF1	Cytokine receptor-like factor 1	CRLF1_HUMAN	NaN	7744.21	9238.06	10826.2	9041.04
O75477	ERLIN1	Erlin-1	ERLN1_HUMAN	433.272	4193.62	4889.87	5223.06	4616.74
O75489	NDUFS3	NADH dehydrogenase [ubiquinone] iron-sulfur protein 3, mitochondrial	NDUS3_HUMAN	1043.14	4325.38	5270.28	5697.99	3563.7
O75494	SRSF10	Serine/arginine-rich splicing factor 10	SRS10_HUMAN	1443.31	722.506	1261.92	544.177	1132.05
O75503	CLN5	Bis(monoacylglycero)phosphate synthase CLN5	CLN5_HUMAN	NaN	793.003	745.809	960.874	1276.5
O75533	SF3B1	Splicing factor 3B subunit 1	SF3B1_HUMAN	24243.2	17088.5	19870.8	19614.2	16240.1
O75534	CSDE1	Cold shock domain-containing protein E1	CSDE1_HUMAN	1643.83	2271.56	1778.6	1643.87	2246.08
O75616	ERAL1	GTPase Era, mitochondrial	ERAL1_HUMAN	1050.21	4121.99	5734.36	5900.56	4919.77
O75629	CREG1	Protein CREG1	CREG1_HUMAN	6206.65	4698.2	4582.79	4731.91	4225.63
O75643	SNRNP200	U5 small nuclear ribonucleoprotein 200 kDa helicase	U520_HUMAN	7244.96	11385.3	14270.8	14349.2	12378.2
O75663	TIPRL	TIP41-like protein	TIPRL_HUMAN	NaN	892.379	1144.95	1413.09	1533.77
O75688	PPM1B	Protein phosphatase 1B	PPM1B_HUMAN	171264	170465	173696	158970	173684
O75694	NUP155	Nuclear pore complex protein Nup155	NU155_HUMAN	1605.83	5910.54	7867.06	7575.42	6288.26
O75718	CRTAP	Cartilage-associated protein	CRTAP_HUMAN	1000.28	4518.37	5354.06	6112.48	5772.26
O75746	SLC25A12	Electrogenic aspartate/glutamate antiporter SLC25A12, mitochondrial	S2512_HUMAN	NaN	1815.36	2754.18	2922.34	2135.71
O75751	SLC22A3	Solute carrier family 22 member 3	S22A3_HUMAN	NaN	4796.52	5120.29	5333.92	3768.71
O75787	ATP6AP2	Renin receptor	RENR_HUMAN	NaN	3563.98	4608.83	5126.63	4830.64
O75794	CDC123	Translation initiation factor eIF2 assembly protein	CD123_HUMAN	440.39	3231.13	3578.37	3299.78	3097.2
O75821	EIF3G	Eukaryotic translation initiation factor 3 subunit G	EIF3G_HUMAN	7299.88	8456.63	8124.89	8921.58	8630.74
O75822	EIF3J	Eukaryotic translation initiation factor 3 subunit J	EIF3J_HUMAN	1396.74	3724.17	3792.08	3761.73	3478.25
O75832	PSMD10	26S proteasome non-ATPase regulatory subunit 10	PSD10_HUMAN	309.104	1807.94	1453.7	1245.05	986.444
O75843	AP1G2	AP-1 complex subunit gamma-like 2	AP1G2_HUMAN	NaN	785.954	790.735	905.654	801.83
O75844	ZMPSTE24	CAAX prenyl protease 1 homolog	FACE1_HUMAN	NaN	1477.73	1603.52	1999.58	900.593
O75879	GATB	Glutamyl-tRNA(Gln) amidotransferase subunit B, mitochondrial	GATB_HUMAN	84.6889	3232.95	3978.49	4562.09	4105.65
O75880	SCO1	Protein SCO1 homolog, mitochondrial	SCO1_HUMAN	2417.53	5997.25	6501.77	6386.5	5403.47
O75909	CCNK	Cyclin-K	CCNK_HUMAN	8106.34	8075.26	6579.76	6720.78	6710.09
O75915	ARL6IP5	PRA1 family protein 3	PRAF3_HUMAN	1207.71	9877.31	10974.2	11368.9	12087.7
O75934	BCAS2	Pre-mRNA-splicing factor SPF27	SPF27_HUMAN	NaN	8903.65	9181.19	8171.73	9540.35
O75935	DCTN3	Dynactin subunit 3	DCTN3_HUMAN	844.721	2202.11	1802.71	1996.13	1405.21
O75940	SMNDC1	Survival of motor neuron-related-splicing factor 30	SPF30_HUMAN	9403.36	6320.31	5710.67	5793.05	5696.47
O75947	ATP5PD	ATP synthase subunit d, mitochondrial	ATP5H_HUMAN	1105.81	3802.65	3493.43	4032.21	3545.99
O75962	TRIO	Triple functional domain protein	TRIO_HUMAN	NaN	1161.56	2038.84	1704.58	1291.41
O75976	CPD	Carboxypeptidase D	CBPD_HUMAN	NaN	927.822	1387.72	1854.58	1170.59
O76024	WFS1	Wolframin	WFS1_HUMAN	NaN	2720.99	2161.52	3434.32	3093.51
O76031	CLPX	ATP-dependent Clp protease ATP-binding subunit clpX-like, mitochondrial	CLPX_HUMAN	638.131	3902.65	3426	3667.87	3631.03
O76039	CDKL5	Cyclin-dependent kinase-like 5	CDKL5_HUMAN	761.736	10392.9	12534.2	14463	9131.73
O76061	STC2	Stanniocalcin-2	STC2_HUMAN	NaN	902.289	1266.94	1817.99	1190.76
O76071	CIAO1	Probable cytosolic iron-sulfur protein assembly protein CIAO1	CIAO1_HUMAN	1142.67	7531.77	8891.1	9040.17	7525.15
O76094	SRP72	Signal recognition particle subunit SRP72	SRP72_HUMAN	3425.95	4974.53	4043.14	5243.42	4247.24
O94766	B3GAT3	Galactosylgalactosylxylosylprotein 3-beta-glucuronosyltransferase 3	B3GA3_HUMAN	NaN	2691.48	3712.17	3125.67	2338.75
O94776	MTA2	Metastasis-associated protein MTA2	MTA2_HUMAN	3932.8	6047.79	5243.38	4737.98	5422.72
O94808	GFPT2	Glutamine--fructose-6-phosphate aminotransferase [isomerizing] 2	GFPT2_HUMAN	1515.43	7819.2	9778.45	9938.21	9389.01
O94822	LTN1	E3 ubiquitin-protein ligase listerin	LTN1_HUMAN	988.464	4437.83	6487.12	6797.76	4237.64
O94829	IPO13	Importin-13	IPO13_HUMAN	2305.46	8564.53	13172.5	14378.4	11475.8
O94903	PLPBP	Pyridoxal phosphate homeostasis protein	PLPHP_HUMAN	856.368	1199.73	1246.93	1016.65	627.843
O94905	ERLIN2	Erlin-2	ERLN2_HUMAN	NaN	225.805	408.742	406.296	226.917
O94906	PRPF6	Pre-mRNA-processing factor 6	PRP6_HUMAN	3894.64	7699.25	8877.05	9775.25	7555.11
O94915	FRYL	Protein furry homolog-like	FRYL_HUMAN	9148.52	9508.31	7905.19	8152.05	9137.96
O94921;Q00535;Q00537;Q07002	CDK14;CDK5;CDK17;CDK18	Cyclin-dependent kinase 14;Cyclin-dependent kinase 5;Cyclin-dependent kinase 17;Cyclin-dependent kinase 18	CDK14_HUMAN;CDK5_HUMAN;CDK17_HUMAN;CDK18_HUMAN	NaN	4842.66	4387.15	4994.53	4495.48
O94925	GLS	Glutaminase kidney isoform, mitochondrial	GLSK_HUMAN	353.376	3621.93	4366.91	4949.7	4756.3
O94952	FBXO21	F-box only protein 21	FBX21_HUMAN	4055.95	4706.4	5458.08	6053.19	5366.08
O94955	RHOBTB3	Rho-related BTB domain-containing protein 3	RHBT3_HUMAN	NaN	7834.1	11963.8	10795.8	9399.53
O94966	USP19	Ubiquitin carboxyl-terminal hydrolase 19	UBP19_HUMAN	623.736	1493.18	3334.91	3066.65	2647.09
O94979	SEC31A	Protein transport protein Sec31A	SC31A_HUMAN	219.789	1596.25	1575.21	2250.26	1621.11
O94991	SLITRK5	SLIT and NTRK-like protein 5	SLIK5_HUMAN	1930.9	4100.88	5342.65	5305.45	4574.41
O95084	PRSS23	Serine protease 23	PRS23_HUMAN	7843.33	6953.3	7490.47	6724.4	8001.55
O95140;Q8IWA4	MFN2;MFN1	Mitofusin-2;Mitofusin-1	MFN2_HUMAN;MFN1_HUMAN	NaN	1263.09	1215.96	1465.86	711.761
O95147	DUSP14	Dual specificity protein phosphatase 14	DUS14_HUMAN	1155.03	2821.35	4824.67	6233.72	4712.37
O95155	UBE4B	Ubiquitin conjugation factor E4 B	UBE4B_HUMAN	NaN	1446.7	2681.91	3324.78	2942.4
O95163	ELP1	Elongator complex protein 1	ELP1_HUMAN	434.397	2492.84	3967.29	3766.86	2964.42
O95197	RTN3	Reticulon-3	RTN3_HUMAN	NaN	2383.1	3374.42	3626.78	3766.44
O95218	ZRANB2	Zinc finger Ran-binding domain-containing protein 2	ZRAB2_HUMAN	1918.79	2683.93	1920.66	1855.38	1493.82
O95232	LUC7L3	Luc7-like protein 3	LC7L3_HUMAN	4154.04	3619.22	4483.13	3563.18	3684.59
O95239	KIF4A	Chromosome-associated kinesin KIF4A	KIF4A_HUMAN	276.205	1002.51	762.894	693.405	767.189
O95295	SNAPIN	SNARE-associated protein Snapin	SNAPN_HUMAN	1520.6	5220.85	1634.91	2840.94	1902.63
O95297	MPZL1	Myelin protein zero-like protein 1	MPZL1_HUMAN	NaN	4478.91	4658.43	5185.27	5611.29
O95298	NDUFC2	NADH dehydrogenase [ubiquinone] 1 subunit C2	NDUC2_HUMAN	NaN	917.977	882.632	1204.27	611.447
O95299	NDUFA10	NADH dehydrogenase [ubiquinone] 1 alpha subcomplex subunit 10, mitochondrial	NDUAA_HUMAN	NaN	1477.99	2404.15	2311.58	2042.41
O95302	FKBP9	Peptidyl-prolyl cis-trans isomerase FKBP9	FKBP9_HUMAN	NaN	2772.01	3151.38	3188.43	3070.4
O95347	SMC2	Structural maintenance of chromosomes protein 2	SMC2_HUMAN	564.631	5005.87	5768.75	6142.64	5605.95
O95361;Q309B1	TRIM16;TRIM16L	Tripartite motif-containing protein 16;Tripartite motif-containing protein 16-like protein	TRI16_HUMAN;TR16L_HUMAN	399.685	3195.42	4033.55	4068.99	3467.33
O95372	LYPLA2	Acyl-protein thioesterase 2	LYPA2_HUMAN	NaN	7015.21	5230.58	5923.02	4119.8
O95373	IPO7	Importin-7	IPO7_HUMAN	365.765	7449.22	10356	11024.6	9684.1
O95394	PGM3	Phosphoacetylglucosamine mutase	AGM1_HUMAN	551.426	6317.45	7591.82	8877.19	6353.71
O95400	CD2BP2	CD2 antigen cytoplasmic tail-binding protein 2	CD2B2_HUMAN	4465.73	5754.95	6621.25	6388.06	5092.24
O95425	SVIL	Supervillin	SVIL_HUMAN	28268	15958.7	13013.8	15907.9	13678.7
O95433	AHSA1	Activator of 90 kDa heat shock protein ATPase homolog 1	AHSA1_HUMAN	836.518	7682.7	8827.41	8832.42	8733.86
O95445	APOM	Apolipoprotein M	APOM_HUMAN	NaN	1081.34	1006.99	1815.62	1323.43
O95456	PSMG1	Proteasome assembly chaperone 1	PSMG1_HUMAN	751.312	2651.36	2653.75	2728.55	2309.27
O95470	SGPL1	Sphingosine-1-phosphate lyase 1	SGPL1_HUMAN	229.028	682.544	831.478	1403.49	799.84
O95476	CTDNEP1	CTD nuclear envelope phosphatase 1	CNEP1_HUMAN	NaN	1515.63	2217.35	2106.42	2172.44
O95477	ABCA1	Phospholipid-transporting ATPase ABCA1	ABCA1_HUMAN	344.298	4704.34	4827.52	5277.5	6688.82
O95486	SEC24A	Protein transport protein Sec24A	SC24A_HUMAN	302.471	2489.08	2948.1	3548.04	3195.06
O95490	ADGRL2	Adhesion G protein-coupled receptor L2	AGRL2_HUMAN	NaN	963.217	2204.95	2178.29	1679.24
O95573	ACSL3	Fatty acid CoA ligase Acsl3	ACSL3_HUMAN	451.294	11351.6	14637.5	14463.7	13968.1
O95674	CDS2	Phosphatidate cytidylyltransferase 2	CDS2_HUMAN	NaN	1180.24	1526.4	1418.15	1202.61
O95684	CEP43	Centrosomal protein 43	CEP43_HUMAN	939.475	1526.7	1884.55	1799.63	1855.39
O95721	SNAP29	Synaptosomal-associated protein 29	SNP29_HUMAN	1415.48	1607.7	1294.25	1273.42	1432.93
O95747	OXSR1	Serine/threonine-protein kinase OSR1	OXSR1_HUMAN	609.815	6919.35	7651.62	6877.19	7521.73
O95757	HSPA4L	Heat shock 70 kDa protein 4L	HS74L_HUMAN	1749.38	12234.4	11190.9	15671.2	17018.4
O95758	PTBP3	Polypyrimidine tract-binding protein 3	PTBP3_HUMAN	3215.07	4657.67	5311.63	6131.26	6051.2
O95782	AP2A1	AP-2 complex subunit alpha-1	AP2A1_HUMAN	2472.4	3344.75	4231.59	5074.51	4721.14
O95785	WIZ	Protein Wiz	WIZ_HUMAN	2596.43	2311.72	2383.99	2771.41	2702.35
O95786	RIGI	Antiviral innate immune response receptor RIG-I	RIGI_HUMAN	426.165	2181.7	1177.05	1585.42	1819.29
O95807	TMEM50A	Transmembrane protein 50A	TM50A_HUMAN	NaN	3068.59	3913.74	4506.33	4144.86
O95816	BAG2	BAG family molecular chaperone regulator 2	BAG2_HUMAN	2514.66	22686.2	27447.1	36614.8	30232.9
O95817	BAG3	BAG family molecular chaperone regulator 3	BAG3_HUMAN	1750.34	5248.66	7218.54	6862.23	7493.8
O95831	AIFM1	Apoptosis-inducing factor 1, mitochondrial	AIFM1_HUMAN	484.221	6904	9790.84	10590.4	9758.16
O95864	FADS2	Acyl-CoA 6-desaturase	FADS2_HUMAN	NaN	2960.57	4338.65	4847.22	3355.78
O95881	TXNDC12	Thioredoxin domain-containing protein 12	TXD12_HUMAN	83937.4	81026.6	88613.6	54312.2	108875
O95900	TRUB2	Pseudouridylate synthase TRUB2, mitochondrial	TRUB2_HUMAN	NaN	5376.78	7207.8	9549.98	8000.54
O95905	ECD	Protein ecdysoneless homolog	ECD_HUMAN	360.648	2075.43	2329.95	2671.86	2173.31
O95998	IL18BP	Interleukin-18-binding protein	I18BP_HUMAN	NaN	1916.53	1452.57	1688.57	2578.38
O96005	CLPTM1	Putative lipid scramblase CLPTM1	CLPT1_HUMAN	836.688	5278.1	6393.49	7149.25	6730.23
O96019	ACTL6A	Actin-like protein 6A	ACL6A_HUMAN	5127.39	7948.11	8550.86	8496.98	8358.72
P00338	LDHA	L-lactate dehydrogenase A chain	LDHA_HUMAN	1303.26	13317.8	15237.1	16038	15315.2
P00367	GLUD1	Glutamate dehydrogenase 1, mitochondrial	DHE3_HUMAN	996.746	3895.27	5449.16	6545.42	5007.36
P00374;Q86XF0	DHFR;DHFR2	Dihydrofolate reductase;Dihydrofolate reductase 2, mitochondrial	DYR_HUMAN;DYR2_HUMAN	1267.48	3656.75	3882.99	4688.84	4279.81
P00387	CYB5R3	NADH-cytochrome b5 reductase 3	NB5R3_HUMAN	NaN	3145.83	2752.96	3872.79	3375.8
P00390	GSR	Glutathione reductase, mitochondrial	GSHR_HUMAN	326.348	719.372	932.278	875.936	809.718
P00492	HPRT1	Hypoxanthine-guanine phosphoribosyltransferase	HPRT_HUMAN	2478.17	5458.96	6877.78	5841.57	5318.48
P00533	EGFR	Epidermal growth factor receptor	EGFR_HUMAN	704.368	5703.99	6983.78	7162.01	6996.45
P00558	PGK1	Phosphoglycerate kinase 1	PGK1_HUMAN	1867.31	10353.5	8565.32	11307.2	11284.4
P00709	LALBA	Alpha-lactalbumin	LALBA_HUMAN	21539	637.541	NaN	49.5016	30.5802
P00711	LALBA	Alpha-lactalbumin	LALBA_BOVIN	8549.42	307.365	199.602	NaN	NaN
P00734	F2	Prothrombin	THRB_HUMAN	1526.29	20569.8	18334	28954.1	20876
P00883;P04075	ALDOA	Fructose-bisphosphate aldolase A	ALDOA_RABIT;ALDOA_HUMAN	8345.02	15616.9	15255.8	16801.7	15541.9
P00973	OAS1	2'-5'-oligoadenylate synthase 1	OAS1_HUMAN	NaN	3349.5	2996.97	3562.05	3667.76
P01008	SERPINC1	Antithrombin-III	ANT3_HUMAN	1592.52	13624.1	14032.3	21819.5	16291.9
P01019	AGT	Angiotensinogen	ANGT_HUMAN	NaN	6536.24	7284.72	9221.66	9796.49
P01023	A2M	Alpha-2-macroglobulin	A2MG_HUMAN	1605.63	3883.31	3908.69	4631.51	4519.87
P01024	C3	Complement C3	CO3_HUMAN	1437.75	4231.58	4825.99	5786.18	5912.69
P01040	CSTA	Cystatin-A	CYTA_HUMAN	24395.2	10257	7381.56	10715.4	6542.53
P01111;P01112;P01116	NRAS;HRAS;KRAS	GTPase NRas;GTPase HRas;GTPase KRas	RASN_HUMAN;RASH_HUMAN;RASK_HUMAN	1945.29	5442.93	6398.99	5973.29	6177.59
P01137	TGFB1	Transforming growth factor beta-1 proprotein	TGFB1_HUMAN	3910.11	5729.07	5698.44	8651.82	7789.23
P01701;P01714	IGLV1-51;IGLV3-19	Immunoglobulin lambda variable 1-51;Immunoglobulin lambda variable 3-19	LV151_HUMAN;LV319_HUMAN	26152.9	20641.2	14137.4	23835	16534.4
P01854	IGHE	Immunoglobulin heavy constant epsilon	IGHE_HUMAN	7388.8	10834.6	3301.49	3850.99	4105.57
P01857;P01859;P01860	IGHG1;IGHG2;IGHG3	Immunoglobulin heavy constant gamma 1;Immunoglobulin heavy constant gamma 2;Immunoglobulin heavy constant gamma 3	IGHG1_HUMAN;IGHG2_HUMAN;IGHG3_HUMAN	139100	124433	92973.8	87301.9	97904.7
P01889	HLA-B	HLA class I histocompatibility antigen, B alpha chain	HLAB_HUMAN	1007.26	15283.8	18260.1	20010	19678
P02042;P68871	HBD;HBB	Hemoglobin subunit delta;Hemoglobin subunit beta	HBD_HUMAN;HBB_HUMAN	2437.29	15729.8	11234.8	17592.7	11736.1
P02511	CRYAB	Alpha-crystallin B chain	CRYAB_HUMAN	586.069	1261.79	1288.77	1587.1	1168.98
P02533	KRT14	Keratin, type I cytoskeletal 14	K1C14_HUMAN	448789	165528	152021	174705	167229
P02538	KRT6A	Keratin, type II cytoskeletal 6A	K2C6A_HUMAN	307190	83067	74415.6	84430.5	110087
P02545	LMNA	Prelamin-A/C	LMNA_HUMAN	6190.34	8289.54	7101.53	7578.1	6770.1
P02662	CSN1S1	Alpha-S1-casein	CASA1_BOVIN	8038.43	2457.96	856.12	1196.54	895.666
P02666	CSN2	Beta-casein	CASB_BOVIN	77177	8894.42	5540.9	6369.45	5044.21
P02668	CSN3	Kappa-casein	CASK_BOVIN	8574.93	1418.62	1206.47	632.186	535.5
P02675	FGB	Fibrinogen beta chain	FIBB_HUMAN	2020.51	1046.82	922.534	949.936	1904.65
P02679	FGG	Fibrinogen gamma chain	FIBG_HUMAN	3828.16	6800.49	3546.34	3384.28	8755.71
P02686	MBP	Myelin basic protein	MBP_HUMAN	8269.58	5025.23	5042.53	4467.43	4967.8
P02765	AHSG	Alpha-2-HS-glycoprotein	FETUA_HUMAN	6192.13	14598.2	11981.8	14441	13486.7
P02768	ALB	Albumin	ALBU_HUMAN	6446.37	6271.26	4792.67	5233.44	3882.65
P02769	ALB	Albumin	ALBU_BOVIN	30213.9	54063.8	33356.7	51578.6	46133.9
P02774	GC	Vitamin D-binding protein	VTDB_HUMAN	1100.35	1839.64	1543.59	2998.69	1650.32
P02778	CXCL10	C-X-C motif chemokine 10	CXL10_HUMAN	27773.8	14230.3	399.723	375.274	13794.1
P02786	TFRC	Transferrin receptor protein 1	TFR1_HUMAN	461.54	5683.11	7655.32	8625.12	9027.67
P02794	FTH1	Ferritin heavy chain	FRIH_HUMAN	2616.16	7347.46	5218.92	4602.96	3872.58
P02808	STATH	Statherin	STAT_HUMAN	7137.81	3559.06	1862.85	2440.91	17294.6
P04004	VTN	Vitronectin	VTNC_HUMAN	657.338	5073.07	6144.22	5955.14	3013.84
P04040	CAT	Catalase	CATA_HUMAN	7628.71	5185.46	3992.38	4319.59	2943.16
P04049	RAF1	RAF proto-oncogene serine/threonine-protein kinase	RAF1_HUMAN	662.54	6917.36	9426.23	8755.57	8659.57
P04062	GBA1	Lysosomal acid glucosylceramidase	GBA1_HUMAN	1411.86	6253.45	7220.62	7727.15	7674.2
P04080	CSTB	Cystatin-B	CYTB_HUMAN	4530.82	5214.62	2939.82	3665.46	2088.08
P04083	ANXA1	Annexin A1	ANXA1_HUMAN	1360.55	1566.2	1444.97	1786.28	2820.19
P04085	PDGFA	Platelet-derived growth factor subunit A	PDGFA_HUMAN	4441.16	3321.83	2685.03	2786.38	2620.59
P04114	APOB	Apolipoprotein B-100	APOB_HUMAN	NaN	2141.04	2519.97	4233.53	2517.13
P04150	NR3C1	Glucocorticoid receptor	GCR_HUMAN	559.328	1206.65	1418.19	1688.68	1224.01
P04181	OAT	Ornithine aminotransferase, mitochondrial	OAT_HUMAN	514.813	5445.3	6080.06	6219.09	5609.71
P04183	TK1	Thymidine kinase, cytosolic	KITH_HUMAN	618.465	3804.57	4459.76	3781.95	4185.25
P04259	KRT6B	Keratin, type II cytoskeletal 6B	K2C6B_HUMAN	44870.8	5937.1	4912.96	5476.78	15249.8
P04264	KRT1	Keratin, type II cytoskeletal 1	K2C1_HUMAN	413384	219393	211636	223378	151420
P04406	GAPDH	Glyceraldehyde-3-phosphate dehydrogenase	G3P_HUMAN	17821.9	32573.9	36005.3	44029.8	42864.6
P04439	HLA-A	HLA class I histocompatibility antigen, A alpha chain	HLAA_HUMAN	NaN	5648.55	5082.83	4908.85	5708.9
P04626	ERBB2	Receptor tyrosine-protein kinase erbB-2	ERBB2_HUMAN	13820.7	11784.5	11838.4	12058.6	11679.9
P04792	HSPB1	Heat shock protein beta-1	HSPB1_HUMAN	9247.56	34606.9	38431.6	56638.1	44739.4
P04818	TYMS	Thymidylate synthase	TYSY_HUMAN	NaN	6874.36	7841.3	8241.75	7802.77
P04843	RPN1	Dolichyl-diphosphooligosaccharide--protein glycosyltransferase subunit 1	RPN1_HUMAN	1063.54	16371.2	20790.3	23043.7	19581.3
P04844	RPN2	Dolichyl-diphosphooligosaccharide--protein glycosyltransferase subunit 2	RPN2_HUMAN	937.545	8994.47	11524.2	13502.9	11806.8
P04899;P19086	GNAI2;GNAZ	Guanine nucleotide-binding protein G(i) subunit alpha-2;Guanine nucleotide-binding protein G(z) subunit alpha	GNAI2_HUMAN;GNAZ_HUMAN	1744.49	2745.96	2343.78	2418.39	3065.28
P04908;Q7L7L0;Q93077	H2AC4;H2AC25;H2AC6	Histone H2A type 1-B/E;Histone H2A type 3;Histone H2A type 1-C	H2A1B_HUMAN;H2A3_HUMAN;H2A1C_HUMAN	15885	22448.6	19996.8	17338.3	20645.6
P04920	SLC4A2	Anion exchange protein 2	B3A2_HUMAN	NaN	1120.73	1651.2	1689.91	1473.22
P05023	ATP1A1	Sodium/potassium-transporting ATPase subunit alpha-1	AT1A1_HUMAN	1100.56	5926.38	7218.62	7253.88	7409.97
P05026	ATP1B1	Sodium/potassium-transporting ATPase subunit beta-1	AT1B1_HUMAN	698.685	8720.52	10798.6	9515.81	10151.6
P05067	APP	Amyloid-beta precursor protein	A4_HUMAN	NaN	1435.97	2065.64	2277.01	1930.93
P05089	ARG1	Arginase-1	ARGI1_HUMAN	5629.87	3391	2873.63	2708.46	1528.64
P05109	S100A8	Protein S100-A8	S10A8_HUMAN	11515.5	4151.2	4483.88	7300.82	7331.18
P05121	SERPINE1	Plasminogen activator inhibitor 1	PAI1_HUMAN	NaN	864.276	1877.51	2143.37	1219.4
P05141	SLC25A5	ADP/ATP translocase 2	ADT2_HUMAN	918.661	18461.3	19794.9	21864.4	20806.3
P05161	ISG15	Ubiquitin-like protein ISG15	ISG15_HUMAN	2202.48	4797.45	3507.24	3733.84	4392.04
P05166	PCCB	Propionyl-CoA carboxylase beta chain, mitochondrial	PCCB_HUMAN	NaN	2632.98	4279.85	3878.05	3552.96
P05198	EIF2S1	Eukaryotic translation initiation factor 2 subunit 1	IF2A_HUMAN	8595.24	9128.14	11342.8	9972.18	7795.63
P05204	HMGN2	Non-histone chromosomal protein HMG-17	HMGN2_HUMAN	6977.8	278.07	5107.35	4230.9	4624.08
P05362	ICAM1	Intercellular adhesion molecule 1	ICAM1_HUMAN	NaN	6403.17	5717.33	6971	9099.39
P05386	RPLP1	Large ribosomal subunit protein P1	RLA1_HUMAN	5304.9	21081.2	7850.54	10150	9217.96
P05387	RPLP2	Large ribosomal subunit protein P2	RLA2_HUMAN	34307.7	63791.3	48803.5	38676.7	42671.8
P05388	RPLP0	Large ribosomal subunit protein uL10	RLA0_HUMAN	12029.3	18753.8	19202.6	19512.6	19213.5
P05455	SSB	Lupus La protein	LA_HUMAN	3097.88	3544.59	3510.47	3197.39	2476.06
P05546	SERPIND1	Heparin cofactor 2	HEP2_HUMAN	NaN	1870.14	1587.32	2343.26	2247.87
P05556	ITGB1	Integrin beta-1	ITB1_HUMAN	NaN	6642.11	6394.44	7234.05	7228.58
P05783	KRT18	Keratin, type I cytoskeletal 18	K1C18_HUMAN	11189.2	12786.4	16960.8	14100.8	15319
P05787	KRT8	Keratin, type II cytoskeletal 8	K2C8_HUMAN	26329.3	36372.9	40798.4	40437.4	34209.7
P06280	GLA	Alpha-galactosidase A	AGAL_HUMAN	941.33	1700.92	1476.18	1720.48	2020.68
P06396	GSN	Gelsolin	GELS_HUMAN	57899	43854.9	28689.8	43510.4	32040
P06493	CDK1	Cyclin-dependent kinase 1	CDK1_HUMAN	1557.79	14533.6	17917.2	20092.5	15876.2
P06576	ATP5F1B	ATP synthase subunit beta, mitochondrial	ATPB_HUMAN	2268.34	13316	14902	16155.8	12331.8
P06702	S100A9	Protein S100-A9	S10A9_HUMAN	12129	3402.87	4219.82	6394.27	6905.4
P06703	S100A6	Protein S100-A6	S10A6_HUMAN	3979.01	16722.8	4370.87	5284.03	4959.06
P06730	EIF4E	Eukaryotic translation initiation factor 4E	IF4E_HUMAN	15772.6	13701.4	14841.1	13397.7	13442.4
P06733	ENO1	Alpha-enolase	ENOA_HUMAN	9903.35	27342.8	27108.6	26947.1	32018.4
P06737	PYGL	Glycogen phosphorylase, liver form	PYGL_HUMAN	280.472	1921.44	2216.01	2539.89	2221.61
P06744	GPI	Glucose-6-phosphate isomerase	G6PI_HUMAN	773.389	3354.33	3739.85	4171.65	3970.14
P06748	NPM1	Nucleophosmin	NPM_HUMAN	18833.2	23944.4	22687.3	23346.4	21185.8
P06756	ITGAV	Integrin alpha-V	ITAV_HUMAN	NaN	8431.53	8863.52	9767.44	11849
P06858	LPL	Lipoprotein lipase	LIPL_HUMAN	690.711	7947.24	10012.7	10219.7	9661.58
P07093	SERPINE2	Glia-derived nexin	GDN_HUMAN	NaN	2408.84	4043.47	5540.91	3881.66
P07099	EPHX1	Epoxide hydrolase 1	HYEP_HUMAN	NaN	885.567	1121.04	1190.58	997.603
P07195	LDHB	L-lactate dehydrogenase B chain	LDHB_HUMAN	2056.4	11431.9	13053.2	14161.1	12791.2
P07237	P4HB	Protein disulfide-isomerase	PDIA1_HUMAN	19082.1	37413.3	36686.4	39319.4	35636.4
P07339	CTSD	Cathepsin D	CATD_HUMAN	4530.11	6775.7	6479.55	7236.66	6086.06
P07355	ANXA2	Annexin A2	ANXA2_HUMAN	27952.6	29066	26270.2	28577.2	27861.9
P07384	CAPN1	Calpain-1 catalytic subunit	CAN1_HUMAN	2357.84	2544.03	2612.4	2838.68	2475.05
P07437	TUBB	Tubulin beta chain	TBB5_HUMAN	12622.2	156655	229104	226717	225069
P07602	PSAP	Prosaposin	SAP_HUMAN	908.549	2133.27	2141.75	1835.39	1927.01
P07686	HEXB	Beta-hexosaminidase subunit beta	HEXB_HUMAN	802.679	2213.27	2236.67	2358.43	2257.42
P07711	CTSL	Procathepsin L	CATL1_HUMAN	1305.97	6851.46	8979.36	9661.96	9688.52
P07737	PFN1	Profilin-1	PROF1_HUMAN	3642.17	3697.29	3159.12	3259.82	3367.03
P07814	EPRS1	Bifunctional glutamate/proline--tRNA ligase	SYEP_HUMAN	872.146	2908.74	3744.6	4395.85	3913.8
P07858	CTSB	Cathepsin B	CATB_HUMAN	435.89	1147.76	1275.44	1057.56	807.357
P07900	HSP90AA1	Heat shock protein HSP 90-alpha	HS90A_HUMAN	1704.75	4804.63	4742.14	6051.45	5181.36
P07910	HNRNPC	Heterogeneous nuclear ribonucleoproteins C1/C2	HNRPC_HUMAN	11502.3	9885.35	9756.7	11029.6	10229.6
P07951	TPM2	Tropomyosin beta chain	TPM2_HUMAN	3259.97	3567.67	2841.13	1257.08	4037.67
P07996	THBS1	Thrombospondin-1	TSP1_HUMAN	1896.26	5800.95	6423.49	7989.98	6413.58
P08174	CD55	Complement decay-accelerating factor	DAF_HUMAN	1317.38	2411.43	2632.92	2639.71	2407.72
P08195	SLC3A2	Amino acid transporter heavy chain SLC3A2	4F2_HUMAN	3512.16	76714.1	94495.6	96557.9	90447.7
P08236	GUSB	Beta-glucuronidase	BGLR_HUMAN	565.338	4142.46	5503.28	6105.42	5752
P08237	PFKM	ATP-dependent 6-phosphofructokinase, muscle type	PFKAM_HUMAN	421.698	8962.64	12403.2	13658.9	11354
P08238	HSP90AB1	Heat shock protein HSP 90-beta	HS90B_HUMAN	6839.84	26467.8	30337.8	36103.8	29530.8
P08240	SRPRA	Signal recognition particle receptor subunit alpha	SRPRA_HUMAN	11758.8	24428.3	29436.5	30886.6	26963.8
P08559	PDHA1	Pyruvate dehydrogenase E1 component subunit alpha, somatic form, mitochondrial	ODPA_HUMAN	263.738	2448.54	3061.29	2752.72	2703.48
P08574	CYC1	Cytochrome c1, heme protein, mitochondrial	CY1_HUMAN	NaN	2126.86	2220.11	2355.25	1734.83
P08579	SNRPB2	U2 small nuclear ribonucleoprotein B''	RU2B_HUMAN	19311.1	18443.9	17290.9	16822.1	14006.8
P08581	MET	Hepatocyte growth factor receptor	MET_HUMAN	426.596	6940.16	8925.15	9303.33	8531.03
P08621	SNRNP70	U1 small nuclear ribonucleoprotein 70 kDa	RU17_HUMAN	4439.95	4944.73	4424.6	6287.4	6892.03
P08648	ITGA5	Integrin alpha-5	ITA5_HUMAN	NaN	1863.3	1887.29	2019.23	1540.89
P08670	VIM	Vimentin	VIME_HUMAN	46724.1	40623.6	83961.9	48175.7	56302
P08697	SERPINF2	Alpha-2-antiplasmin	A2AP_HUMAN	1424.86	7602.42	8494.94	10758.6	8797.06
P08708	RPS17	Small ribosomal subunit protein eS17	RS17_HUMAN	85534.4	74847.6	80405.2	82565.2	73912
P08727	KRT19	Keratin, type I cytoskeletal 19	K1C19_HUMAN	1039.72	1332.75	1849.6	1367.15	1747.8
P08729	KRT7	Keratin, type II cytoskeletal 7	K2C7_HUMAN	48814.9	48455.5	51633.7	50818.8	48760.8
P08758	ANXA5	Annexin A5	ANXA5_HUMAN	1856.48	3574.11	3311.87	3307	3650.52
P08779	KRT16	Keratin, type I cytoskeletal 16	K1C16_HUMAN	225965	27507.5	17428.6	26134.5	70477
P08865	RPSA	Small ribosomal subunit protein uS2	RSSA_HUMAN	3839.87	4679.88	5725.05	6485.42	5366.93
P09012	SNRPA	U1 small nuclear ribonucleoprotein A	SNRPA_HUMAN	8464.63	6410.14	6303.34	6113	5712.85
P09038	FGF2	Fibroblast growth factor 2	FGF2_HUMAN	54156.4	33068.9	34207.9	32341.8	35586.5
P09211	GSTP1	Glutathione S-transferase P	GSTP1_HUMAN	3837.43	6099.25	4268.27	4096.79	6191.92
P09234	SNRPC	U1 small nuclear ribonucleoprotein C	RU1C_HUMAN	13799.6	15706.7	11414.2	9491.84	7777.19
P09382	LGALS1	Galectin-1	LEG1_HUMAN	77194.1	78949.3	68748	59410.3	64828.9
P09493	TPM1	Tropomyosin alpha-1 chain	TPM1_HUMAN	5210.54	5846.27	5408.74	2780.7	5654.14
P09496	CLTA	Clathrin light chain A	CLCA_HUMAN	4882.66	6090.84	6204.63	4872.75	4123.68
P09543	CNP	2',3'-cyclic-nucleotide 3'-phosphodiesterase	CN37_HUMAN	2937.56	17107.2	20725.2	21181.5	19731.7
P09601	HMOX1	Heme oxygenase 1	HMOX1_HUMAN	NaN	2206.3	3192.53	3825.44	2348.13
P09622	DLD	Dihydrolipoyl dehydrogenase, mitochondrial	DLDH_HUMAN	4466.51	16579.3	19193.1	18502.3	16405.3
P09651	HNRNPA1	Heterogeneous nuclear ribonucleoprotein A1	ROA1_HUMAN	30070.4	35191.8	22821.1	21929.5	23202.1
P09661	SNRPA1	U2 small nuclear ribonucleoprotein A'	RU2A_HUMAN	33388.1	20543.8	21918.7	19989.8	21336.4
P09912	IFI6	Interferon alpha-inducible protein 6	IFI6_HUMAN	NaN	1500.06	503.493	1021.18	1802.35
P09913	IFIT2	Interferon-induced protein with tetratricopeptide repeats 2	IFIT2_HUMAN	843.615	5714.1	4882.59	5005.19	6928.51
P09914	IFIT1	Interferon-induced protein with tetratricopeptide repeats 1	IFIT1_HUMAN	464.295	2355.6	2660.19	3183.08	2652.88
P0C0S5;Q71UI9	H2AZ1;H2AZ2	Histone H2A.Z;Histone H2A.V	H2AZ_HUMAN;H2AV_HUMAN	22977.2	22172.5	20999.5	17735.9	21219.2
P0C0S8;P20671;Q16777;Q6FI13;Q96KK5;Q99878;Q9BTM1	H2AC11;H2AC7;H2AC20;H2AC18;H2AC12;H2AC14;H2AJ	Histone H2A type 1;Histone H2A type 1-D;Histone H2A type 2-C;Histone H2A type 2-A;Histone H2A type 1-H;Histone H2A type 1-J;Histone H2A.J	H2A1_HUMAN;H2A1D_HUMAN;H2A2C_HUMAN;H2A2A_HUMAN;H2A1H_HUMAN;H2A1J_HUMAN;H2AJ_HUMAN	3080.48	3790.8	3433.15	3120.35	4095.25
P0C7P0	CISD3	CDGSH iron-sulfur domain-containing protein 3, mitochondrial	CISD3_HUMAN	16427.2	20166.3	23257.2	22600.2	29215.1
P0CG12	DERPC	Decreased expression in renal and prostate cancer protein	DERPC_HUMAN	2170.77	3105.78	2976.2	3214.59	3296.64
P0DMV8;P0DMV9	HSPA1A;HSPA1B	Heat shock 70 kDa protein 1A;Heat shock 70 kDa protein 1B	HS71A_HUMAN;HS71B_HUMAN	14411.6	38824.2	46296.7	51799.4	57402.8
P0DP23;P0DP24;P0DP25	CALM1;CALM2;CALM3	Calmodulin-1;Calmodulin-2;Calmodulin-3	CALM1_HUMAN;CALM2_HUMAN;CALM3_HUMAN	7297.49	16478	5624.88	9985.06	6172.62
P10155	RO60	RNA-binding protein RO60	RO60_HUMAN	565.473	3147.48	3986.08	4547.96	2574.16
P10398	ARAF	Serine/threonine-protein kinase A-Raf	ARAF_HUMAN	1902.71	6710.65	9096.34	8671.12	9314.71
P10586	PTPRF	Receptor-type tyrosine-protein phosphatase F	PTPRF_HUMAN	NaN	3122.07	3717.45	3789.02	2733.03
P10589;P24468	NR2F1;NR2F2	COUP transcription factor 1;COUP transcription factor 2	COT1_HUMAN;COT2_HUMAN	NaN	6691.33	8982.51	10347.2	6126.43
P10599	TXN	Thioredoxin	THIO_HUMAN	13038.3	12350.7	14818.9	15406.3	12669.8
P10619	CTSA	Lysosomal protective protein	PPGB_HUMAN	7127.29	7863.58	7457.82	8265.38	7930.82
P10620	MGST1	Microsomal glutathione S-transferase 1	MGST1_HUMAN	NaN	4841.12	5026.22	6107.1	4243.55
P10644	PRKAR1A	cAMP-dependent protein kinase type I-alpha regulatory subunit	KAP0_HUMAN	721.046	1450.33	1774.7	2483.18	2022.95
P10646	TFPI	Tissue factor pathway inhibitor	TFPI1_HUMAN	6363.45	5824.36	4177.42	5694.61	5844.79
P10809	HSPD1	60 kDa heat shock protein, mitochondrial	CH60_HUMAN	2707.36	19190.6	21163.1	25211.1	17126.8
P10909	CLU	Clusterin	CLUS_HUMAN	2272.78	41287.3	45040.5	52667.2	47391.6
P11021	HSPA5	Endoplasmic reticulum chaperone BiP	BIP_HUMAN	26988.5	70035.8	69123.1	86596.6	104192
P11047	LAMC1	Laminin subunit gamma-1	LAMC1_HUMAN	NaN	2751.25	2616.24	2559.33	1992.52
P11117	ACP2	Lysosomal acid phosphatase	PPAL_HUMAN	33688.6	NaN	24540	16860	25288.8
P11142	HSPA8	Heat shock cognate 71 kDa protein	HSP7C_HUMAN	19451.8	67681.3	79295.9	97434.4	98897
P11166	SLC2A1	Solute carrier family 2, facilitated glucose transporter member 1	GTR1_HUMAN	648.785	6920.97	8977.75	8975.84	8006.64
P11172	UMPS	Uridine 5'-monophosphate synthase	UMPS_HUMAN	847.052	27383	34606.5	35416	33372.2
P11177	PDHB	Pyruvate dehydrogenase E1 component subunit beta, mitochondrial	ODPB_HUMAN	946.67	15864	19609.7	20464.3	19706.4
P11279	LAMP1	Lysosome-associated membrane glycoprotein 1	LAMP1_HUMAN	2196.91	12407.5	13952	15805.6	15518.7
P11310	ACADM	Medium-chain specific acyl-CoA dehydrogenase, mitochondrial	ACADM_HUMAN	NaN	4385.44	4945.72	6209.56	5441.81
P11387	TOP1	DNA topoisomerase 1	TOP1_HUMAN	2486.12	1641	2803.43	1399.21	1779.86
P11413	G6PD	Glucose-6-phosphate 1-dehydrogenase	G6PD_HUMAN	1788.95	5972.94	6863.09	7207.28	5984.44
P11441	UBL4A	Ubiquitin-like protein 4A	UBL4A_HUMAN	646.615	15056	17914.5	20548.9	17325.5
P11498	PC	Pyruvate carboxylase, mitochondrial	PYC_HUMAN	1079.45	2303.93	3403.09	2721.83	2841.51
P11586	MTHFD1	C-1-tetrahydrofolate synthase, cytoplasmic	C1TC_HUMAN	1862.08	18339.1	20691.2	21578.7	19001.8
P11717	IGF2R	Cation-independent mannose-6-phosphate receptor	MPRI_HUMAN	304.689	4042.44	5964.74	5741.08	5058.66
P11766	ADH5	Alcohol dehydrogenase class-3	ADHX_HUMAN	1925.03	6292.72	5919.31	6794.09	6427.64
P11908	PRPS2	Ribose-phosphate pyrophosphokinase 2	PRPS2_HUMAN	1827.39	3060.78	3492.52	2955.4	2989.45
P11940	PABPC1	Polyadenylate-binding protein 1	PABP1_HUMAN	35291.3	32059.8	30551.3	28956.9	29256.4
P12004	PCNA	Proliferating cell nuclear antigen	PCNA_HUMAN	1761.84	6936.52	7472.18	7375.03	7150.25
P12081	HARS1	Histidine--tRNA ligase, cytoplasmic	HARS1_HUMAN	1126.74	2687.88	3107.66	3024.35	3518.9
P12235	SLC25A4	ADP/ATP translocase 1	ADT1_HUMAN	NaN	4304.83	3364.89	3415.57	3110.79
P12236	SLC25A6	ADP/ATP translocase 3	ADT3_HUMAN	1638.12	48961.9	57971	62818.4	60448.6
P12268	IMPDH2	Inosine-5'-monophosphate dehydrogenase 2	IMDH2_HUMAN	3526.55	5289.82	4029.53	4830.56	4439.99
P12429	ANXA3	Annexin A3	ANXA3_HUMAN	894.727	2727.22	2076.92	2585.94	2819.75
P12814	ACTN1	Alpha-actinin-1	ACTN1_HUMAN	4178.91	3185.01	2244.24	3069.59	2657.72
P12956	XRCC6	X-ray repair cross-complementing protein 6	XRCC6_HUMAN	5546.19	9415.72	10055	10011.3	9014.08
P13010	XRCC5	X-ray repair cross-complementing protein 5	XRCC5_HUMAN	2993.35	6728.68	8475.75	8691.22	8518.19
P13073	COX4I1	Cytochrome c oxidase subunit 4 isoform 1, mitochondrial	COX41_HUMAN	795.47	9345.41	11365.8	12068.7	10318.8
P13196	ALAS1	5-aminolevulinate synthase, non-specific, mitochondrial	HEM1_HUMAN	NaN	491.132	858.16	886.448	931.093
P13473	LAMP2	Lysosome-associated membrane glycoprotein 2	LAMP2_HUMAN	770.331	9306.74	11995.7	11647.3	10169.6
P13489	RNH1	Ribonuclease inhibitor	RINI_HUMAN	NaN	1560.91	1491.51	1421.31	1613.75
P13497	BMP1	Bone morphogenetic protein 1	BMP1_HUMAN	NaN	1248.15	1448.81	1780.4	1781.09
P13498	CYBA	Cytochrome b-245 light chain	CY24A_HUMAN	NaN	4302.79	4746.61	4780.48	4637.91
P13639	EEF2	Elongation factor 2	EF2_HUMAN	7774.07	21247.7	23828.8	26484.3	24004.1
P13645	KRT10	Keratin, type I cytoskeletal 10	K1C10_HUMAN	489294	266812	214956	235583	185774
P13646	KRT13	Keratin, type I cytoskeletal 13	K1C13_HUMAN	NaN	750.267	277.979	335.172	10829.2
P13647	KRT5	Keratin, type II cytoskeletal 5	K2C5_HUMAN	89186.8	36925.4	33805.8	37116.3	27382.7
P13674	P4HA1	Prolyl 4-hydroxylase subunit alpha-1	P4HA1_HUMAN	886.845	2721.33	3328.84	3719.87	3886.92
P13693	TPT1	Translationally-controlled tumor protein	TCTP_HUMAN	986.878	2882.25	2078.29	2236.31	2452.23
P13797	PLS3	Plastin-3	PLST_HUMAN	3832.9	5166.66	4278.08	4567.51	4580.04
P13798	APEH	Acylamino-acid-releasing enzyme	ACPH_HUMAN	634.679	2393.05	3294.73	2964.03	2374.18
P13804	ETFA	Electron transfer flavoprotein subunit alpha, mitochondrial	ETFA_HUMAN	24832.4	18536.8	21430.2	22786.9	23842.9
P13929	ENO3	Beta-enolase	ENOB_HUMAN	NaN	NaN	741.498	682.838	333.462
P13987	CD59	CD59 glycoprotein	CD59_HUMAN	1533.19	2449.64	1805.42	1953.79	1499.8
P13995	MTHFD2	Bifunctional methylenetetrahydrofolate dehydrogenase/cyclohydrolase, mitochondrial	MTDC_HUMAN	885.98	7645.66	8032.11	9037.35	8254.7
P14314	PRKCSH	Glucosidase 2 subunit beta	GLU2B_HUMAN	1258.04	6626.55	8778.71	10532	8853.75
P14324	FDPS	Farnesyl pyrophosphate synthase	FPPS_HUMAN	NaN	6292.9	8048.37	6903.06	7074.71
P14618	PKM	Pyruvate kinase PKM	KPYM_HUMAN	25525.6	45954.8	48530.3	51658.7	37270.2
P14625	HSP90B1	Endoplasmin	ENPL_HUMAN	803.173	12645.1	9969.89	11920.3	14169
P14649	MYL6B	Myosin light chain 6B	MYL6B_HUMAN	1299.92	2275.63	1871.81	1082.86	2618.21
P14678	SNRPB	Small nuclear ribonucleoprotein-associated proteins B and B'	RSMB_HUMAN	136405	102187	111655	103163	121290
P14866	HNRNPL	Heterogeneous nuclear ribonucleoprotein L	HNRPL_HUMAN	9373.75	7217.34	8267.17	6962.31	10192.4
P14868	DARS1	Aspartate--tRNA ligase, cytoplasmic	SYDC_HUMAN	1822.94	3611.4	4409.08	4259.93	3304.76
P14923	JUP	Junction plakoglobin	PLAK_HUMAN	18127.9	9664.17	8297.92	9902.83	7554.8
P15153;P63000	RAC2;RAC1	Ras-related C3 botulinum toxin substrate 2;Ras-related C3 botulinum toxin substrate 1	RAC2_HUMAN;RAC1_HUMAN	4749.36	15819.3	18295.5	19320.2	18125.5
P15252		Rubber elongation factor protein	REF_HEVBR	872.847	5552.2	3645.14	2795.67	NaN
P15259;P18669;Q8N0Y7	PGAM2;PGAM1;PGAM4	Phosphoglycerate mutase 2;Phosphoglycerate mutase 1;Probable phosphoglycerate mutase 4	PGAM2_HUMAN;PGAM1_HUMAN;PGAM4_HUMAN	1966.81	4311.35	3556.75	4587.33	4733.09
P15291	B4GALT1	Beta-1,4-galactosyltransferase 1	B4GT1_HUMAN	430.693	7262.12	9332.44	10299.1	8856.56
P15328	FOLR1	Folate receptor alpha	FOLR1_HUMAN	2029.39	5877.11	7194.81	6904.46	6351.92
P15529	CD46	Membrane cofactor protein	MCP_HUMAN	NaN	2384.66	2135.59	2662.23	2987.14
P15531	NME1	Nucleoside diphosphate kinase A	NDKA_HUMAN	3397.52	18348.9	19074.2	18122	20492.8
P15559	NQO1	NAD(P)H dehydrogenase [quinone] 1	NQO1_HUMAN	4939.02	17071.3	20077.6	22498.3	19709.7
P15735	PHKG2	Phosphorylase b kinase gamma catalytic chain, liver/testis isoform	PHKG2_HUMAN	747.036	3887.44	5449.18	4964.18	4823.19
P15880	RPS2	Small ribosomal subunit protein uS5	RS2_HUMAN	26207.9	29947.8	32468.9	34291.9	32511.7
P15924	DSP	Desmoplakin	DESP_HUMAN	27776.8	11942.7	9708.11	12994.5	8722.52
P15927	RPA2	Replication protein A 32 kDa subunit	RFA2_HUMAN	3903.88	5104.59	4934.67	5298.5	5725.51
P16066	NPR1	Atrial natriuretic peptide receptor 1	ANPRA_HUMAN	NaN	667.866	974.741	912.612	883.519
P16070	CD44	CD44 antigen	CD44_HUMAN	NaN	4649.04	4771.77	4840.81	5462.81
P16144	ITGB4	Integrin beta-4	ITB4_HUMAN	NaN	578.031	754.325	753.098	1361.64
P16152	CBR1	Carbonyl reductase [NADPH] 1	CBR1_HUMAN	4472.94	7016.01	7657.3	6904.82	8298.81
P16278	GLB1	Beta-galactosidase	BGAL_HUMAN	526.207	1791.04	1745.47	1806.58	1716
P16401	H1-5	Histone H1.5	H15_HUMAN	4416.88	3230.27	3691.27	3776.33	3225.38
P16403	H1-2	Histone H1.2	H12_HUMAN	16207.4	14512.4	13075.8	12463.5	13268
P16455	MGMT	Methylated-DNA--protein-cysteine methyltransferase	MGMT_HUMAN	368.881	654.572	1381.03	1415.08	790.459
P16615	ATP2A2	Sarcoplasmic/endoplasmic reticulum calcium ATPase 2	AT2A2_HUMAN	1030.26	18706.1	21760.2	17851.3	16975.6
P16989	YBX3	Y-box-binding protein 3	YBOX3_HUMAN	7528.54	7142.25	6097.34	5043.88	4933.4
P17174	GOT1	Aspartate aminotransferase, cytoplasmic	AATC_HUMAN	892.665	1098.96	1442.76	1394.48	827.059
P17302	GJA1	Gap junction alpha-1 protein	CXA1_HUMAN	NaN	1240.34	1511.73	1099.88	1494.99
P17342	NPR3	Atrial natriuretic peptide receptor 3	ANPRC_HUMAN	594.31	1698.26	2655.61	2394.53	1880.41
P17405	SMPD1	Sphingomyelin phosphodiesterase	ASM_HUMAN	NaN	1106.15	1667.69	1972.77	1800.15
P17612	PRKACA	cAMP-dependent protein kinase catalytic subunit alpha	KAPCA_HUMAN	2711.49	5214.82	6037.42	7452.31	5336.49
P17655	CAPN2	Calpain-2 catalytic subunit	CAN2_HUMAN	1755.73	3728.98	4388.52	4460.32	3725.86
P17706	PTPN2	Tyrosine-protein phosphatase non-receptor type 2	PTN2_HUMAN	916.458	3479.04	3164.77	2241.61	2715.52
P17812	CTPS1	CTP synthase 1	PYRG1_HUMAN	1424.07	13454.5	15753.9	14664	12510.1
P17813	ENG	Endoglin	EGLN_HUMAN	NaN	5822.87	7514.54	7769.56	7393.23
P17844	DDX5	Probable ATP-dependent RNA helicase DDX5	DDX5_HUMAN	8469.73	8485.31	9096.13	9413.18	8659.99
P17858	PFKL	ATP-dependent 6-phosphofructokinase, liver type	PFKAL_HUMAN	NaN	462.998	596.788	436.386	382.756
P17931	LGALS3	Galectin-3	LEG3_HUMAN	27013.1	47745.9	34933.7	35077.8	38362
P17980	PSMC3	26S proteasome regulatory subunit 6A	PRS6A_HUMAN	677.743	7203.9	9931.38	10238.5	9969.74
P17987	TCP1	T-complex protein 1 subunit alpha	TCPA_HUMAN	8956.42	60840.4	59668.1	58385.3	55815.3
P18031	PTPN1	Tyrosine-protein phosphatase non-receptor type 1	PTN1_HUMAN	NaN	11005	13724.4	15010.9	12488.5
P18074	ERCC2	General transcription and DNA repair factor IIH helicase subunit XPD	ERCC2_HUMAN	NaN	2762.61	3058.61	3886.64	2151.06
P18085	ARF4	ADP-ribosylation factor 4	ARF4_HUMAN	2845.56	69539.6	86582.4	79729.4	94055.6
P18124	RPL7	Large ribosomal subunit protein uL30	RL7_HUMAN	6432.27	5387.52	6390.38	6340.73	8401.82
P18621	RPL17	Large ribosomal subunit protein uL22	RL17_HUMAN	21684.2	20563.2	22256	20870.8	19386
P18859	ATP5PF	ATP synthase-coupling factor 6, mitochondrial	ATP5J_HUMAN	581.528	825.985	290.077	294.899	354.763
P19012	KRT15	Keratin, type I cytoskeletal 15	K1C15_HUMAN	28601.8	12620.5	11174.2	13966.4	11664.6
P19013	KRT4	Keratin, type II cytoskeletal 4	K2C4_HUMAN	96113.8	44925.9	25542.5	42260.8	33204.1
P19022	CDH2	Cadherin-2	CADH2_HUMAN	582.745	2948.46	3573.81	3700.26	3394.04
P19105	MYL12A	Myosin regulatory light chain 12A	ML12A_HUMAN	19529.4	20238.3	20039	11052.9	24964.7
P19256	CD58	Lymphocyte function-associated antigen 3	LFA3_HUMAN	NaN	2775.25	2763.42	2462.91	2719.43
P19338	NCL	Nucleolin	NUCL_HUMAN	25463.5	19287.5	20645.1	19082.6	20306.1
P19367	HK1	Hexokinase-1	HXK1_HUMAN	NaN	1874.66	2393.8	2599.83	2154.52
P19387	POLR2C	DNA-directed RNA polymerase II subunit RPB3	RPB3_HUMAN	1044.12	2640.03	3613.31	3758.97	3704.59
P19388	POLR2E	DNA-directed RNA polymerases I, II, and III subunit RPABC1	RPAB1_HUMAN	1556.11	2055.24	2549.62	2118.17	1993.34
P19474	TRIM21	E3 ubiquitin-protein ligase TRIM21	RO52_HUMAN	68219.2	52435.8	49892	46878.8	41877.4
P19623	SRM	Spermidine synthase	SPEE_HUMAN	1482.7	4737.38	5922.02	5788.24	5830.64
P19823	ITIH2	Inter-alpha-trypsin inhibitor heavy chain H2	ITIH2_HUMAN	552.041	1678.59	1888.72	3091.38	2245.79
P19971	TYMP	Thymidine phosphorylase	TYPH_HUMAN	324.011	1211.25	1315.91	1409.99	1036.58
P20020	ATP2B1	Plasma membrane calcium-transporting ATPase 1	AT2B1_HUMAN	NaN	4431.93	5251.97	5117.04	5286.88
P20042	EIF2S2	Eukaryotic translation initiation factor 2 subunit 2	IF2B_HUMAN	981.548	1715.34	3174.33	2450.13	1581.3
P20073	ANXA7	Annexin A7	ANXA7_HUMAN	2600.3	2328.65	2082.03	1136.57	1542.56
P20290	BTF3	Transcription factor BTF3	BTF3_HUMAN	5520.99	5897.36	4622.96	5528.91	4809.14
P20340	RAB6A	Ras-related protein Rab-6A	RAB6A_HUMAN	NaN	3255.75	4246.85	4130.56	3505.27
P20591	MX1	Interferon-induced GTP-binding protein Mx1	MX1_HUMAN	NaN	6384.63	4017.78	5119.27	6515.22
P20618	PSMB1	Proteasome subunit beta type-1	PSB1_HUMAN	2337.66	11647.3	14071.4	14472.1	16307.3
P20645	M6PR	Cation-dependent mannose-6-phosphate receptor	MPRD_HUMAN	747.535	6779.15	9115.86	10008.1	9561.1
P20674	COX5A	Cytochrome c oxidase subunit 5A, mitochondrial	COX5A_HUMAN	446.25	4861.61	2326.91	3347	1847.57
P20908	COL5A1	Collagen alpha-1(V) chain	CO5A1_HUMAN	19506.2	12317.9	11746.6	11247	13958.5
P20930	FLG	Filaggrin	FILA_HUMAN	4223.56	1164.38	2376.98	1935.79	1718.67
P21108	PRPS1L1	Ribose-phosphate pyrophosphokinase 3	PRPS3_HUMAN	1414.34	1913.66	1951.02	1723.38	1282.78
P21246	PTN	Pleiotrophin	PTN_HUMAN	6489.63	3918.55	3511.96	3819.8	3267.59
P21266	GSTM3	Glutathione S-transferase Mu 3	GSTM3_HUMAN	3959.53	5899.7	4672.15	4803.26	4605.53
P21291	CSRP1	Cysteine and glycine-rich protein 1	CSRP1_HUMAN	4635.9	4638.89	4317.57	4092.9	3845.01
P21333	FLNA	Filamin-A	FLNA_HUMAN	91762.4	83930.6	85190.3	86525.3	82962.3
P21397;P27338	MAOA;MAOB	Amine oxidase [flavin-containing] A;Amine oxidase [flavin-containing] B	AOFA_HUMAN;AOFB_HUMAN	NaN	1976.52	NaN	NaN	NaN
P21589	NT5E	5'-nucleotidase	5NTD_HUMAN	NaN	2841.8	3445.52	3177.29	3030.21
P21741	MDK	Midkine	MK_HUMAN	2213.47	1710.62	1380.68	1317.97	1213.88
P21912	SDHB	Succinate dehydrogenase [ubiquinone] iron-sulfur subunit, mitochondrial	SDHB_HUMAN	329.515	4101.71	5528.61	6056.13	5366.28
P21964	COMT	Catechol O-methyltransferase	COMT_HUMAN	952.904	15301.4	18500.6	22089.9	18381.2
P21980	TGM2	Protein-glutamine gamma-glutamyltransferase 2	TGM2_HUMAN	793.867	1685.82	1105.8	1493.11	1060.85
P22061	PCMT1	Protein-L-isoaspartate(D-aspartate) O-methyltransferase	PIMT_HUMAN	1542.43	3775.42	3546.46	3602.68	3126.99
P22087	FBL	rRNA 2'-O-methyltransferase fibrillarin	FBRL_HUMAN	4802.42	5210.34	5723.3	5170.24	4362.98
P22102	GART	Trifunctional purine biosynthetic protein adenosine-3	PUR2_HUMAN	984.411	5358.66	6118.55	6291.9	5473.64
P22234	PAICS	Bifunctional phosphoribosylaminoimidazole carboxylase/phosphoribosylaminoimidazole succinocarboxamide synthetase	PUR6_HUMAN	4783.46	6670.08	7980.93	6834.88	7208.02
P22314	UBA1	Ubiquitin-like modifier-activating enzyme 1	UBA1_HUMAN	905.424	4355.57	3971.63	4298.99	3824.36
P22392	NME2	Nucleoside diphosphate kinase B	NDKB_HUMAN	2782.16	12328.4	14771.1	12238	12842.9
P22626	HNRNPA2B1	Heterogeneous nuclear ribonucleoproteins A2/B1	ROA2_HUMAN	16066.6	16312.1	14621.4	13888.5	12214
P22694	PRKACB	cAMP-dependent protein kinase catalytic subunit beta	KAPCB_HUMAN	438.873	1373.46	1186.35	1166.58	820.635
P22695	UQCRC2	Cytochrome b-c1 complex subunit 2, mitochondrial	QCR2_HUMAN	770.529	11449.5	13165.3	11760.5	12352.7
P22735	TGM1	Protein-glutamine gamma-glutamyltransferase K	TGM1_HUMAN	2975.8	1471.12	1351.67	1613.64	830.691
P23142	FBLN1	Fibulin-1	FBLN1_HUMAN	904.331	1275.82	1190.05	960.765	1827.31
P23229	ITGA6	Integrin alpha-6	ITA6_HUMAN	NaN	2887.64	3171.34	2892.2	4774.06
P23246	SFPQ	Splicing factor, proline- and glutamine-rich	SFPQ_HUMAN	40881.5	35993.1	32228.6	33689.7	26199.1
P23258	TUBG1	Tubulin gamma-1 chain	TBG1_HUMAN	1316.41	11185.9	14434.1	16105.4	12482.7
P23284	PPIB	Peptidyl-prolyl cis-trans isomerase B	PPIB_HUMAN	159897	103340	110749	113625	113546
P23381	WARS1	Tryptophan--tRNA ligase, cytoplasmic	SYWC_HUMAN	39192	67578	37807.6	40456.1	72794.3
P23396	RPS3	Small ribosomal subunit protein uS3	RS3_HUMAN	38161.2	61690.7	72172.1	73757.1	71536.2
P23458	JAK1	Tyrosine-protein kinase JAK1	JAK1_HUMAN	11671.1	25035.1	31777.8	29868.3	27942.2
P23490	LORICRIN	Loricrin	LORI_HUMAN	34656.8	17570.5	16274.1	14464.3	15869.5
P23497	SP100	Nuclear autoantigen Sp-100	SP100_HUMAN	42252.8	26093.1	32129.5	30859.3	40045.1
P23526	AHCY	Adenosylhomocysteinase	SAHH_HUMAN	3318.02	6318.83	5895.57	6847.69	5203.54
P23528	CFL1	Cofilin-1	COF1_HUMAN	25642.1	32202.9	28198.3	28652.5	28046.5
P23588	EIF4B	Eukaryotic translation initiation factor 4B	IF4B_HUMAN	69667.3	78790.2	70723.1	73147.9	71832.2
P23786	CPT2	Carnitine O-palmitoyltransferase 2, mitochondrial	CPT2_HUMAN	NaN	559.674	697.393	1031.08	725.772
P23919	DTYMK	Thymidylate kinase	KTHY_HUMAN	526.869	2382.25	2277.24	3977.71	4679.72
P23921	RRM1	Ribonucleoside-diphosphate reductase large subunit	RIR1_HUMAN	1356.37	2943.14	3833.12	3449.07	3434.14
P24311	COX7B	Cytochrome c oxidase subunit 7B, mitochondrial	COX7B_HUMAN	NaN	2743.97	2796.94	2872.08	2270.36
P24385	CCND1	G1/S-specific cyclin-D1	CCND1_HUMAN	NaN	1447.87	1934.73	2187.31	1368.82
P24390	KDELR1	ER lumen protein-retaining receptor 1	ERD21_HUMAN	464.476	7946.38	9057.82	10723.4	8528.99
P24534	EEF1B2	Elongation factor 1-beta	EF1B_HUMAN	19823.2	24838	22997.6	25423.4	22407.6
P24666	ACP1	Low molecular weight phosphotyrosine protein phosphatase	PPAC_HUMAN	864.609	7922.71	7674.66	8939.55	6315.38
P24844	MYL9	Myosin regulatory light polypeptide 9	MYL9_HUMAN	2817.4	2287.13	3113.75	1452.82	3093.56
P24928	POLR2A	DNA-directed RNA polymerase II subunit RPB1	RPB1_HUMAN	NaN	1110.39	1022.36	1218.29	1033.78
P24941	CDK2	Cyclin-dependent kinase 2	CDK2_HUMAN	NaN	2368.5	3332.49	4280.72	2229.25
P25106	ACKR3	Atypical chemokine receptor 3	ACKR3_HUMAN	NaN	693.222	1349.71	1431.74	806.068
P25205	MCM3	DNA replication licensing factor MCM3	MCM3_HUMAN	15745.4	28264.5	33145.9	35437.4	26677.8
P25311	AZGP1	Zinc-alpha-2-glycoprotein	ZA2G_HUMAN	6646.94	3399.09	2620.34	3770.22	7531.31
P25398	RPS12	Small ribosomal subunit protein eS12	RS12_HUMAN	20102	32189.6	32652.4	33431.6	41349.8
P25705	ATP5F1A	ATP synthase subunit alpha, mitochondrial	ATPA_HUMAN	1238.16	22945.2	22848	26400.9	18084.1
P25786	PSMA1	Proteasome subunit alpha type-1	PSA1_HUMAN	3080.35	23097	29503.9	30674.4	34475.7
P25787	PSMA2	Proteasome subunit alpha type-2	PSA2_HUMAN	4323.54	29662.8	36270	38151.3	41819.1
P25788	PSMA3	Proteasome subunit alpha type-3	PSA3_HUMAN	1781.97	14728.3	18790.2	19536	22503.1
P25789	PSMA4	Proteasome subunit alpha type-4	PSA4_HUMAN	45283.2	99684.7	103294	107182	113636
P26006	ITGA3	Integrin alpha-3	ITA3_HUMAN	1877.42	5896.81	6699.48	6822.37	6550.74
P26038	MSN	Moesin	MOES_HUMAN	6520.57	9027.55	7529.38	8314.78	8652.7
P26196	DDX6	Probable ATP-dependent RNA helicase DDX6	DDX6_HUMAN	4363.3	5227.08	5444.18	6066.71	5265.97
P26368	U2AF2	Splicing factor U2AF 65 kDa subunit	U2AF2_HUMAN	12836.3	11980	11934.2	9820.57	10102.1
P26373	RPL13	Large ribosomal subunit protein eL13	RL13_HUMAN	29969	16914.9	23314.3	22418.8	23573.6
P26440	IVD	Isovaleryl-CoA dehydrogenase, mitochondrial	IVD_HUMAN	196.985	2246.64	2278.21	2817.96	2377.79
P26447	S100A4	Protein S100-A4	S10A4_HUMAN	2440.94	5590.62	4905.89	5341.88	5128.09
P26599	PTBP1	Polypyrimidine tract-binding protein 1	PTBP1_HUMAN	48400.5	39682.9	39197.3	37910.1	35241.2
P26639	TARS1	Threonine--tRNA ligase 1, cytoplasmic	SYTC_HUMAN	1185.3	5610.07	7159.89	8568.51	6956.97
P26640	VARS1	Valine--tRNA ligase	SYVC_HUMAN	1010.63	2286.7	3340.16	3314.96	3445.18
P26641	EEF1G	Elongation factor 1-gamma	EF1G_HUMAN	42711.7	50375.4	49783.3	49922.4	45153.3
P27105	STOM	Stomatin	STOM_HUMAN	1608.49	8913.16	9174.4	10637.2	11937.3
P27348	YWHAQ	14-3-3 protein theta	1433T_HUMAN	2000.81	3519.62	3378.17	3362.8	5055.85
P27635	RPL10	Large ribosomal subunit protein uL16	RL10_HUMAN	12958.8	16022.8	17374.1	16511.1	17430
P27694	RPA1	Replication protein A 70 kDa DNA-binding subunit	RFA1_HUMAN	8637.91	12657.5	13037.4	12362.4	13766.8
P27708	CAD	Multifunctional protein CAD	PYR1_HUMAN	810.067	7679.38	10629	11266.4	9545.74
P27797	CALR	Calreticulin	CALR_HUMAN	1134.35	6546.27	7268.67	8483.01	9193.61
P27816	MAP4	Microtubule-associated protein 4	MAP4_HUMAN	2451.74	2855.18	2154.93	2454.47	2631.27
P27824	CANX	Calnexin	CALX_HUMAN	4154.25	208468	260528	254816	223434
P28062	PSMB8	Proteasome subunit beta type-8	PSB8_HUMAN	837.195	3991.79	4677.47	4981.21	6330.88
P28066	PSMA5	Proteasome subunit alpha type-5	PSA5_HUMAN	6775.27	44974.4	47232.6	49558.5	51121.3
P28070	PSMB4	Proteasome subunit beta type-4	PSB4_HUMAN	2973.65	16925.5	20739.7	21347.7	24453.5
P28072	PSMB6	Proteasome subunit beta type-6	PSB6_HUMAN	4561.49	21961	28701.1	29876.5	31452.1
P28074	PSMB5	Proteasome subunit beta type-5	PSB5_HUMAN	1363.65	12052	15231.5	15810.4	17668.8
P28300	LOX	Protein-lysine 6-oxidase	LYOX_HUMAN	237.749	2614.53	2340.72	2241.89	3357
P28340	POLD1	DNA polymerase delta catalytic subunit	DPOD1_HUMAN	1232.45	8951.04	11450.7	11662.7	9014.03
P28482	MAPK1	Mitogen-activated protein kinase 1	MK01_HUMAN	NaN	2790.79	3898.24	3725.14	3236.03
P29144	TPP2	Tripeptidyl-peptidase 2	TPP2_HUMAN	3163.73	3708.99	4199.19	4792.81	4290.51
P29279	CCN2	CCN family member 2	CCN2_HUMAN	5220.82	4483.48	4009.34	4434.75	4477.98
P29401	TKT	Transketolase	TKT_HUMAN	6126.32	16249.7	16158.2	18010.9	15445.9
P29508	SERPINB3	Serpin B3	SPB3_HUMAN	10196.4	4626.97	4739.29	7487.8	5195.68
P29558	RBMS1	RNA-binding motif, single-stranded-interacting protein 1	RBMS1_HUMAN	1229.53	541.244	952.366	1094	857.407
P29590	PML	Protein PML	PML_HUMAN	458.79	2007.99	2194.63	2374.13	2153.74
P29622	SERPINA4	Kallistatin	KAIN_HUMAN	5815.08	21486	17681.7	20502.2	17666.6
P29692	EEF1D	Elongation factor 1-delta	EF1D_HUMAN	4167.53	4687.24	5706.62	5631.71	5193.81
P30038	ALDH4A1	Delta-1-pyrroline-5-carboxylate dehydrogenase, mitochondrial	AL4A1_HUMAN	NaN	1175.87	1948.82	2203.46	1462.84
P30040	ERP29	Endoplasmic reticulum resident protein 29	ERP29_HUMAN	NaN	1179.2	904.56	1136.09	1553.21
P30041	PRDX6	Peroxiredoxin-6	PRDX6_HUMAN	39543.8	45292.4	41472.2	45398	45905.7
P30048	PRDX3	Thioredoxin-dependent peroxide reductase, mitochondrial	PRDX3_HUMAN	1808.93	3040.43	2264.89	2329.37	2592.42
P30050	RPL12	Large ribosomal subunit protein uL11	RL12_HUMAN	25826.4	16499.8	17630.4	15816	19006.6
P30085	CMPK1	UMP-CMP kinase	KCY_HUMAN	NaN	553.6	609.487	935.1	398.346
P30101	PDIA3	Protein disulfide-isomerase A3	PDIA3_HUMAN	1629.02	5036.15	5204.78	4974.35	4842.69
P30153	PPP2R1A	Serine/threonine-protein phosphatase 2A 65 kDa regulatory subunit A alpha isoform	2AAA_HUMAN	8109.93	19156.7	21998.4	22633.5	19249.8
P30281	CCND3	G1/S-specific cyclin-D3	CCND3_HUMAN	NaN	6334.51	8349.1	8213.43	6496.82
P30408	TM4SF1	Transmembrane 4 L6 family member 1	T4S1_HUMAN	418.732	3183.72	2920.22	4288.55	3138.29
P30519	HMOX2	Heme oxygenase 2	HMOX2_HUMAN	NaN	437.558	456.557	988.497	504.439
P30520	ADSS2	Adenylosuccinate synthetase isozyme 2	PURA2_HUMAN	580.02	3014.81	4430.67	4089.62	3671.44
P30530	AXL	Tyrosine-protein kinase receptor UFO	UFO_HUMAN	NaN	3061.47	3921.54	3134.02	2932.52
P30566	ADSL	Adenylosuccinate lyase	PUR8_HUMAN	440.909	1321.73	2093.23	2019.68	1341.93
P30825	SLC7A1	High affinity cationic amino acid transporter 1	CTR1_HUMAN	NaN	633.974	985.634	1306.86	702.843
P30837	ALDH1B1	Aldehyde dehydrogenase X, mitochondrial	AL1B1_HUMAN	1948.27	53295.6	63171.4	61334	56336.1
P30838	ALDH3A1	Aldehyde dehydrogenase, dimeric NADP-preferring	AL3A1_HUMAN	195.259	2175.77	3008.03	3174.4	2858.15
P30876	POLR2B	DNA-directed RNA polymerase II subunit RPB2	RPB2_HUMAN	1011.65	4414.49	6384.38	6758.69	4714.77
P31040	SDHA	Succinate dehydrogenase [ubiquinone] flavoprotein subunit, mitochondrial	SDHA_HUMAN	1504.83	5591.99	6305.12	6405.03	4450.39
P31151	S100A7	Protein S100-A7	S10A7_HUMAN	29211.9	12263.7	10233.6	22778.6	12210.9
P31153	MAT2A	S-adenosylmethionine synthase isoform type-2	METK2_HUMAN	13277	27927.7	26200.6	30153.3	28784
P31327	CPS1	Carbamoyl-phosphate synthase [ammonia], mitochondrial	CPSM_HUMAN	1652.19	43018	50969.9	45668.7	47171.4
P31350	RRM2	Ribonucleoside-diphosphate reductase subunit M2	RIR2_HUMAN	175.563	883.364	1125.69	1423.08	1121.37
P31641	SLC6A6	Sodium- and chloride-dependent taurine transporter	SC6A6_HUMAN	6246.11	11959.7	16429	16328.7	13904.7
P31689	DNAJA1	DnaJ homolog subfamily A member 1	DNJA1_HUMAN	6775.79	65621.6	89716.2	81538.5	79446.6
P31930	UQCRC1	Cytochrome b-c1 complex subunit 1, mitochondrial	QCR1_HUMAN	574.694	3530.3	5151.93	5479.33	3795.42
P31943	HNRNPH1	Heterogeneous nuclear ribonucleoprotein H	HNRH1_HUMAN	48293.9	47576.1	50341.6	53116.8	49738.4
P31944	CASP14	Caspase-14	CASPE_HUMAN	10272.7	5559.34	4899.82	5253.36	3239.98
P31946	YWHAB	14-3-3 protein beta/alpha	1433B_HUMAN	1657.6	2050.52	2077.27	2847.11	2542.54
P31948	STIP1	Stress-induced-phosphoprotein 1	STIP1_HUMAN	891.525	2973.55	2340.12	2246.61	2483.5
P32004	L1CAM	Neural cell adhesion molecule L1	L1CAM_HUMAN	NaN	3415.72	3379.55	3103.95	3856.65
P32119	PRDX2	Peroxiredoxin-2	PRDX2_HUMAN	13862.7	18380.7	15681.5	15963.1	14920
P32320	CDA	Cytidine deaminase	CDD_HUMAN	3838.64	6642.85	5453.66	4879.71	5467.04
P32322	PYCR1	Pyrroline-5-carboxylate reductase 1, mitochondrial	P5CR1_HUMAN	NaN	5916.18	8487.28	9705.56	9166.59
P32969	RPL9	Large ribosomal subunit protein uL6	RL9_HUMAN	40019.1	33004.1	35661.4	35927.2	35460.2
P33121	ACSL1	Long-chain-fatty-acid--CoA ligase 1	ACSL1_HUMAN	NaN	15433	19512.7	21913.2	15808.3
P33240	CSTF2	Cleavage stimulation factor subunit 2	CSTF2_HUMAN	2015.54	5182.89	5457.75	5275.31	5107.61
P33316	DUT	Deoxyuridine 5'-triphosphate nucleotidohydrolase, mitochondrial	DUT_HUMAN	8842.34	6146.16	7683.76	7521.93	7299.02
P33402	GUCY1A2	Guanylate cyclase soluble subunit alpha-2	GCYA2_HUMAN	NaN	2669.41	3028.89	5036.15	2943.18
P33527	ABCC1	Multidrug resistance-associated protein 1	MRP1_HUMAN	830.949	6181.39	7387	7999.84	7179.88
P33947	KDELR2	ER lumen protein-retaining receptor 2	ERD22_HUMAN	2054.34	23682.4	27240	31178.1	29311
P33981	TTK	Dual specificity protein kinase TTK	TTK_HUMAN	1227.53	6791.41	8847.69	9700.93	7673.51
P33991	MCM4	DNA replication licensing factor MCM4	MCM4_HUMAN	928.272	2153.77	2738.84	2888.93	2359.05
P33992	MCM5	DNA replication licensing factor MCM5	MCM5_HUMAN	3748.67	3647.3	3442.63	3604.41	3025.92
P33993	MCM7	DNA replication licensing factor MCM7	MCM7_HUMAN	927.858	5795.81	7824.05	8318.63	6454.37
P34896	SHMT1	Serine hydroxymethyltransferase, cytosolic	GLYC_HUMAN	894.863	4114.66	4736.98	5746.71	4705.25
P34897	SHMT2	Serine hydroxymethyltransferase, mitochondrial	GLYM_HUMAN	NaN	148.661	535.875	706.378	461.511
P34932	HSPA4	Heat shock 70 kDa protein 4	HSP74_HUMAN	NaN	2375.44	2346.46	2379.15	3130.25
P35221	CTNNA1	Catenin alpha-1	CTNA1_HUMAN	971.501	3848.42	3385.53	3777.4	4097.79
P35222	CTNNB1	Catenin beta-1	CTNB1_HUMAN	1294.09	5532.55	5798.71	6262.51	6257.49
P35232	PHB1	Prohibitin 1	PHB1_HUMAN	NaN	10275.9	11849.4	11365.5	9902.5
P35237	SERPINB6	Serpin B6	SPB6_HUMAN	602.174	891.153	878.27	903.08	923.064
P35244	RPA3	Replication protein A 14 kDa subunit	RFA3_HUMAN	2471.6	4309.19	3164.79	2879.28	2697.54
P35249	RFC4	Replication factor C subunit 4	RFC4_HUMAN	1947.28	5495.95	6003.28	5493.42	5243.02
P35268	RPL22	Large ribosomal subunit protein eL22	RL22_HUMAN	72076.8	45394	46746.8	48312.3	42477.5
P35270	SPR	Sepiapterin reductase	SPRE_HUMAN	NaN	1760.59	1869.16	2062.28	1830.59
P35520	CBS	Cystathionine beta-synthase	CBS_HUMAN	1001.83	3682.09	4612.08	4192.48	3736.88
P35527	KRT9	Keratin, type I cytoskeletal 9	K1C9_HUMAN	502768	278098	275787	275197	185330
P35579	MYH9	Myosin-9	MYH9_HUMAN	25810.3	20098.1	20552.4	15471.6	27277.4
P35606	COPB2	Coatomer subunit beta'	COPB2_HUMAN	1429.95	4241.16	5422.8	5069.23	4623.91
P35610	SOAT1	Sterol O-acyltransferase 1	SOAT1_HUMAN	NaN	1546.23	1513	2072.3	2260.88
P35613	BSG	Basigin	BASI_HUMAN	680.948	6727.38	7521.77	7434.32	7597.7
P35625	TIMP3	Metalloproteinase inhibitor 3	TIMP3_HUMAN	2692.56	3207.21	3518.42	3243.74	3582.38
P35637	FUS	RNA-binding protein FUS	FUS_HUMAN	240434	179911	182923	188144	203908
P35813	PPM1A	Protein phosphatase 1A	PPM1A_HUMAN	3140.84	6256.5	5920.25	5162.92	7539.39
P35908	KRT2	Keratin, type II cytoskeletal 2 epidermal	K22E_HUMAN	75422.8	41824	33784.4	31547.5	25158.2
P35998	PSMC2	26S proteasome regulatory subunit 7	PRS7_HUMAN	2142.79	16164.7	23453.1	24930	24769.9
P36507	MAP2K2	Dual specificity mitogen-activated protein kinase kinase 2	MP2K2_HUMAN	NaN	4918.91	6590.74	6979.42	6183.27
P36542	ATP5F1C	ATP synthase subunit gamma, mitochondrial	ATPG_HUMAN	1074.92	6202.67	7090.97	7806.71	7388.76
P36578	RPL4	Large ribosomal subunit protein uL4	RL4_HUMAN	3659.74	4921.05	4471.07	4529.04	5273.19
P36888	FLT3	Receptor-type tyrosine-protein kinase FLT3	FLT3_HUMAN	137640	18680.5	9043.67	16113	37164.7
P36952	SERPINB5	Serpin B5	SPB5_HUMAN	512.378	2071.6	1770.92	2103.89	2403.66
P36969	GPX4	Phospholipid hydroperoxide glutathione peroxidase GPX4	GPX4_HUMAN	1625.11	2951.77	2865.25	2169.85	1885.68
P37108	SRP14	Signal recognition particle 14 kDa protein	SRP14_HUMAN	15396.7	11924.8	11889.1	12073.8	13479.2
P37268	FDFT1	Squalene synthase	FDFT_HUMAN	867.647	6958.29	9594.17	10126.9	7771.93
P37802	TAGLN2	Transgelin-2	TAGL2_HUMAN	6072.23	8507.13	6813.72	6982.19	9316.34
P38117	ETFB	Electron transfer flavoprotein subunit beta	ETFB_HUMAN	703.058	5581	4492.57	7037.47	5648.09
P38159	RBMX	RNA-binding motif protein, X chromosome	RBMX_HUMAN	16526.8	14811.3	12894.2	12557.8	12500.2
P38435	GGCX	Vitamin K-dependent gamma-carboxylase	VKGC_HUMAN	NaN	22957	27601.4	30919.9	24292.4
P38606	ATP6V1A	V-type proton ATPase catalytic subunit A	VATA_HUMAN	1089.27	5414.16	6823.76	8339.41	7216.96
P38646	HSPA9	Stress-70 protein, mitochondrial	GRP75_HUMAN	9089.16	20647.3	23353.1	21098.3	30203.8
P38919	EIF4A3	Eukaryotic initiation factor 4A-III	IF4A3_HUMAN	4642.05	5811.89	6570.84	7075.66	6163.06
P39019	RPS19	Small ribosomal subunit protein eS19	RS19_HUMAN	93927.1	88175.4	81080.3	79093.8	74342.8
P39023	RPL3	Large ribosomal subunit protein uL3	RL3_HUMAN	7732.86	8369.48	8692.97	9069.36	10242.3
P39656	DDOST	Dolichyl-diphosphooligosaccharide--protein glycosyltransferase 48 kDa subunit	OST48_HUMAN	542.388	13253.8	16754.8	19408.4	16820.4
P39748	FEN1	Flap endonuclease 1	FEN1_HUMAN	1466.36	2716.03	2913.71	3636.41	3156.35
P40123	CAP2	Adenylyl cyclase-associated protein 2	CAP2_HUMAN	1839.61	4015.74	4039.5	4381.91	3753.26
P40227	CCT6A	T-complex protein 1 subunit zeta	TCPZ_HUMAN	1809.85	9018.8	9768.26	11106.5	10211.1
P40306	PSMB10	Proteasome subunit beta type-10	PSB10_HUMAN	NaN	3608.79	2864.07	2242.6	4775.41
P40429	RPL13A	Large ribosomal subunit protein uL13	RL13A_HUMAN	1913.34	1522.01	2962.22	2831.75	4188.67
P40616	ARL1	ADP-ribosylation factor-like protein 1	ARL1_HUMAN	1448.42	44033.8	59592.7	53312.7	60606.4
P40617	ARL4A	ADP-ribosylation factor-like protein 4A	ARL4A_HUMAN	NaN	1654.01	2319.77	2666.6	2227.02
P40692	MLH1	DNA mismatch repair protein Mlh1	MLH1_HUMAN	413.591	3897.83	5219.61	4481.41	5657.22
P40763	STAT3	Signal transducer and activator of transcription 3	STAT3_HUMAN	1434.28	82357.7	8649.31	8449.48	37494.4
P40937	RFC5	Replication factor C subunit 5	RFC5_HUMAN	346.75	2234.56	2583.27	2660.68	2415.39
P40938	RFC3	Replication factor C subunit 3	RFC3_HUMAN	1306.33	19513.2	22613.6	20750.6	22947.8
P40939	HADHA	Trifunctional enzyme subunit alpha, mitochondrial	ECHA_HUMAN	1923.92	13164.1	15024.1	17589.5	17467.6
P41091	EIF2S3	Eukaryotic translation initiation factor 2 subunit 3	IF2G_HUMAN	5181.02	10835.3	15458.5	14345.5	12443.6
P41221	WNT5A	Protein Wnt-5a	WNT5A_HUMAN	NaN	7886.81	11003.9	11528	9994.4
P41223	BUD31	Protein BUD31 homolog	BUD31_HUMAN	4207.13	3571.36	3359.82	4148.04	3569.25
P41250	GARS1	Glycine--tRNA ligase	GARS_HUMAN	1018.08	6132.71	6149.75	6055.34	5351.4
P41252	IARS1	Isoleucine--tRNA ligase, cytoplasmic	SYIC_HUMAN	845.057	3816.85	4660.97	5010.91	4204.06
P41567	EIF1	Eukaryotic translation initiation factor 1	EIF1_HUMAN	12697.2	11909.7	8193.8	9094.69	10229.2
P42025	ACTR1B	Beta-centractin	ACTY_HUMAN	5146.98	9340.21	9918.45	10515.5	7945.46
P42126	ECI1	Enoyl-CoA delta isomerase 1, mitochondrial	ECI1_HUMAN	386.603	3382.26	4194.71	5208.06	3633.58
P42166;P42167	TMPO	Lamina-associated polypeptide 2, isoform alpha;Lamina-associated polypeptide 2, isoforms beta/gamma	LAP2A_HUMAN;LAP2B_HUMAN	2963.86	3643.68	3893.31	3703.78	3481.48
P42224	STAT1	Signal transducer and activator of transcription 1-alpha/beta	STAT1_HUMAN	NaN	5182.32	4203.89	4703.01	4375.8
P42330	AKR1C3	Aldo-keto reductase family 1 member C3	AK1C3_HUMAN	5431.08	7728.76	7853.18	8192.89	7782.08
P42345	MTOR	Serine/threonine-protein kinase mTOR	MTOR_HUMAN	3055.9	6330.15	8418.93	9885.18	7747.55
P42356	PI4KA	Phosphatidylinositol 4-kinase alpha	PI4KA_HUMAN	869.142	4190.96	5764.73	6575.81	4444.21
P42357	HAL	Histidine ammonia-lyase	HUTH_HUMAN	31389.5	30623.3	21237.8	22283.3	36080.4
P42677	RPS27	Small ribosomal subunit protein eS27	RS27_HUMAN	2606.03	12361.5	19453.5	21461.3	20530.5
P42704	LRPPRC	Leucine-rich PPR motif-containing protein, mitochondrial	LPPRC_HUMAN	928.141	4199.94	4868.37	5138.58	3963.46
P42766	RPL35	Large ribosomal subunit protein uL29	RL35_HUMAN	20702.1	7325.18	18398.6	17852.4	14204.7
P42785	PRCP	Lysosomal Pro-X carboxypeptidase	PCP_HUMAN	956.09	3162.11	4335.23	4570.41	4025.76
P42892	ECE1	Endothelin-converting enzyme 1	ECE1_HUMAN	621.937	5301.87	7093.79	6896.43	6316.15
P43003	SLC1A3	Excitatory amino acid transporter 1	EAA1_HUMAN	NaN	8132.61	3271.52	3666.69	9412.51
P43005	SLC1A1	Excitatory amino acid transporter 3	EAA3_HUMAN	NaN	793.588	900.341	1171.34	688.499
P43121	MCAM	Cell surface glycoprotein MUC18	MUC18_HUMAN	NaN	1076.03	1078.34	1124.94	1779.67
P43243	MATR3	Matrin-3	MATR3_HUMAN	629.551	965.013	1681.56	2223.22	1415.4
P43246	MSH2	DNA mismatch repair protein Msh2	MSH2_HUMAN	NaN	678.342	1182.17	1127.04	594.801
P43304	GPD2	Glycerol-3-phosphate dehydrogenase, mitochondrial	GPDM_HUMAN	544.699	7642.89	8986.13	9482.04	7975.84
P43307	SSR1	Translocon-associated protein subunit alpha	SSRA_HUMAN	889.677	9875.24	11989.3	13007	10947.8
P43308	SSR2	Translocon-associated protein subunit beta	SSRB_HUMAN	414.544	5517.52	7932.06	8870.85	7639.81
P43353	ALDH3B1	Aldehyde dehydrogenase family 3 member B1	AL3B1_HUMAN	NaN	4610.52	6137.32	6144.06	5182.4
P43378	PTPN9	Tyrosine-protein phosphatase non-receptor type 9	PTN9_HUMAN	NaN	668.632	1357.3	1183.15	995.373
P43487	RANBP1	Ran-specific GTPase-activating protein	RANG_HUMAN	1896.14	7697.44	8762.51	9696.16	8006.68
P43490	NAMPT	Nicotinamide phosphoribosyltransferase	NAMPT_HUMAN	735.244	11098	10942.9	10924.5	11834.2
P43686	PSMC4	26S proteasome regulatory subunit 6B	PRS6B_HUMAN	689.981	4880.49	6291.63	6828.52	7233.76
P46063	RECQL	ATP-dependent DNA helicase Q1	RECQ1_HUMAN	341.2	3099.16	3307.73	2739.41	2494.94
P46379	BAG6	Large proline-rich protein BAG6	BAG6_HUMAN	349.889	14788.6	19617.6	23175.8	24857.2
P46459	NSF	Vesicle-fusing ATPase	NSF_HUMAN	1067.36	13394.9	14351.3	17303.2	12718.7
P46734	MAP2K3	Dual specificity mitogen-activated protein kinase kinase 3	MP2K3_HUMAN	449.511	5589.23	7205.77	6908.8	6635.83
P46776	RPL27A	Large ribosomal subunit protein uL15	RL27A_HUMAN	6419.94	4838.33	5757.66	6091.87	5473.82
P46777	RPL5	Large ribosomal subunit protein uL18	RL5_HUMAN	4657.35	6308.49	5546.06	5955.58	6341.63
P46778	RPL21	Large ribosomal subunit protein eL21	RL21_HUMAN	10169.4	8185.74	9074.71	9103.13	7958.66
P46779	RPL28	Large ribosomal subunit protein eL28	RL28_HUMAN	4546.55	4455.34	5262.45	4817.6	4440.25
P46781	RPS9	Small ribosomal subunit protein uS4	RS9_HUMAN	16568	15973.2	16431	16735.4	19076.2
P46782	RPS5	Small ribosomal subunit protein uS7	RS5_HUMAN	37031.6	48936	61172.9	63732.2	56702.8
P46783	RPS10	Small ribosomal subunit protein eS10	RS10_HUMAN	32547.4	34571	41608.4	40480.9	37212
P46821	MAP1B	Microtubule-associated protein 1B	MAP1B_HUMAN	9164.29	7913.56	8632.77	8029.48	7555.37
P46940	IQGAP1	Ras GTPase-activating-like protein IQGAP1	IQGA1_HUMAN	7532.33	9353.19	8619.95	11013.5	8271.65
P46976	GYG1	Glycogenin-1	GLYG_HUMAN	2286.54	2115.08	2503.16	2399.31	2983.69
P46977	STT3A	Dolichyl-diphosphooligosaccharide--protein glycosyltransferase subunit STT3A	STT3A_HUMAN	548.638	8674.25	10884.8	11590.2	9658.18
P47224	RABIF	Guanine nucleotide exchange factor MSS4	MSS4_HUMAN	NaN	1976.73	1778.56	1698.05	1961.55
P47712	PLA2G4A	Cytosolic phospholipase A2	PA24A_HUMAN	786.438	1911.56	2337.52	2482.78	2206.64
P47755	CAPZA2	F-actin-capping protein subunit alpha-2	CAZA2_HUMAN	9816	9325.81	8337.42	7687.6	8156.1
P47756	CAPZB	F-actin-capping protein subunit beta	CAPZB_HUMAN	34717.4	26329.6	24516.9	24343.4	22456.6
P47895	ALDH1A3	Retinaldehyde dehydrogenase 3	AL1A3_HUMAN	NaN	810.77	1106.79	1429.9	774.179
P47897	QARS1	Glutamine--tRNA ligase	SYQ_HUMAN	733.111	2709.29	3489.95	3627.58	3316.49
P47914	RPL29	Large ribosomal subunit protein eL29	RL29_HUMAN	19703.2	14825.1	15486.4	14669.4	15071
P47929	LGALS7	Galectin-7	LEG7_HUMAN	6368.92	4073.05	2782.51	12417.7	4148.87
P48059	LIMS1	LIM and senescent cell antigen-like-containing domain protein 1	LIMS1_HUMAN	505.759	2818	4116.95	4424.01	3677.02
P48060	GLIPR1	Glioma pathogenesis-related protein 1	GLIP1_HUMAN	1685.38	7148.24	9391.45	8914.75	8974.17
P48200	IREB2	Iron-responsive element-binding protein 2	IREB2_HUMAN	867.863	1833.8	2719.08	2414.77	2515.64
P48307	TFPI2	Tissue factor pathway inhibitor 2	TFPI2_HUMAN	6121.3	4225	3899.31	4159.65	3338.61
P48444	ARCN1	Coatomer subunit delta	COPD_HUMAN	462.001	3784.52	3535.29	4006.61	3074.17
P48507	GCLM	Glutamate--cysteine ligase regulatory subunit	GSH0_HUMAN	1217.24	9300.48	9737.85	11529.2	8512.79
P48556	PSMD8	26S proteasome non-ATPase regulatory subunit 8	PSMD8_HUMAN	4407.14	22201.8	28908.8	29241.8	32280.2
P48643	CCT5	T-complex protein 1 subunit epsilon	TCPE_HUMAN	8468.38	48592.9	54618.5	53839.9	49971.1
P48651	PTDSS1	Phosphatidylserine synthase 1	PTSS1_HUMAN	NaN	3332.23	3980.56	4126.76	3331.69
P48730;P49674	CSNK1D;CSNK1E	Casein kinase I isoform delta;Casein kinase I isoform epsilon	KC1D_HUMAN;KC1E_HUMAN	2168.26	4169.3	5305.36	5622.43	4564.68
P48735	IDH2	Isocitrate dehydrogenase [NADP], mitochondrial	IDHP_HUMAN	NaN	5454.21	7286.81	8020.99	6098.79
P48739	PITPNB	Phosphatidylinositol transfer protein beta isoform	PIPNB_HUMAN	NaN	3457.96	4218.48	4658.91	3374.47
P48960	ADGRE5	Adhesion G protein-coupled receptor E5	AGRE5_HUMAN	NaN	2789.3	4907.17	4896.56	4442.35
P49189	ALDH9A1	4-trimethylaminobutyraldehyde dehydrogenase	AL9A1_HUMAN	641.952	763.305	678.633	1020.48	603.145
P49207	RPL34	Large ribosomal subunit protein eL34	RL34_HUMAN	22789.1	18993.6	17362.5	17446.4	20574.8
P49257	LMAN1	Protein ERGIC-53	LMAN1_HUMAN	502.628	6892.93	7903.58	9017.06	7644.54
P49327	FASN	Fatty acid synthase	FAS_HUMAN	6347.77	13947.4	19430.9	19950.3	15620.4
P49366	DHPS	Deoxyhypusine synthase	DHYS_HUMAN	539.867	2079.01	2463.86	2826.84	2243.77
P49368	CCT3	T-complex protein 1 subunit gamma	TCPG_HUMAN	4835.24	24021	25739.1	29387.3	23603.6
P49406	MRPL19	Large ribosomal subunit protein bL19m	RM19_HUMAN	3618.27	4466.69	2141.55	2299.74	2711.53
P49411	TUFM	Elongation factor Tu, mitochondrial	EFTU_HUMAN	8720.65	81775.9	92428.5	89126.5	95808.4
P49458	SRP9	Signal recognition particle 9 kDa protein	SRP09_HUMAN	7692.41	8539.03	5520.18	5112.46	7491.93
P49588	AARS1	Alanine--tRNA ligase, cytoplasmic	SYAC_HUMAN	NaN	253.081	218.92	563.651	49.857
P49591	SARS1	Serine--tRNA ligase, cytoplasmic	SYSC_HUMAN	660.813	4087.75	4993.01	6434.2	4672.95
P49641	MAN2A2	Alpha-mannosidase 2x	MA2A2_HUMAN	NaN	693.458	1900.69	1527.51	1468.93
P49720	PSMB3	Proteasome subunit beta type-3	PSB3_HUMAN	2656.93	19616.5	24723.9	25031.2	28995.1
P49721	PSMB2	Proteasome subunit beta type-2	PSB2_HUMAN	3332.9	36964.2	42373.6	43602.9	45838.2
P49754	VPS41	Vacuolar protein sorting-associated protein 41 homolog	VPS41_HUMAN	NaN	1599.45	2515.47	2765.39	1794.6
P49759	CLK1	Dual specificity protein kinase CLK1	CLK1_HUMAN	5912.65	5145.98	5853.09	5317.28	6486.44
P49761	CLK3	Dual specificity protein kinase CLK3	CLK3_HUMAN	5360.25	4926.86	5182.81	4054.22	6624.57
P49770	EIF2B2	Translation initiation factor eIF2B subunit beta	EI2BB_HUMAN	470.218	1426.62	1048.15	1174.05	1533.99
P49773	HINT1	Adenosine 5'-monophosphoramidase HINT1	HINT1_HUMAN	6608.78	5895.62	5617.24	5958.93	6101.74
P49815	TSC2	Tuberin	TSC2_HUMAN	106.208	2695.89	3957.8	4165.89	3030.31
P49821	NDUFV1	NADH dehydrogenase [ubiquinone] flavoprotein 1, mitochondrial	NDUV1_HUMAN	NaN	2630.18	3111.94	2689.26	2681.61
P49840	GSK3A	Glycogen synthase kinase-3 alpha	GSK3A_HUMAN	780.317	104547	91953.3	78731.5	86542.6
P49841	GSK3B	Glycogen synthase kinase-3 beta	GSK3B_HUMAN	395.922	53807.2	65742.6	56764.2	56771.6
P49902	NT5C2	Cytosolic purine 5'-nucleotidase	5NTC_HUMAN	28248.3	22924.4	24483.3	23585.4	22755.6
P49915	GMPS	GMP synthase [glutamine-hydrolyzing]	GUAA_HUMAN	NaN	3280.21	3789.55	3870.41	3082.45
P49959	MRE11	Double-strand break repair protein MRE11	MRE11_HUMAN	NaN	1583.86	1839.98	1465.32	1242.52
P50213	IDH3A	Isocitrate dehydrogenase [NAD] subunit alpha, mitochondrial	IDH3A_HUMAN	429.161	3223.42	4058.7	4647.89	3318.49
P50238	CRIP1	Cysteine-rich protein 1	CRIP1_HUMAN	9063.6	10746.6	9050.85	7126.8	10115.2
P50336	PPOX	Protoporphyrinogen oxidase	PPOX_HUMAN	NaN	9198.12	8646.91	8823.97	5988.22
P50395	GDI2	Rab GDP dissociation inhibitor beta	GDIB_HUMAN	4218.51	6758.42	6916.32	6774.51	7004.87
P50402	EMD	Emerin	EMD_HUMAN	NaN	2077.7	3163.12	3170.97	2142.24
P50416	CPT1A	Carnitine O-palmitoyltransferase 1, liver isoform	CPT1A_HUMAN	1299.03	38023.8	49613.5	57360.6	50283.1
P50452	SERPINB8	Serpin B8	SPB8_HUMAN	3653.54	2582.9	4153.21	4903.95	4159.83
P50454	SERPINH1	Serpin H1	SERPH_HUMAN	1508.01	16972.5	18466.3	22954.8	21924.3
P50552	VASP	Vasodilator-stimulated phosphoprotein	VASP_HUMAN	990.063	2895.79	2544.88	2601.51	2650.97
P50570	DNM2	Dynamin-2	DYN2_HUMAN	NaN	4358.69	5069.85	5223.86	4806.51
P50579	METAP2	Methionine aminopeptidase 2	MAP2_HUMAN	1195.99	2015.4	2847.7	2717.78	2156.43
P50750	CDK9	Cyclin-dependent kinase 9	CDK9_HUMAN	1658.9	5012.82	7231.73	7320.91	6030.25
P50897	PPT1	Palmitoyl-protein thioesterase 1	PPT1_HUMAN	664.828	16496.8	19056.6	20430.2	16822.5
P50914	RPL14	Large ribosomal subunit protein eL14	RL14_HUMAN	4561.25	6999.41	5977.54	6279.4	7065.65
P50990	CCT8	T-complex protein 1 subunit theta	TCPQ_HUMAN	18778.6	33957.9	35107.3	36422.4	34615.5
P50991	CCT4	T-complex protein 1 subunit delta	TCPD_HUMAN	7403.57	16271.8	17921.1	19145.7	19297.2
P50993	ATP1A2	Sodium/potassium-transporting ATPase subunit alpha-2	AT1A2_HUMAN	NaN	2564.68	3756.92	5839.55	4778.38
P50995	ANXA11	Annexin A11	ANX11_HUMAN	1417.47	1403.27	1644.24	2350.36	1753.5
P51114	FXR1	RNA-binding protein FXR1	FXR1_HUMAN	12014.4	8961.06	8242.06	6380.37	9848.97
P51116	FXR2	RNA-binding protein FXR2	FXR2_HUMAN	7869.25	4134.23	5723.22	4640.76	6312.46
P51148	RAB5C	Ras-related protein Rab-5C	RAB5C_HUMAN	NaN	1695.58	5011.4	3739.97	5481.86
P51149	RAB7A	Ras-related protein Rab-7a	RAB7A_HUMAN	1032.49	2674.66	2984.52	3047.54	2935.89
P51153	RAB13	Ras-related protein Rab-13	RAB13_HUMAN	1915.69	8330.69	11147.1	10847.5	11946.2
P51452	DUSP3	Dual specificity protein phosphatase 3	DUS3_HUMAN	803.065	4708.57	4885.55	5172.84	5168.59
P51513	NOVA1	RNA-binding protein Nova-1	NOVA1_HUMAN	9466.47	9391.98	7556.74	9055.16	7116.18
P51553	IDH3G	Isocitrate dehydrogenase [NAD] subunit gamma, mitochondrial	IDH3G_HUMAN	NaN	4797.1	5780.75	6860.68	5533.83
P51570	GALK1	Galactokinase	GALK1_HUMAN	842.856	10966.7	13386.6	14448	12029.8
P51571	SSR4	Translocon-associated protein subunit delta	SSRD_HUMAN	1427.95	15789.3	19489.3	19492.4	17856.1
P51610	HCFC1	Host cell factor 1	HCFC1_HUMAN	NaN	4574.36	5529.73	6316.56	6078.07
P51617	IRAK1	Interleukin-1 receptor-associated kinase 1	IRAK1_HUMAN	NaN	8690.59	11378.2	9988.77	9502.55
P51648	ALDH3A2	Aldehyde dehydrogenase family 3 member A2	AL3A2_HUMAN	477.714	9941.96	13556.6	15445.5	11949.9
P51665	PSMD7	26S proteasome non-ATPase regulatory subunit 7	PSMD7_HUMAN	1680.8	6367.98	8001.18	8684.23	8812.84
P51858	HDGF	Hepatoma-derived growth factor	HDGF_HUMAN	3007.04	3184.73	3225	2939.52	3368.52
P51991	HNRNPA3	Heterogeneous nuclear ribonucleoprotein A3	ROA3_HUMAN	4927.48	4583.24	4454.84	4111.15	3752.62
P52209	PGD	6-phosphogluconate dehydrogenase, decarboxylating	6PGD_HUMAN	617.268	3856.13	4499.19	4622.1	4228.73
P52272	HNRNPM	Heterogeneous nuclear ribonucleoprotein M	HNRPM_HUMAN	1594.51	2980.62	4454.29	6423.2	4600.61
P52292	KPNA2	Importin subunit alpha-1	IMA1_HUMAN	5280	13453.6	15545.5	15887.4	15609.1
P52294	KPNA1	Importin subunit alpha-5	IMA5_HUMAN	2113.19	5665.85	6995.32	8375.17	4790.51
P52298	NCBP2	Nuclear cap-binding protein subunit 2	NCBP2_HUMAN	5285.43	4005.21	3264.62	2967.04	3505.02
P52434	POLR2H	DNA-directed RNA polymerases I, II, and III subunit RPABC3	RPAB3_HUMAN	2506.22	4108.55	4837.24	4242.34	3862.51
P52565	ARHGDIA	Rho GDP-dissociation inhibitor 1	GDIR1_HUMAN	3889.95	7032.25	4004.56	4034.98	5225.45
P52597	HNRNPF	Heterogeneous nuclear ribonucleoprotein F	HNRPF_HUMAN	13928.4	18499.6	19793.9	20124.3	18401.9
P52701	MSH6	DNA mismatch repair protein Msh6	MSH6_HUMAN	NaN	2164.22	3053.69	3736.27	2359.55
P52732	KIF11	Kinesin-like protein KIF11	KIF11_HUMAN	145332	116003	123770	121371	128114
P52895	AKR1C2	Aldo-keto reductase family 1 member C2	AK1C2_HUMAN	3593.06	12385.1	11813.1	14230.5	13787.1
P52907	CAPZA1	F-actin-capping protein subunit alpha-1	CAZA1_HUMAN	58817.4	45860.8	41738.3	39485	41492.5
P52943	CRIP2	Cysteine-rich protein 2	CRIP2_HUMAN	589.832	937.24	833.945	572.601	888.844
P52948	NUP98	Nuclear pore complex protein Nup98-Nup96	NUP98_HUMAN	NaN	4645.09	4652.66	4856.09	3710.57
P53007	SLC25A1	Tricarboxylate transport protein, mitochondrial	TXTP_HUMAN	NaN	2339.4	2900.16	3146.24	2365.33
P53350	PLK1	Serine/threonine-protein kinase PLK1	PLK1_HUMAN	1200.39	2620.83	3606.83	3985.84	2189.38
P53396	ACLY	ATP-citrate synthase	ACLY_HUMAN	944.239	7792	9587.29	10070.4	7744.33
P53597	SUCLG1	Succinate--CoA ligase [ADP/GDP-forming] subunit alpha, mitochondrial	SUCA_HUMAN	NaN	3223.85	5178.68	4965.77	5515.9
P53618	COPB1	Coatomer subunit beta	COPB_HUMAN	961.398	6226.04	6579.21	7544.37	5765.16
P53621	COPA	Coatomer subunit alpha	COPA_HUMAN	817.581	5185.96	6966.24	7344.58	6448.95
P53634	CTSC	Dipeptidyl peptidase 1	CATC_HUMAN	2210.63	6096.07	7234.74	7417.86	7613
P53680	AP2S1	AP-2 complex subunit sigma	AP2S1_HUMAN	12386.7	23767.3	29134.7	34998.6	27429.5
P53985	SLC16A1	Monocarboxylate transporter 1	MOT1_HUMAN	610.711	11536.5	12495.9	13254.2	12559.5
P53999	SUB1	Activated RNA polymerase II transcriptional coactivator p15	TCP4_HUMAN	8449.79	12648.4	9646.83	8952.76	6605.97
P54105	CLNS1A	Methylosome subunit pICln	ICLN_HUMAN	118471	108547	112283	118878	119857
P54136	RARS1	Arginine--tRNA ligase, cytoplasmic	SYRC_HUMAN	317.839	1559.82	1843.08	2157.81	1725.1
P54289	CACNA2D1	Voltage-dependent calcium channel subunit alpha-2/delta-1	CA2D1_HUMAN	NaN	1235.41	1211.11	1254.73	900.298
P54577	YARS1	Tyrosine--tRNA ligase, cytoplasmic	SYYC_HUMAN	2785.39	10664.9	11162.5	11447.9	12840.6
P54619	PRKAG1	5'-AMP-activated protein kinase subunit gamma-1	AAKG1_HUMAN	NaN	6573.61	9501.37	10137.4	8852.37
P54652	HSPA2	Heat shock-related 70 kDa protein 2	HSP72_HUMAN	1507.37	624.875	1336.93	1986.34	1618.86
P54709	ATP1B3	Sodium/potassium-transporting ATPase subunit beta-3	AT1B3_HUMAN	NaN	14791.8	21892.4	27613.5	24993.1
P54725	RAD23A	UV excision repair protein RAD23 homolog A	RD23A_HUMAN	NaN	1524.24	1837.19	1990.23	2845.34
P54727	RAD23B	UV excision repair protein RAD23 homolog B	RD23B_HUMAN	726.024	7344.14	7729.12	8054.98	8350
P54793	ARSF	Arylsulfatase F	ARSF_HUMAN	8177.51	8039.39	7293.07	7231.53	7619.36
P54802	NAGLU	Alpha-N-acetylglucosaminidase	ANAG_HUMAN	NaN	597.495	861.058	886.961	742.524
P55010	EIF5	Eukaryotic translation initiation factor 5	IF5_HUMAN	2023.79	5576.31	8817.27	7082.51	4258.86
P55036	PSMD4	26S proteasome non-ATPase regulatory subunit 4	PSMD4_HUMAN	5852.67	14737.4	15531.1	17958.3	18060.9
P55060	CSE1L	Exportin-2	XPO2_HUMAN	590.926	13869.4	16990	21979.9	17884.8
P55072	VCP	Transitional endoplasmic reticulum ATPase	TERA_HUMAN	3185.24	8879.32	9112.05	11043.1	9683.27
P55081	MFAP1	Microfibrillar-associated protein 1	MFAP1_HUMAN	4324.96	3620.97	2865.24	2805.87	2372.64
P55083	MFAP4	Microfibril-associated glycoprotein 4	MFAP4_HUMAN	NaN	984.27	1486.71	2649.61	1661.18
P55084	HADHB	Trifunctional enzyme subunit beta, mitochondrial	ECHB_HUMAN	1659.45	3814.57	3908.47	4552.61	4429.29
P55145	MANF	Mesencephalic astrocyte-derived neurotrophic factor	MANF_HUMAN	3700.99	1949.51	1877.35	2247.62	2820.56
P55209	NAP1L1	Nucleosome assembly protein 1-like 1	NP1L1_HUMAN	3610.59	8880.09	12180.8	11782	10838.3
P55263	ADK	Adenosine kinase	ADK_HUMAN	NaN	2171.25	2246.08	2586.68	2816.43
P55265	ADAR	Double-stranded RNA-specific adenosine deaminase	DSRAD_HUMAN	NaN	1891.25	2181.96	2830.09	1984.64
P55735	SEC13	Protein SEC13 homolog	SEC13_HUMAN	1190.81	3086.4	2462.61	2567.76	2674.91
P55769	SNU13	NHP2-like protein 1	NH2L1_HUMAN	3362.01	4515.08	3701.01	4389.77	3390.21
P55786	NPEPPS	Puromycin-sensitive aminopeptidase	PSA_HUMAN	1215.51	6001.06	6484.07	7407.15	5986.73
P55795	HNRNPH2	Heterogeneous nuclear ribonucleoprotein H2	HNRH2_HUMAN	7060.75	6249.2	6043.54	7289.35	7211.59
P55809	OXCT1	Succinyl-CoA:3-ketoacid coenzyme A transferase 1, mitochondrial	SCOT1_HUMAN	NaN	683.807	954.705	1395.25	1372.84
P55884	EIF3B	Eukaryotic translation initiation factor 3 subunit B	EIF3B_HUMAN	14388.6	16337	15698.8	16987.7	17885
P56192	MARS1	Methionine--tRNA ligase, cytoplasmic	SYMC_HUMAN	2535.53	15532.1	19321.2	20892.1	16480.5
P56381;Q5VTU8	ATP5F1E;ATP5F1EP2	ATP synthase subunit epsilon, mitochondrial;ATP synthase subunit epsilon-like protein, mitochondrial	ATP5E_HUMAN;AT5EL_HUMAN	11254.4	10626.8	11560.2	12438.1	14878.9
P56385	ATP5ME	ATP synthase subunit e, mitochondrial	ATP5I_HUMAN	NaN	5762.83	3824.87	4208.36	4340.05
P56537	EIF6	Eukaryotic translation initiation factor 6	IF6_HUMAN	2877.71	3460.93	3405.24	3553.4	2933.81
P56937	HSD17B7	3-keto-steroid reductase/17-beta-hydroxysteroid dehydrogenase 7	DHB7_HUMAN	NaN	1208.83	1291.59	1993.27	2081.35
P56962	STX17	Syntaxin-17	STX17_HUMAN	NaN	944.708	1816.76	1730.17	1554.83
P57078	RIPK4	Receptor-interacting serine/threonine-protein kinase 4	RIPK4_HUMAN	NaN	1979.09	2531.55	2001.08	1413.35
P57088	TMEM33	Transmembrane protein 33	TMM33_HUMAN	NaN	10800	13767.6	15636.3	11689.9
P57678	GEMIN4	Gem-associated protein 4	GEMI4_HUMAN	8816.38	17601.7	21478.9	26608.5	23116.6
P57727	TMPRSS3	Transmembrane protease serine 3	TMPS3_HUMAN	NaN	1506.94	1100.38	1384.36	1833.14
P58107	EPPK1	Epiplakin	EPIPL_HUMAN	4660.38	18468.2	19171.3	22702.9	20468.8
P58557	YBEY	Endoribonuclease YbeY	YBEY_HUMAN	823.522	9107.04	9439.21	10528.4	11263.9
P59998	ARPC4	Actin-related protein 2/3 complex subunit 4	ARPC4_HUMAN	9312.63	21317.5	22934.1	26174.6	24173.9
P60002	ELOF1	Transcription elongation factor 1 homolog	ELOF1_HUMAN	22179.4	12793.9	12922	12792.8	14073.8
P60059	SEC61G	Protein transport protein Sec61 subunit gamma	SC61G_HUMAN	NaN	NaN	2075.28	2061.07	2679.36
P60174	TPI1	Triosephosphate isomerase	TPIS_HUMAN	2553.8	4418.55	2500.81	3549.41	4583.36
P60228	EIF3E	Eukaryotic translation initiation factor 3 subunit E	EIF3E_HUMAN	3981.62	6933.37	7886.17	8998.63	7963.39
P60604	UBE2G2	Ubiquitin-conjugating enzyme E2 G2	UB2G2_HUMAN	293.582	20403.6	20246.1	21495.8	14919.9
P60660	MYL6	Myosin light polypeptide 6	MYL6_HUMAN	16015.1	18343.5	10392	9600.84	11605.6
P60842	EIF4A1	Eukaryotic initiation factor 4A-I	IF4A1_HUMAN	3071.45	12211.8	15326.8	16822.4	15186.7
P60866	RPS20	Small ribosomal subunit protein uS10	RS20_HUMAN	16538.2	25043.8	26767.9	29007.2	23462.8
P60891	PRPS1	Ribose-phosphate pyrophosphokinase 1	PRPS1_HUMAN	7516.53	9814.88	11213.9	9877.84	7670.41
P60900	PSMA6	Proteasome subunit alpha type-6	PSA6_HUMAN	3313.46	16469.2	21294.9	22134	27530.1
P60903	S100A10	Protein S100-A10	S10AA_HUMAN	13441.9	23932.2	16867.8	17620.8	15167.3
P60953	CDC42	Cell division control protein 42 homolog	CDC42_HUMAN	3866.08	9187.48	10651.4	11298.2	10476.9
P60981	DSTN	Destrin	DEST_HUMAN	11237.6	22736	23325.4	25871.4	20413.1
P60983	GMFB	Glia maturation factor beta	GMFB_HUMAN	2024.48	1011.42	597.436	1112.51	1137.83
P61006	RAB8A	Ras-related protein Rab-8A	RAB8A_HUMAN	198.645	1296.61	1178.84	1717.95	1373.11
P61009	SPCS3	Signal peptidase complex subunit 3	SPCS3_HUMAN	72.2499	921.216	2375.48	3475.24	2423.06
P61011	SRP54	Signal recognition particle subunit SRP54	SRP54_HUMAN	NaN	1626.93	2171.65	2348.74	2955.14
P61026	RAB10	Ras-related protein Rab-10	RAB10_HUMAN	578.104	1883.55	2078.48	2940.89	2767.37
P61073	CXCR4	C-X-C chemokine receptor type 4	CXCR4_HUMAN	236.061	4845.38	6085.92	6207.56	4924.36
P61077;P62837	UBE2D3;UBE2D2	Ubiquitin-conjugating enzyme E2 D3;Ubiquitin-conjugating enzyme E2 D2	UB2D3_HUMAN;UB2D2_HUMAN	1060.78	1673.26	1998.88	2347.53	1904.37
P61106	RAB14	Ras-related protein Rab-14	RAB14_HUMAN	NaN	3168.93	3434.03	3510.84	3279.64
P61158	ACTR3	Actin-related protein 3	ARP3_HUMAN	10872.2	11865.6	10140.1	13014.2	10678.5
P61160	ACTR2	Actin-related protein 2	ARP2_HUMAN	17958.4	20356.6	19728.8	22881.4	18608.7
P61163	ACTR1A	Alpha-centractin	ACTZ_HUMAN	2117.7	4522.88	3512.44	4459.84	3668.07
P61165	TMEM258	Transmembrane protein 258	TM258_HUMAN	NaN	1260.74	2341.88	2801.36	2016.37
P61221	ABCE1	ATP-binding cassette sub-family E member 1	ABCE1_HUMAN	949.21	3996.31	5108.98	4537.17	4766.95
P61224;P62834	RAP1B;RAP1A	Ras-related protein Rap-1b;Ras-related protein Rap-1A	RAP1B_HUMAN;RAP1A_HUMAN	1046.37	5217.13	5655.24	6535.04	5379.67
P61247	RPS3A	Small ribosomal subunit protein eS1	RS3A_HUMAN	71587.9	56369.4	60538.4	60223.4	56915.6
P61254;Q9UNX3	RPL26;RPL26L1	Large ribosomal subunit protein uL24;Ribosomal protein uL24-like	RL26_HUMAN;RL26L_HUMAN	18228.9	14100.6	15198.5	14979.9	13703.8
P61289	PSME3	Proteasome activator complex subunit 3	PSME3_HUMAN	890.766	1623.12	1852.95	2462.24	1762.59
P61313	RPL15	Large ribosomal subunit protein eL15	RL15_HUMAN	2320.52	4125.63	3446.22	3780.77	3983.36
P61326;Q96A72	MAGOH;MAGOHB	Protein mago nashi homolog;Protein mago nashi homolog 2	MGN_HUMAN;MGN2_HUMAN	2598.79	3763.71	2782.47	3074.36	1899.68
P61353	RPL27	Large ribosomal subunit protein eL27	RL27_HUMAN	3311.77	3715.01	3525.96	2912.99	3659.42
P61513	RPL37A	Large ribosomal subunit protein eL43	RL37A_HUMAN	20158.4	7188.8	14709.5	14953.4	15200
P61604	HSPE1	10 kDa heat shock protein, mitochondrial	CH10_HUMAN	2795.57	5023.39	4531.96	4072.74	4503.39
P61619	SEC61A1	Protein transport protein Sec61 subunit alpha isoform 1	S61A1_HUMAN	1682.41	29644.9	36607.9	36553.8	35493.5
P61626	LYZ	Lysozyme C	LYSC_HUMAN	5662.82	3432.12	1670.06	1727	1466.54
P61769	B2M	Beta-2-microglobulin	B2MG_HUMAN	2168.31	11618.7	8264.98	8755.76	8393.15
P61812	TGFB2	Transforming growth factor beta-2 proprotein	TGFB2_HUMAN	3511.72	8117.79	7664.04	8637.37	8153.89
P61923	COPZ1	Coatomer subunit zeta-1	COPZ1_HUMAN	1456.62	1590.59	2861.46	3273.5	2754.36
P61927	RPL37	Large ribosomal subunit protein eL37	RL37_HUMAN	4716.61	4627.96	4075.21	3635.61	5426.36
P61964	WDR5	WD repeat-containing protein 5	WDR5_HUMAN	5528.3	7018.23	7010.06	6335.93	6906.94
P61966	AP1S1	AP-1 complex subunit sigma-1A	AP1S1_HUMAN	NaN	2115.85	2667.73	3084.48	2422.45
P61978	HNRNPK	Heterogeneous nuclear ribonucleoprotein K	HNRPK_HUMAN	23538	23378.2	23256.3	22475.4	23604.8
P61981	YWHAG	14-3-3 protein gamma	1433G_HUMAN	7278.1	17808.7	19038.8	20108.1	19957.6
P62081	RPS7	Small ribosomal subunit protein eS7	RS7_HUMAN	124480	83134.4	83371.8	94356.2	78254.3
P62136	PPP1CA	Serine/threonine-protein phosphatase PP1-alpha catalytic subunit	PP1A_HUMAN	3046.88	5250.95	5720.89	5760.74	5272.52
P62140	PPP1CB	Serine/threonine-protein phosphatase PP1-beta catalytic subunit	PP1B_HUMAN	3399.24	5487.46	5451.97	5504.57	5662.7
P62191	PSMC1	26S proteasome regulatory subunit 4	PRS4_HUMAN	709.818	5206.49	7837.15	7930.35	8301.88
P62195	PSMC5	26S proteasome regulatory subunit 8	PRS8_HUMAN	1485.91	8911.56	12299.3	13653.7	13449.1
P62241	RPS8	Small ribosomal subunit protein eS8	RS8_HUMAN	9411.68	9763.22	9339.17	9464.14	8646.5
P62244	RPS15A	Small ribosomal subunit protein uS8	RS15A_HUMAN	38252.9	47269.1	51408.6	53500.7	48998.4
P62249	RPS16	Small ribosomal subunit protein uS9	RS16_HUMAN	53036.1	71951.3	87997.7	92307.3	87926.4
P62258	YWHAE	14-3-3 protein epsilon	1433E_HUMAN	3244.51	6935.01	7300.58	7436.47	6681.53
P62263	RPS14	Small ribosomal subunit protein uS11	RS14_HUMAN	110637	78208.7	91675.5	98291.2	94435
P62266	RPS23	Small ribosomal subunit protein uS12	RS23_HUMAN	34598.4	24296.6	25376.4	24904.2	22239.8
P62269	RPS18	Small ribosomal subunit protein uS13	RS18_HUMAN	95963	102819	107943	118175	69070.4
P62273	RPS29	Small ribosomal subunit protein uS14	RS29_HUMAN	233847	105532	182423	176714	194815
P62277	RPS13	Small ribosomal subunit protein uS15	RS13_HUMAN	14345.9	9066.88	13421.6	14136.9	10145.2
P62280	RPS11	Small ribosomal subunit protein uS17	RS11_HUMAN	43642.4	35187.6	35983.6	38246	39937.2
P62304	SNRPE	Small nuclear ribonucleoprotein E	RUXE_HUMAN	34402.7	27333.5	31645.1	29584.5	30132.7
P62306	SNRPF	Small nuclear ribonucleoprotein F	RUXF_HUMAN	29542	46435.5	24687.2	25449	23666.3
P62308	SNRPG	Small nuclear ribonucleoprotein G	RUXG_HUMAN	22370	24027.9	21441.2	21262.9	17473.3
P62310	LSM3	U6 snRNA-associated Sm-like protein LSm3	LSM3_HUMAN	5793.26	8445.67	5295.88	7669.12	5015.82
P62312	LSM6	U6 snRNA-associated Sm-like protein LSm6	LSM6_HUMAN	8623.53	6748.76	5415.75	6015.48	6616.05
P62314	SNRPD1	Small nuclear ribonucleoprotein Sm D1	SMD1_HUMAN	50939.9	28941.4	34391.9	33804.4	38730.1
P62316	SNRPD2	Small nuclear ribonucleoprotein Sm D2	SMD2_HUMAN	76591.7	50614.7	61989.7	57882.6	66463.8
P62318	SNRPD3	Small nuclear ribonucleoprotein Sm D3	SMD3_HUMAN	89577	43522.7	60962.3	54128.2	62178.1
P62328	TMSB4X	Thymosin beta-4	TYB4_HUMAN	1779.83	3635.29	165.904	717.051	782.579
P62330	ARF6	ADP-ribosylation factor 6	ARF6_HUMAN	998.352	3867.6	4972.97	5308.59	5487.28
P62333	PSMC6	26S proteasome regulatory subunit 10B	PRS10_HUMAN	659.023	5643.22	7043	7591.22	7673.95
P62424	RPL7A	Large ribosomal subunit protein eL8	RL7A_HUMAN	5482.05	6644.67	5126.38	5560.83	5227.62
P62487	POLR2G	DNA-directed RNA polymerase II subunit RPB7	RPB7_HUMAN	1230.05	3455.2	4547.77	3945.35	4521.37
P62491;Q15907	RAB11A;RAB11B	Ras-related protein Rab-11A;Ras-related protein Rab-11B	RB11A_HUMAN;RB11B_HUMAN	312.29	3604.04	3947.85	4028.44	4459.35
P62495	ETF1	Eukaryotic peptide chain release factor subunit 1	ERF1_HUMAN	894.636	1801.69	1765.08	2064.31	1835.73
P62701	RPS4X	Small ribosomal subunit protein eS4, X isoform	RS4X_HUMAN	72078.3	60052.7	62395.3	66565.9	59312.4
P62736	ACTA2	Actin, aortic smooth muscle	ACTA_HUMAN	19150.2	104518	119088	118341	120860
P62750	RPL23A	Large ribosomal subunit protein uL23	RL23A_HUMAN	77097.3	60805.6	60472.3	62556.3	56149.2
P62753	RPS6	Small ribosomal subunit protein eS6	RS6_HUMAN	8304.1	8443.28	9262.17	8132.11	9178.32
P62805;Q99525	H4C1;H4C7	Histone H4;Histone H4-like protein type G	H4_HUMAN;H4G_HUMAN	8076.88	12836.6	12543.2	11815.8	11365.4
P62820;Q9H0U4	RAB1A;RAB1B	Ras-related protein Rab-1A;Ras-related protein Rab-1B	RAB1A_HUMAN;RAB1B_HUMAN	2405.78	9010.64	11214	11343.4	10594.2
P62826	RAN	GTP-binding nuclear protein Ran	RAN_HUMAN	4864.95	13276.9	15319.3	16816.7	16849.2
P62829	RPL23	Large ribosomal subunit protein uL14	RL23_HUMAN	85391.2	65818.6	80900.4	87730	85616.7
P62841	RPS15	Small ribosomal subunit protein uS19	RS15_HUMAN	41996.8	27395	34015.2	32281.3	27792.9
P62847	RPS24	Small ribosomal subunit protein eS24	RS24_HUMAN	59103.1	29142	39573.5	42022.3	35900.7
P62851	RPS25	Small ribosomal subunit protein eS25	RS25_HUMAN	247374	111605	122978	117310	153386
P62854	RPS26	Small ribosomal subunit protein eS26	RS26_HUMAN	52530.5	32793.4	46767.2	49832.1	37858.2
P62857	RPS28	Small ribosomal subunit protein eS28	RS28_HUMAN	49316.6	32231.2	32319.6	35108.6	38179.5
P62861	FAU	Ubiquitin-like FUBI-ribosomal protein eS30 fusion protein	RS30_HUMAN	7975.34	351.005	5993.33	6682.01	4531.07
P62873	GNB1	Guanine nucleotide-binding protein G(I)/G(S)/G(T) subunit beta-1	GBB1_HUMAN	NaN	950.456	926.748	1428.17	432.323
P62877	RBX1	E3 ubiquitin-protein ligase RBX1	RBX1_HUMAN	NaN	1022.63	811.725	709.454	789.402
P62879	GNB2	Guanine nucleotide-binding protein G(I)/G(S)/G(T) subunit beta-2	GBB2_HUMAN	1035.72	1644.68	1650.84	1678.8	1849.53
P62888	RPL30	Large ribosomal subunit protein eL30	RL30_HUMAN	8456.54	8061.46	5864.34	6321.33	6652.76
P62891	RPL39	Large ribosomal subunit protein eL39	RL39_HUMAN	23333.5	3402.08	14980.7	11478.6	14352
P62899	RPL31	Large ribosomal subunit protein eL31	RL31_HUMAN	30664.5	19750.1	22800.8	21826.3	18076.8
P62906	RPL10A	Large ribosomal subunit protein uL1	RL10A_HUMAN	9442.08	10382.3	11495.4	11283.9	12276.4
P62910	RPL32	Large ribosomal subunit protein eL32	RL32_HUMAN	9029.47	7164.21	6662.98	7609.64	7008.08
P62913	RPL11	Large ribosomal subunit protein uL5	RL11_HUMAN	43805.6	33192.5	37853.5	38891.6	40508.3
P62917	RPL8	Large ribosomal subunit protein uL2	RL8_HUMAN	3757.65	4608.17	4157.38	4217.08	4535.12
P62937	PPIA	Peptidyl-prolyl cis-trans isomerase A	PPIA_HUMAN	14576.5	20947.9	18501.5	20502	22885.5
P62979	RPS27A	Ubiquitin-40S ribosomal protein S27a	RS27A_HUMAN	10794.2	66755	80603.3	95472.4	104543
P62987	UBA52	Ubiquitin-ribosomal protein eL40 fusion protein	RL40_HUMAN	30114.8	25656.7	19303.3	19349.6	18393.7
P62995	TRA2B	Transformer-2 protein homolog beta	TRA2B_HUMAN	11612.1	10063.5	8489.13	7365.51	11339.5
P63010	AP2B1	AP-2 complex subunit beta	AP2B1_HUMAN	3131.83	5270.92	6275.92	6624.92	5978.07
P63092;Q5JWF2	GNAS	Guanine nucleotide-binding protein G(s) subunit alpha isoforms short;Guanine nucleotide-binding protein G(s) subunit alpha isoforms XLas	GNAS2_HUMAN;GNAS1_HUMAN	867.639	4432.46	6626.7	6996.81	5714.08
P63098	PPP3R1	Calcineurin subunit B type 1	CANB1_HUMAN	229.54	3961.5	280.881	427.278	386.832
P63104	YWHAZ	14-3-3 protein zeta/delta	1433Z_HUMAN	2706.42	4335.52	5242.93	5069.44	5107.72
P63151	PPP2R2A	Serine/threonine-protein phosphatase 2A 55 kDa regulatory subunit B alpha isoform	2ABA_HUMAN	3892.93	5898.22	7242.76	7120.49	6463.1
P63162	SNRPN	Small nuclear ribonucleoprotein-associated protein N	RSMN_HUMAN	13748.2	12784.2	14520.7	11634.7	11794.2
P63167	DYNLL1	Dynein light chain 1, cytoplasmic	DYL1_HUMAN	2238.76	5800.73	4473.62	4928.37	3564.12
P63173	RPL38	Large ribosomal subunit protein eL38	RL38_HUMAN	284245	140373	160558	163547	157796
P63208	SKP1	S-phase kinase-associated protein 1	SKP1_HUMAN	18072.4	19657.3	19108.6	19406.5	18740
P63220	RPS21	Small ribosomal subunit protein eS21	RS21_HUMAN	1827.36	3204.01	2024.32	2066.24	1643.52
P63241	EIF5A	Eukaryotic translation initiation factor 5A-1	IF5A1_HUMAN	5161.04	6268.66	6288.83	7246.23	6353.61
P63244	RACK1	Small ribosomal subunit protein RACK1	RACK1_HUMAN	1377.5	6133.55	6791.13	7524.78	7106.46
P63261	ACTG1	Actin, cytoplasmic 2	ACTG_HUMAN	553203	634714	572102	656443	571072
P63267	ACTG2	Actin, gamma-enteric smooth muscle	ACTH_HUMAN	1508.62	10687.3	12962.1	12965.7	12593.3
P63279	UBE2I	SUMO-conjugating enzyme UBC9	UBC9_HUMAN	3447.55	5195.96	6348.34	5387	4422.94
P67775	PPP2CA	Serine/threonine-protein phosphatase 2A catalytic subunit alpha isoform	PP2AA_HUMAN	5958.14	12049	11861.1	11905	10404.6
P67809	YBX1	Y-box-binding protein 1	YBOX1_HUMAN	24426.1	18100.4	20163.6	18164.2	18794.2
P67812	SEC11A	Signal peptidase complex catalytic subunit SEC11A	SC11A_HUMAN	874.747	12151.8	17396.1	18699.3	17240.9
P67870	CSNK2B	Casein kinase II subunit beta	CSK2B_HUMAN	1602.29	2954.44	3009.34	3744.87	1853.62
P67936	TPM4	Tropomyosin alpha-4 chain	TPM4_HUMAN	7568.41	6264.21	5945.36	4652.97	6623.97
P68036	UBE2L3	Ubiquitin-conjugating enzyme E2 L3	UB2L3_HUMAN	1066.19	3341.39	3100.65	2566.37	3472.51
P68082	MB	Myoglobin	MYG_HORSE	7153.16	3337.61	2561.36	NaN	NaN
P68104	EEF1A1	Elongation factor 1-alpha 1	EF1A1_HUMAN	33475.3	167139	181073	181209	180469
P68363	TUBA1B	Tubulin alpha-1B chain	TBA1B_HUMAN	37381.6	482643	656774	663862	609068
P68366	TUBA4A	Tubulin alpha-4A chain	TBA4A_HUMAN	6759.66	88112.2	108381	112393	89640.3
P68371	TUBB4B	Tubulin beta-4B chain	TBB4B_HUMAN	30994.1	468463	596468	593525	575075
P68400;Q8NEV1	CSNK2A1;CSNK2A3	Casein kinase II subunit alpha;Casein kinase II subunit alpha 3	CSK21_HUMAN;CSK23_HUMAN	2235.34	2232.87	2641.86	2575.89	1022.41
P68431;Q5TEC6;Q71DI3	H3C1;H3-7;H3C15	Histone H3.1;Histone H3-7;Histone H3.2	H31_HUMAN;H37_HUMAN;H32_HUMAN	2603.14	6298.71	4255.21	3622.31	3337.79
P69849;Q15155;Q5JPE7	NOMO3;NOMO1;NOMO2	BOS complex subunit NOMO3;BOS complex subunit NOMO1;BOS complex subunit NOMO2	NOMO3_HUMAN;NOMO1_HUMAN;NOMO2_HUMAN	2253.51	20102	23375.5	26882.5	22885.6
P69905	HBA2	Hemoglobin subunit alpha	HBA_HUMAN	2969.95	13846.2	11173.7	15538.6	12291.4
P78318	IGBP1	Immunoglobulin-binding protein 1	IGBP1_HUMAN	2429.74	10359.7	12443.7	10865.7	10884.8
P78347	GTF2I	General transcription factor II-I	GTF2I_HUMAN	32858.5	28572.6	30897.2	31723.8	29657.4
P78357	CNTNAP1	Contactin-associated protein 1	CNTP1_HUMAN	859.777	6794.44	8256.6	9178.91	10086.3
P78371	CCT2	T-complex protein 1 subunit beta	TCPB_HUMAN	4466.48	10015.3	9225.36	10587.5	10521.2
P78395	PRAME	Melanoma antigen preferentially expressed in tumors	PRAME_HUMAN	NaN	5284.36	6967.82	6923.57	5560.92
P78417	GSTO1	Glutathione S-transferase omega-1	GSTO1_HUMAN	4072.93	4220.55	2794.25	4237.95	4407.1
P78527	PRKDC	DNA-dependent protein kinase catalytic subunit	PRKDC_HUMAN	1155.36	6648.13	8236.94	8693.07	7169.8
P78536	ADAM17	Disintegrin and metalloproteinase domain-containing protein 17	ADA17_HUMAN	NaN	1522.97	2100.18	2181.57	2429.78
P81605	DCD	Dermcidin	DCD_HUMAN	4359.11	3276.31	1980.64	3186.85	10819.5
P82930	MRPS34	Small ribosomal subunit protein mS34	RT34_HUMAN	511.632	893.892	1317.15	1450.76	1366.16
P83731	RPL24	Large ribosomal subunit protein eL24	RL24_HUMAN	7135.05	7221.17	6272.51	6293.78	7065.47
P83876	TXNL4A	Thioredoxin-like protein 4A	TXN4A_HUMAN	10556.3	10935.1	9926.03	10242.4	7930.37
P83881	RPL36A	Large ribosomal subunit protein eL42	RL36A_HUMAN	47073.6	24629	33367.3	27487.8	32905.6
P83916	CBX1	Chromobox protein homolog 1	CBX1_HUMAN	NaN	236.766	245.335	553.823	347.008
P84077	ARF1	ADP-ribosylation factor 1	ARF1_HUMAN	6917.78	77857.2	92620.9	84471.9	102224
P84085	ARF5	ADP-ribosylation factor 5	ARF5_HUMAN	NaN	6035.74	7367.22	6843.29	7323.93
P84090	ERH	Enhancer of rudimentary homolog	ERH_HUMAN	132807	199268	75495.5	91943.9	53981.5
P84095	RHOG	Rho-related GTP-binding protein RhoG	RHOG_HUMAN	NaN	5240.74	6359.09	6340.73	6697.34
P84098	RPL19	Large ribosomal subunit protein eL19	RL19_HUMAN	6496.35	2487.89	7176.19	6872.88	7694.91
P84103	SRSF3	Serine/arginine-rich splicing factor 3	SRSF3_HUMAN	7855.92	7586.29	7568.75	7133.25	5907.75
P85037	FOXK1	Forkhead box protein K1	FOXK1_HUMAN	969.317	3073.16	3667.25	3814	3279.72
P86790;P86791	CCZ1B;CCZ1	Vacuolar fusion protein CCZ1 homolog B;Vacuolar fusion protein CCZ1 homolog	CCZ1B_HUMAN;CCZ1_HUMAN	503.905	3218.3	3611.58	3918.14	4195.85
P98173	FAM3A	Protein FAM3A	FAM3A_HUMAN	NaN	745.904	1296.58	1641.46	896.507
P98175	RBM10	RNA-binding protein 10	RBM10_HUMAN	54674.2	44010.8	44877.4	42681.6	46442.7
P98179	RBM3	RNA-binding protein 3	RBM3_HUMAN	38147.7	28120.1	27796.8	27028.3	29068.7
P98194	ATP2C1	Calcium-transporting ATPase type 2C member 1	AT2C1_HUMAN	519.057	4320.32	6639.63	6577.03	4926.97
Q00325	SLC25A3	Solute carrier family 25 member 3	S25A3_HUMAN	1257.13	12797.8	15648.6	18018.7	15134.6
Q00403	GTF2B	Transcription initiation factor IIB	TF2B_HUMAN	6687.1	7107.89	7122.65	7854.97	8230.14
Q00577	PURA	Transcriptional activator protein Pur-alpha	PURA_HUMAN	5378.79	3656.52	4230.31	3773.58	4770.04
Q00587	CDC42EP1	Cdc42 effector protein 1	BORG5_HUMAN	441.476	3560.2	5499.66	3997.74	4561.28
Q00610	CLTC	Clathrin heavy chain 1	CLH1_HUMAN	4387.59	7734.44	8125.68	8572.05	8432.23
Q00796	SORD	Sorbitol dehydrogenase	DHSO_HUMAN	423.635	3279.28	4140.78	3881.01	3929.84
Q00839	HNRNPU	Heterogeneous nuclear ribonucleoprotein U	HNRPU_HUMAN	27949.7	27557.3	27801.3	25821.3	27556.3
Q01081	U2AF1	Splicing factor U2AF 35 kDa subunit	U2AF1_HUMAN	5911.65	5323.65	5513.1	5007.07	4823.16
Q01082	SPTBN1	Spectrin beta chain, non-erythrocytic 1	SPTB2_HUMAN	10598.5	8775.15	8138.35	9189.53	7703.99
Q01415	GALK2	N-acetylgalactosamine kinase	GALK2_HUMAN	NaN	3880.73	4820.94	5548.59	4634.53
Q01469	FABP5	Fatty acid-binding protein 5	FABP5_HUMAN	3794.91	1760.33	1651.86	2264.36	2312.05
Q01518	CAP1	Adenylyl cyclase-associated protein 1	CAP1_HUMAN	4895.64	8584.11	8022.4	8519.88	8897.92
Q01628	IFITM3	Interferon-induced transmembrane protein 3	IFM3_HUMAN	NaN	4808.3	4647.23	6108.5	5456.92
Q01650	SLC7A5	Large neutral amino acids transporter small subunit 1	LAT1_HUMAN	934.404	24893.2	27098.9	26937.3	28968.6
Q01804	OTUD4	OTU domain-containing protein 4	OTUD4_HUMAN	42212.9	33046.4	34594.4	33931.6	33080.9
Q01813	PFKP	ATP-dependent 6-phosphofructokinase, platelet type	PFKAP_HUMAN	806.156	7550.11	11290.9	11915.4	9079.37
Q01844	EWSR1	RNA-binding protein EWS	EWS_HUMAN	160506	121328	121635	124334	142867
Q01974	ROR2	Tyrosine-protein kinase transmembrane receptor ROR2	ROR2_HUMAN	NaN	3730.84	4747.54	5588.17	4270.07
Q01995	TAGLN	Transgelin	TAGL_HUMAN	984.113	2224.67	1308.83	1276.97	2006.17
Q02083	NAAA	N-acylethanolamine-hydrolyzing acid amidase	NAAA_HUMAN	442.112	1716.95	1739.08	1960.65	2137.51
Q02218	OGDH	2-oxoglutarate dehydrogenase complex component E1	ODO1_HUMAN	NaN	3406.9	3942.66	2953.36	2537.32
Q02338	BDH1	D-beta-hydroxybutyrate dehydrogenase, mitochondrial	BDH_HUMAN	NaN	6611.04	8703.83	8652.43	7290.66
Q02413	DSG1	Desmoglein-1	DSG1_HUMAN	23380.6	12276.7	10148.7	10992.1	7899.29
Q02750	MAP2K1	Dual specificity mitogen-activated protein kinase kinase 1	MP2K1_HUMAN	NaN	4005.24	3998.46	4245.9	3813.94
Q02809	PLOD1	Procollagen-lysine,2-oxoglutarate 5-dioxygenase 1	PLOD1_HUMAN	1665.92	8025.39	8455.78	9663.35	9830.39
Q02818	NUCB1	Nucleobindin-1	NUCB1_HUMAN	NaN	913.642	553.504	688.749	949.293
Q02978	SLC25A11	Mitochondrial 2-oxoglutarate/malate carrier protein	M2OM_HUMAN	NaN	3843.91	5100.34	6495.76	6397.18
Q03169	TNFAIP2	Tumor necrosis factor alpha-induced protein 2	TNAP2_HUMAN	NaN	5801.25	8437.5	8973.28	7515.92
Q03393	PTS	6-pyruvoyl tetrahydrobiopterin synthase	PTPS_HUMAN	50213.5	50672.7	61476.5	52284.9	65489.8
Q03405	PLAUR	Urokinase plasminogen activator surface receptor	UPAR_HUMAN	3430.99	4983.27	4771.99	4818.54	5186.25
Q03518	TAP1	Antigen peptide transporter 1	TAP1_HUMAN	4617.17	46466.8	47190.8	49463.2	57439.8
Q03519	TAP2	Antigen peptide transporter 2	TAP2_HUMAN	359.994	16024.9	18051.1	17976.4	20281.1
Q04323	UBXN1	UBX domain-containing protein 1	UBXN1_HUMAN	NaN	2784.46	3380.28	4272.41	4104.04
Q04446	GBE1	1,4-alpha-glucan-branching enzyme	GLGB_HUMAN	295.473	517.688	985.335	1353.3	642.665
Q04637	EIF4G1	Eukaryotic translation initiation factor 4 gamma 1	IF4G1_HUMAN	1647.69	3928.63	4767.09	5652.38	4976.03
Q04695	KRT17	Keratin, type I cytoskeletal 17	K1C17_HUMAN	34770.3	21273.4	21752.2	21979.8	21981
Q04721	NOTCH2	Neurogenic locus notch homolog protein 2	NOTC2_HUMAN	935.812	6614.66	9007.27	7854.04	6852.28
Q04837	SSBP1	Single-stranded DNA-binding protein, mitochondrial	SSBP_HUMAN	1915.18	1563.75	1764.26	2175.73	1802.59
Q05209	PTPN12	Tyrosine-protein phosphatase non-receptor type 12	PTN12_HUMAN	489.71	5912.38	7463	7988.44	6748.39
Q05639	EEF1A2	Elongation factor 1-alpha 2	EF1A2_HUMAN	12173.1	47127.8	49600.2	50374.3	50723.3
Q05682	CALD1	Caldesmon	CALD1_HUMAN	3951.06	4125.28	2805.95	2461.68	3335.52
Q05932	FPGS	Folylpolyglutamate synthase, mitochondrial	FOLC_HUMAN	899.924	12448.7	16069	16051	15168.8
Q06210	GFPT1	Glutamine--fructose-6-phosphate aminotransferase [isomerizing] 1	GFPT1_HUMAN	731.96	3967.83	4386.73	5292.29	3874.43
Q06265	EXOSC9	Exosome complex component RRP45	EXOS9_HUMAN	2667.4	3928.8	4633.8	3927.95	3461.88
Q06787	FMR1	Fragile X messenger ribonucleoprotein 1	FMR1_HUMAN	7163.8	4633.76	4905.59	4038.01	5003.06
Q06830	PRDX1	Peroxiredoxin-1	PRDX1_HUMAN	67426.8	80953	77228	74659.6	81100.2
Q07021	C1QBP	Complement component 1 Q subcomponent-binding protein, mitochondrial	C1QBP_HUMAN	38061.6	26132.9	33142.3	21040.2	40293.6
Q07065	CKAP4	Cytoskeleton-associated protein 4	CKAP4_HUMAN	NaN	459.311	553.197	935.091	NaN
Q07666	KHDRBS1	KH domain-containing, RNA-binding, signal transduction-associated protein 1	KHDR1_HUMAN	10822.4	10155.5	9733.33	9815.63	10494.6
Q07820	MCL1	Induced myeloid leukemia cell differentiation protein Mcl-1	MCL1_HUMAN	NaN	2686.03	3164.87	3103.95	3298.19
Q07912	TNK2	Activated CDC42 kinase 1	ACK1_HUMAN	NaN	12142.5	14705.9	13605.2	14565.3
Q07954	LRP1	Prolow-density lipoprotein receptor-related protein 1	LRP1_HUMAN	NaN	3282.19	4817.51	4788.63	5004.79
Q07955	SRSF1	Serine/arginine-rich splicing factor 1	SRSF1_HUMAN	6924.6	6559.77	6111.41	6012.76	5851.27
Q07960	ARHGAP1	Rho GTPase-activating protein 1	RHG01_HUMAN	NaN	6497.62	8543.28	9927.18	9412.06
Q08050	FOXM1	Forkhead box protein M1	FOXM1_HUMAN	9740.1	5698.24	17777.2	10942.2	12360.4
Q08188	TGM3	Protein-glutamine gamma-glutamyltransferase E	TGM3_HUMAN	5597.68	2363.04	2033.77	3084.53	2005.17
Q08209	PPP3CA	Protein phosphatase 3 catalytic subunit alpha	PP2BA_HUMAN	NaN	3375.64	3957.42	5797.56	5013.26
Q08211	DHX9	ATP-dependent RNA helicase A	DHX9_HUMAN	6010.53	7348.05	7415.05	7185.95	6733.16
Q08257	CRYZ	Quinone oxidoreductase	QOR_HUMAN	NaN	3685.12	4756.55	4528.5	4763.93
Q08380	LGALS3BP	Galectin-3-binding protein	LG3BP_HUMAN	1950.72	15495.4	17567.3	16717.3	18418.5
Q08426	EHHADH	Peroxisomal bifunctional enzyme	ECHP_HUMAN	224870	169200	217966	222710	186853
Q08554	DSC1	Desmocollin-1	DSC1_HUMAN	18763.5	10632.4	9899.92	8247.53	6376.38
Q08AF3	SLFN5	Schlafen family member 5	SLFN5_HUMAN	1303.04	11742.6	13562.2	13192.7	14619.7
Q08AM6	VAC14	Protein VAC14 homolog	VAC14_HUMAN	NaN	1525.6	1797.17	1997.98	1415.62
Q08J23	NSUN2	RNA cytosine C(5)-methyltransferase NSUN2	NSUN2_HUMAN	923.537	4573.06	5595.22	6708.45	5099.63
Q09028	RBBP4	Histone-binding protein RBBP4	RBBP4_HUMAN	12549.2	17822.5	19187.9	18678.6	16509.3
Q09161	NCBP1	Nuclear cap-binding protein subunit 1	NCBP1_HUMAN	7141.07	16192.6	20509	21281.4	17301.6
Q09666	AHNAK	Neuroblast differentiation-associated protein AHNAK	AHNK_HUMAN	8152	11949.1	12624.2	12842.8	14649.4
Q0D2I5	IFFO1	Non-homologous end joining factor IFFO1	IFFO1_HUMAN	14984.2	4182.68	7153.03	7416.45	2844.08
Q0P5N6	ARL16	ADP-ribosylation factor-like protein 16	ARL16_HUMAN	NaN	2562.19	3056.86	2350.35	2243.84
Q0P6H9	TMEM62	Transmembrane protein 62	TMM62_HUMAN	NaN	1675.35	1551.31	1561.19	1774.28
Q0VGL1	LAMTOR4	Ragulator complex protein LAMTOR4	LTOR4_HUMAN	956.781	7049.81	6191.74	6451.15	6167.61
Q0ZGT2	NEXN	Nexilin	NEXN_HUMAN	5427.92	3712.36	2736.43	3372.52	2233.48
Q10471	GALNT2	Polypeptide N-acetylgalactosaminyltransferase 2	GALT2_HUMAN	385.413	4247.33	5177.02	7266.21	6327.04
Q10472;Q8IUC8	GALNT1;GALNT13	Polypeptide N-acetylgalactosaminyltransferase 1;Polypeptide N-acetylgalactosaminyltransferase 13	GALT1_HUMAN;GLT13_HUMAN	NaN	852.703	633.952	1358.31	1285.89
Q10567	AP1B1	AP-1 complex subunit beta-1	AP1B1_HUMAN	NaN	1884.73	1997.42	1961.94	1845.77
Q10570	CPSF1	Cleavage and polyadenylation specificity factor subunit 1	CPSF1_HUMAN	4325.16	4189.49	5081.41	4165.64	3700.83
Q11201	ST3GAL1	CMP-N-acetylneuraminate-beta-galactosamide-alpha-2,3-sialyltransferase 1	SIA4A_HUMAN	NaN	455.444	765.939	1641.35	NaN
Q11206	ST3GAL4	CMP-N-acetylneuraminate-beta-galactosamide-alpha-2,3-sialyltransferase 4	SIA4C_HUMAN	NaN	886.878	936.038	1244.84	656.427
Q12768	WASHC5	WASH complex subunit 5	WASC5_HUMAN	NaN	1743.39	1851.3	1952.41	1660.35
Q12769	NUP160	Nuclear pore complex protein Nup160	NU160_HUMAN	580.406	4062.11	5867.72	6567.75	4780.85
Q12770	SCAP	Sterol regulatory element-binding protein cleavage-activating protein	SCAP_HUMAN	NaN	1676.39	3416.31	3406.15	2251.04
Q12792	TWF1	Twinfilin-1	TWF1_HUMAN	15180	11716.8	9282.83	9990.44	9470.11
Q12797	ASPH	Aspartyl/asparaginyl beta-hydroxylase	ASPH_HUMAN	1524.48	13846.3	17285.4	23787.5	20181
Q12805	EFEMP1	EGF-containing fibulin-like extracellular matrix protein 1	FBLN3_HUMAN	247.763	1048.15	1067.25	1167.13	525.47
Q12874	SF3A3	Splicing factor 3A subunit 3	SF3A3_HUMAN	4533.7	4836.48	5611.72	6349.1	5114.71
Q12882	DPYD	Dihydropyrimidine dehydrogenase [NADP(+)]	DPYD_HUMAN	NaN	1980.54	2910.45	2413.48	2330.03
Q12891	HYAL2	Hyaluronidase-2	HYAL2_HUMAN	NaN	3539.03	4899.18	4990.98	3946.26
Q12904	AIMP1	Aminoacyl tRNA synthase complex-interacting multifunctional protein 1	AIMP1_HUMAN	NaN	2296.83	2382.96	2505.76	2124.06
Q12905	ILF2	Interleukin enhancer-binding factor 2	ILF2_HUMAN	16287	18352	19800.4	20252.1	19871.7
Q12906	ILF3	Interleukin enhancer-binding factor 3	ILF3_HUMAN	16131.8	18999.1	17296.1	17400.5	17137.4
Q12907	LMAN2	Vesicular integral-membrane protein VIP36	LMAN2_HUMAN	NaN	2072.39	2771.46	3851.76	2866.51
Q12931	TRAP1	Heat shock protein 75 kDa, mitochondrial	TRAP1_HUMAN	1413.35	4545.18	4384.81	5423.12	4944.27
Q12965	MYO1E	Unconventional myosin-Ie	MYO1E_HUMAN	403.522	288.28	209.77	465.041	286.552
Q12980	NPRL3	GATOR1 complex protein NPRL3	NPRL3_HUMAN	NaN	717.366	1863.45	1823.81	1630.37
Q13015	MLLT11	Protein AF1q	AF1Q_HUMAN	221.747	3964.66	3250.61	4047.16	2589.79
Q13045	FLII	Protein flightless-1 homolog	FLII_HUMAN	1620.35	2183.62	3049.21	2864.52	2174.62
Q13085	ACACA	Acetyl-CoA carboxylase 1	ACACA_HUMAN	NaN	998.277	1212.41	1390.66	838.789
Q13107	USP4	Ubiquitin carboxyl-terminal hydrolase 4	UBP4_HUMAN	237.308	649.136	1687.29	1472.15	985.038
Q13126	MTAP	S-methyl-5'-thioadenosine phosphorylase	MTAP_HUMAN	1283.48	2468.44	2499.58	2896	1876.39
Q13131	PRKAA1	5'-AMP-activated protein kinase catalytic subunit alpha-1	AAPK1_HUMAN	834.27	4338.7	6080.84	6182.07	4965.3
Q13148	TARDBP	TAR DNA-binding protein 43	TADBP_HUMAN	2134.85	20015.4	24859.8	26433.5	21599.5
Q13151	HNRNPA0	Heterogeneous nuclear ribonucleoprotein A0	ROA0_HUMAN	26094.9	25036.4	23066.9	21555.3	23425
Q13162	PRDX4	Peroxiredoxin-4	PRDX4_HUMAN	1793.2	13191.3	15696.3	17514.6	16593.2
Q13163	MAP2K5	Dual specificity mitogen-activated protein kinase kinase 5	MP2K5_HUMAN	NaN	481.968	649.521	777.105	820.605
Q13185	CBX3	Chromobox protein homolog 3	CBX3_HUMAN	4496.95	7464.66	8845.18	8563.72	7912.88
Q13200	PSMD2	26S proteasome non-ATPase regulatory subunit 2	PSMD2_HUMAN	3077.52	18476.1	24701.2	25639.8	27333.6
Q13217	DNAJC3	DnaJ homolog subfamily C member 3	DNJC3_HUMAN	NaN	1067.29	1137.89	852.804	1497.29
Q13242	SRSF9	Serine/arginine-rich splicing factor 9	SRSF9_HUMAN	7047.1	6265.48	6196.25	4181.46	7307.54
Q13247	SRSF6	Serine/arginine-rich splicing factor 6	SRSF6_HUMAN	5490.23	3981.5	4545.26	4129.97	3695.44
Q13257	MAD2L1	Mitotic spindle assembly checkpoint protein MAD2A	MD2L1_HUMAN	375.339	2522.67	2932.28	2656.61	3485.7
Q13263	TRIM28	Transcription intermediary factor 1-beta	TIF1B_HUMAN	731.657	2442.22	2717.73	3036.9	2752.02
Q13283	G3BP1	Ras GTPase-activating protein-binding protein 1	G3BP1_HUMAN	53383.5	48908.1	52952.2	53740.2	51590.3
Q13310	PABPC4	Polyadenylate-binding protein 4	PABP4_HUMAN	13269	14532.2	15394.4	13930.3	13545.7
Q13315	ATM	Serine-protein kinase ATM	ATM_HUMAN	3838.99	18384.7	20658.8	22896.6	25670.8
Q13347	EIF3I	Eukaryotic translation initiation factor 3 subunit I	EIF3I_HUMAN	15978	21802.8	20952.4	21978.9	25009
Q13362;Q14738	PPP2R5C;PPP2R5D	Serine/threonine-protein phosphatase 2A 56 kDa regulatory subunit gamma isoform;Serine/threonine-protein phosphatase 2A 56 kDa regulatory subunit delta isoform	2A5G_HUMAN;2A5D_HUMAN	473.954	3389.58	3852.95	3524.52	3540.3
Q13363	CTBP1	C-terminal-binding protein 1	CTBP1_HUMAN	NaN	4377.15	4047.34	4194.84	4238.9
Q13395	TARBP1	Probable methyltransferase TARBP1	TARB1_HUMAN	NaN	1876.66	2271.98	2545.94	1581.07
Q13409	DYNC1I2	Cytoplasmic dynein 1 intermediate chain 2	DC1I2_HUMAN	1536.76	3639.8	3068.36	3162.46	2993.8
Q13418	ILK	Integrin-linked protein kinase	ILK_HUMAN	427.899	7451.52	11169	13189	10921.3
Q13423	NNT	NAD(P) transhydrogenase, mitochondrial	NNTM_HUMAN	NaN	2475.81	2878.18	3403.7	2967.93
Q13425	SNTB2	Beta-2-syntrophin	SNTB2_HUMAN	NaN	4802.25	4809.37	3190.75	5622.98
Q13427	PPIG	Peptidyl-prolyl cis-trans isomerase G	PPIG_HUMAN	6198.57	5609.68	5498.63	5099.23	6154.28
Q13435	SF3B2	Splicing factor 3B subunit 2	SF3B2_HUMAN	31681.3	26579.1	27864.8	26621.9	24660.3
Q13438	OS9	Protein OS-9	OS9_HUMAN	1019.84	7436.94	10167.1	10946.4	8919.09
Q13442	PDAP1	28 kDa heat- and acid-stable phosphoprotein	HAP28_HUMAN	13207.3	8209.41	8348.12	7494.19	5529.81
Q13443	ADAM9	Disintegrin and metalloproteinase domain-containing protein 9	ADAM9_HUMAN	NaN	2307.29	2628.18	3130.51	2645.27
Q13444	ADAM15	Disintegrin and metalloproteinase domain-containing protein 15	ADA15_HUMAN	NaN	2096.11	3709.09	3365.23	2854.38
Q13459	MYO9B	Unconventional myosin-IXb	MYO9B_HUMAN	NaN	964.254	1893.68	1059.89	1353.09
Q13464	ROCK1	Rho-associated protein kinase 1	ROCK1_HUMAN	653.417	850.637	1407.2	1279.09	1241.9
Q13470	TNK1	Non-receptor tyrosine-protein kinase TNK1	TNK1_HUMAN	179.674	2163.66	3023.95	2712.51	2484.59
Q13501	SQSTM1	Sequestosome-1	SQSTM_HUMAN	1170.66	5347.65	6941.11	8385.65	5361.41
Q13505	MTX1	Metaxin-1	MTX1_HUMAN	NaN	5512.6	6271.39	7815.89	6438.38
Q13509	TUBB3	Tubulin beta-3 chain	TBB3_HUMAN	1537.68	19873.8	26668.2	26465.7	21721.2
Q13561	DCTN2	Dynactin subunit 2	DCTN2_HUMAN	2840.5	5578.08	4729.73	5246.83	5289.19
Q13573	SNW1	SNW domain-containing protein 1	SNW1_HUMAN	278.013	1204.93	1034.79	1061	1108.88
Q13595	TRA2A	Transformer-2 protein homolog alpha	TRA2A_HUMAN	5370.92	4373.53	5179.09	3732.59	4683.59
Q13610	PWP1	Periodic tryptophan protein 1 homolog	PWP1_HUMAN	1268.9	1696.39	1556.65	1368.32	1297.63
Q13619	CUL4A	Cullin-4A	CUL4A_HUMAN	NaN	1093.8	1284.76	1207.57	1395.52
Q13637	RAB32	Ras-related protein Rab-32	RAB32_HUMAN	530.33	29946	35160.8	32234.6	38044
Q13642	FHL1	Four and a half LIM domains protein 1	FHL1_HUMAN	3202.92	2436.99	2744.61	2719.28	2081.38
Q13643	FHL3	Four and a half LIM domains protein 3	FHL3_HUMAN	2104.16	2974.04	2743.78	2421.71	2345.3
Q13671	RIN1	Ras and Rab interactor 1	RIN1_HUMAN	NaN	1690.6	1265.45	1853.56	1209.48
Q13685	AAMP	Angio-associated migratory cell protein	AAMP_HUMAN	NaN	2983.08	2833.17	3350.23	2571.31
Q13751	LAMB3	Laminin subunit beta-3	LAMB3_HUMAN	NaN	3107.77	3968.35	4392.62	3510.45
Q13813	SPTAN1	Spectrin alpha chain, non-erythrocytic 1	SPTN1_HUMAN	14799.2	11663.3	11615.5	11975.9	10083.9
Q13823	GNL2	Nucleolar GTP-binding protein 2	NOG2_HUMAN	4050.06	1755.86	4288.76	4558.93	3196.15
Q13825	AUH	Methylglutaconyl-CoA hydratase, mitochondrial	AUHM_HUMAN	4817.93	27173.3	33545.4	33976.7	31301.6
Q13835	PKP1	Plakophilin-1	PKP1_HUMAN	6494.75	2929.78	3085.97	3898.56	2052.14
Q13838	DDX39B	Spliceosome RNA helicase DDX39B	DX39B_HUMAN	NaN	4206.49	6050.19	4647.42	5175.93
Q13867	BLMH	Bleomycin hydrolase	BLMH_HUMAN	12533	7642.6	6307.89	7521.03	5189.34
Q13868	EXOSC2	Exosome complex component RRP4	EXOS2_HUMAN	2873.18	3178.54	3326.9	2404.04	3478.12
Q13885	TUBB2A	Tubulin beta-2A chain	TBB2A_HUMAN	2996.17	40861.6	45930.4	45427.1	49835.1
Q13907	IDI1	Isopentenyl-diphosphate Delta-isomerase 1	IDI1_HUMAN	NaN	1036.46	1900.33	1481.49	1545.17
Q13946;Q9NP56	PDE7A;PDE7B	High affinity 3',5'-cyclic-AMP phosphodiesterase 7A;3',5'-cyclic-AMP phosphodiesterase 7B	PDE7A_HUMAN;PDE7B_HUMAN	753.75	3256.2	3212.16	3571.17	2681.37
Q14008	CKAP5	Cytoskeleton-associated protein 5	CKAP5_HUMAN	2802.9	4507.15	5777.11	5766.64	5195.72
Q14011	CIRBP	Cold-inducible RNA-binding protein	CIRBP_HUMAN	64400.5	46184.1	49075.8	47454	47133.8
Q14103	HNRNPD	Heterogeneous nuclear ribonucleoprotein D0	HNRPD_HUMAN	10065.8	12214.1	11659.8	9405.75	10930.6
Q14116	IL18	Interleukin-18	IL18_HUMAN	739.56	3694.01	4923.7	5020.35	5756.25
Q14157	UBAP2L	Ubiquitin-associated protein 2-like	UBP2L_HUMAN	15366.6	14999.1	15667	14909.9	16274.1
Q14160	SCRIB	Protein scribble homolog	SCRIB_HUMAN	NaN	3051.95	3633.76	3310.36	2553.71
Q14165	MLEC	Malectin	MLEC_HUMAN	2146.45	4515	5112.97	6534.47	5607.88
Q14192	FHL2	Four and a half LIM domains protein 2	FHL2_HUMAN	2558.35	4505.8	5072.87	6110.9	5225.46
Q14195	DPYSL3	Dihydropyrimidinase-related protein 3	DPYL3_HUMAN	640.694	1431.72	1297.95	1591.3	1328.97
Q14197	MRPL58	Large ribosomal subunit protein mL62	ICT1_HUMAN	10301.4	7668.98	5828.52	5471.7	5588.96
Q14203	DCTN1	Dynactin subunit 1	DCTN1_HUMAN	2624.34	7250.89	9317.48	10488.2	7726.25
Q14204	DYNC1H1	Cytoplasmic dynein 1 heavy chain 1	DYHC1_HUMAN	1887.44	9024.42	10316	12080.4	10654
Q14232	EIF2B1	Translation initiation factor eIF2B subunit alpha	EI2BA_HUMAN	848.162	1166.01	1164.21	1336.29	1006.04
Q14244	MAP7	Ensconsin	MAP7_HUMAN	3810.42	3295.12	3029.04	3064.44	4257.66
Q14247	CTTN	Src substrate cortactin	SRC8_HUMAN	6487.22	5049.08	4275.77	4925.51	4274.33
Q14257	RCN2	Reticulocalbin-2	RCN2_HUMAN	3528.93	12103.1	13515.3	14958.1	12934
Q14315	FLNC	Filamin-C	FLNC_HUMAN	30442.3	31705.6	32858.7	37941.1	33083.8
Q14318	FKBP8	Peptidyl-prolyl cis-trans isomerase FKBP8	FKBP8_HUMAN	NaN	3611.72	4482.65	4209.26	4210.33
Q14331	FRG1	Protein FRG1	FRG1_HUMAN	59340.9	33200.9	32472.3	34615.6	31397.2
Q14432	PDE3A	cGMP-inhibited 3',5'-cyclic phosphodiesterase 3A	PDE3A_HUMAN	558.45	4607.12	6968.11	7797.92	5260.37
Q14444	CAPRIN1	Caprin-1	CAPR1_HUMAN	11594.4	11097.3	10540	9877.88	9956.37
Q14498	RBM39	RNA-binding protein 39	RBM39_HUMAN	1896.74	3002.8	2532.14	2462.56	2134.4
Q14532	KRT32	Keratin, type I cuticular Ha2	K1H2_HUMAN	50364.3	18526.8	15002.5	22715.9	14355.2
Q14558	PRPSAP1	Phosphoribosyl pyrophosphate synthase-associated protein 1	KPRA_HUMAN	11743.9	15455.3	17558	15936	13095.2
Q14574	DSC3	Desmocollin-3	DSC3_HUMAN	8814.32	7158.47	5918.61	6891.93	5320.67
Q14624	ITIH4	Inter-alpha-trypsin inhibitor heavy chain H4	ITIH4_HUMAN	NaN	549.333	1138.94	1001.4	1217.46
Q14671	PUM1	Pumilio homolog 1	PUM1_HUMAN	NaN	2019.24	2843.36	3191.96	2423.94
Q14680	MELK	Maternal embryonic leucine zipper kinase	MELK_HUMAN	1363.75	3271.82	4453.11	5169.97	4012.94
Q14681	KCTD2	BTB/POZ domain-containing protein KCTD2	KCTD2_HUMAN	486194	314998	319327	295648	318449
Q14683	SMC1A	Structural maintenance of chromosomes protein 1A	SMC1A_HUMAN	NaN	249.219	690.659	468.896	525.954
Q14692	BMS1	Ribosome biogenesis protein BMS1 homolog	BMS1_HUMAN	1922.38	2084.02	3121.31	2443.2	2335.25
Q14694	USP10	Ubiquitin carboxyl-terminal hydrolase 10	UBP10_HUMAN	NaN	399.386	820.333	675.82	511.792
Q14696	MESD	LRP chaperone MESD	MESD_HUMAN	1049.69	683.814	984.238	642.203	767.113
Q14697	GANAB	Neutral alpha-glucosidase AB	GANAB_HUMAN	1800.38	20050.5	23552	27495	25160.3
Q14764	MVP	Major vault protein	MVP_HUMAN	11902.8	17587.6	11703	12650.6	14436.5
Q14766	LTBP1	Latent-transforming growth factor beta-binding protein 1	LTBP1_HUMAN	29982.8	23428.5	21846.4	23717.8	21337.6
Q14847	LASP1	LIM and SH3 domain protein 1	LASP1_HUMAN	1296.58	1346	1627.4	1821.37	856.72
Q14974	KPNB1	Importin subunit beta-1	IMB1_HUMAN	2131.12	9581.05	12585.7	13536.5	12867
Q14C86	GAPVD1	GTPase-activating protein and VPS9 domain-containing protein 1	GAPD1_HUMAN	NaN	1168.25	2224.5	1835.71	1601.37
Q14CX7	NAA25	N-alpha-acetyltransferase 25, NatB auxiliary subunit	NAA25_HUMAN	1068.11	2112.93	3562.86	3778.57	2884.15
Q14CZ7	FASTKD3	FAST kinase domain-containing protein 3, mitochondrial	FAKD3_HUMAN	1061.04	11346.5	15198.3	15244.7	12957.8
Q15005	SPCS2	Signal peptidase complex subunit 2	SPCS2_HUMAN	NaN	2513.34	2416.4	2652.49	1528.39
Q15007	WTAP	Pre-mRNA-splicing regulator WTAP	FL2D_HUMAN	6159	5753.43	5718.6	5493.9	6729.95
Q15008	PSMD6	26S proteasome non-ATPase regulatory subunit 6	PSMD6_HUMAN	4527.56	22083.1	28258.6	29548.8	31498.9
Q15014	MORF4L2	Mortality factor 4-like protein 2	MO4L2_HUMAN	12859.9	10554.8	11291	10928.4	10722.5
Q15018	ABRAXAS2	BRISC complex subunit Abraxas 2	ABRX2_HUMAN	1112.62	3001.6	3307.34	3098.53	3715.03
Q15019	SEPTIN2	Septin-2	SEPT2_HUMAN	893.22	3178.13	3065.62	2593.82	3243.37
Q15021	NCAPD2	Condensin complex subunit 1	CND1_HUMAN	507.566	4111.01	5018.22	6444.21	4844.78
Q15029	EFTUD2	116 kDa U5 small nuclear ribonucleoprotein component	U5S1_HUMAN	6140.47	10410.6	12272.8	11731	11045.6
Q15031	LARS2	Leucine--tRNA ligase, mitochondrial	SYLM_HUMAN	NaN	1432.2	1568.27	1766.94	1680.43
Q15032	R3HDM1	R3H domain-containing protein 1	R3HD1_HUMAN	928.386	1291.45	1218.36	1061.39	1127.24
Q15035	TRAM2	Translocating chain-associated membrane protein 2	TRAM2_HUMAN	NaN	1068.16	1244.93	2412.99	1893.74
Q15041	ARL6IP1	ADP-ribosylation factor-like protein 6-interacting protein 1	AR6P1_HUMAN	2181	12206	13994	15040	14256.7
Q15043	SLC39A14	Metal cation symporter ZIP14	S39AE_HUMAN	466.382	9146.05	10089.5	12479.2	11000.6
Q15046	KARS1	Lysine--tRNA ligase	SYK_HUMAN	3821.84	5325.14	5494.29	5911.58	5166.65
Q15048	LRRC14	Leucine-rich repeat-containing protein 14	LRC14_HUMAN	NaN	1074.85	1364.63	1012.1	662.923
Q15054	POLD3	DNA polymerase delta subunit 3	DPOD3_HUMAN	341.155	4710.02	5181.13	6163.03	3800.49
Q15057	ACAP2	Arf-GAP with coiled-coil, ANK repeat and PH domain-containing protein 2	ACAP2_HUMAN	3380.83	3310.06	3935.05	4396.32	3574.92
Q15061	WDR43	WD repeat-containing protein 43	WDR43_HUMAN	NaN	1050.7	1851.96	1786.75	1542.25
Q15084	PDIA6	Protein disulfide-isomerase A6	PDIA6_HUMAN	7586.46	12441.9	11280.9	12049	15580.5
Q15120	PDK3	[Pyruvate dehydrogenase (acetyl-transferring)] kinase isozyme 3, mitochondrial	PDK3_HUMAN	NaN	2906.86	3484.99	4045.56	3732.15
Q15125	EBP	3-beta-hydroxysteroid-Delta(8),Delta(7)-isomerase	EBP_HUMAN	2307.98	36517.2	39647.4	38265	42764.9
Q15149	PLEC	Plectin	PLEC_HUMAN	17370.2	26046.6	30484.3	28566	25074.3
Q15165	PON2	Serum paraoxonase/arylesterase 2	PON2_HUMAN	856.704	15270.2	18687.7	18151.7	18425.9
Q15185	PTGES3	Prostaglandin E synthase 3	TEBP_HUMAN	427.762	2104.75	2433.02	2641.95	2824.32
Q15208	STK38	Serine/threonine-protein kinase 38	STK38_HUMAN	144923	92593	108878	110056	94419.3
Q15233	NONO	Non-POU domain-containing octamer-binding protein	NONO_HUMAN	18743.4	20753.5	21870.5	23997.7	19747.7
Q15274	QPRT	Nicotinate-nucleotide pyrophosphorylase [carboxylating]	NADC_HUMAN	3408.95	2302.98	1668.25	2559.1	1725.63
Q15293	RCN1	Reticulocalbin-1	RCN1_HUMAN	513.56	2742.13	2720.92	2738.52	2871.05
Q15345	LRRC41	Leucine-rich repeat-containing protein 41	LRC41_HUMAN	NaN	1878.86	2200.3	2466.55	1915.44
Q15363	TMED2	Transmembrane emp24 domain-containing protein 2	TMED2_HUMAN	624.591	4264.26	4975.58	5295.2	4096.2
Q15365	PCBP1	Poly(rC)-binding protein 1	PCBP1_HUMAN	2339.44	7965.97	7881.24	9712.85	8420.53
Q15366	PCBP2	Poly(rC)-binding protein 2	PCBP2_HUMAN	8063.19	26744.3	28993.3	32582.3	29333.1
Q15369	ELOC	Elongin-C	ELOC_HUMAN	934.53	4996.8	3620.7	4085.65	3158.04
Q15370	ELOB	Elongin-B	ELOB_HUMAN	1043.37	3295.07	1744.45	1921.68	1440.04
Q15382	RHEB	GTP-binding protein Rheb	RHEB_HUMAN	517.063	13668.6	18713.6	17333.2	21685.1
Q15386	UBE3C	Ubiquitin-protein ligase E3C	UBE3C_HUMAN	NaN	665.669	1190.24	1350.1	841.846
Q15392	DHCR24	Delta(24)-sterol reductase	DHC24_HUMAN	732.838	20949.4	25962.3	27245.2	21834.9
Q15393	SF3B3	Splicing factor 3B subunit 3	SF3B3_HUMAN	38209.9	32240.8	31332.7	29970.2	28721.3
Q15404	RSU1	Ras suppressor protein 1	RSU1_HUMAN	3431.46	15985.4	19124.8	20232.3	20879.4
Q15417	CNN3	Calponin-3	CNN3_HUMAN	1544	1639.82	1433.6	1560.15	1421.87
Q15418	RPS6KA1	Ribosomal protein S6 kinase alpha-1	KS6A1_HUMAN	378.85	3203.18	3743.84	4224.78	3336.05
Q15424	SAFB	Scaffold attachment factor B1	SAFB1_HUMAN	4333.56	2671.12	2091.75	2445.93	1535.95
Q15427	SF3B4	Splicing factor 3B subunit 4	SF3B4_HUMAN	31476	24985.7	23218.7	23069.2	23508
Q15428	SF3A2	Splicing factor 3A subunit 2	SF3A2_HUMAN	28773	26866.4	27029.9	24652.3	28286.6
Q15434	RBMS2	RNA-binding motif, single-stranded-interacting protein 2	RBMS2_HUMAN	1792.12	1316.36	2804.26	1992.3	2934.28
Q15436	SEC23A	Protein transport protein Sec23A	SC23A_HUMAN	422.147	1538.99	1828.54	2044.83	2051.6
Q15459	SF3A1	Splicing factor 3A subunit 1	SF3A1_HUMAN	23826.6	27023.7	26275.2	25602.1	25329.8
Q15477	SKIC2	Superkiller complex protein 2	SKI2_HUMAN	602.485	1299.09	1633.19	1754.02	1346.49
Q15517	CDSN	Corneodesmosin	CDSN_HUMAN	10289.1	5429.94	5804.66	6045.8	4010.8
Q15582	TGFBI	Transforming growth factor-beta-induced protein ig-h3	BGH3_HUMAN	2744.98	16776.9	21742.5	24608.1	21474
Q15629	TRAM1	Translocating chain-associated membrane protein 1	TRAM1_HUMAN	NaN	14362.2	13377.2	14781.9	12823.7
Q15637	SF1	Splicing factor 1	SF01_HUMAN	21693.2	18360.1	19321.6	20596.3	20140.7
Q15645	TRIP13	Pachytene checkpoint protein 2 homolog	PCH2_HUMAN	1407.93	23123.2	31638	31062.9	29707.3
Q15646	OASL	2'-5'-oligoadenylate synthase-like protein	OASL_HUMAN	6003.23	11240.6	9683.76	11518.9	16086.8
Q15654	TRIP6	Thyroid receptor-interacting protein 6	TRIP6_HUMAN	7777.56	10178.5	9776.24	9789.56	8347.27
Q15738	NSDHL	Sterol-4-alpha-carboxylate 3-dehydrogenase, decarboxylating	NSDHL_HUMAN	NaN	1505.19	1735.56	1957.83	1465.65
Q15750	TAB1	TGF-beta-activated kinase 1 and MAP3K7-binding protein 1	TAB1_HUMAN	41580.7	45324.7	45528	44477.4	42096.7
Q15758	SLC1A5	Neutral amino acid transporter B(0)	AAAT_HUMAN	NaN	15714.4	19304.8	19897.5	19717.2
Q15773	MLF2	Myeloid leukemia factor 2	MLF2_HUMAN	1005.61	4987.63	5105.56	6026.21	5776.18
Q15800	MSMO1	Methylsterol monooxygenase 1	MSMO1_HUMAN	416.065	4929.1	7941.77	9730.44	5712.55
Q15843	NEDD8	NEDD8	NEDD8_HUMAN	1407.25	6237.71	6257.58	6325.07	6447.01
Q15904	ATP6AP1	V-type proton ATPase subunit S1	VAS1_HUMAN	969.898	7670.37	9428.68	11709.6	11984.5
Q15942	ZYX	Zyxin	ZYX_HUMAN	11192.1	13296.8	12846.8	11099.2	16395.9
Q16186	ADRM1	Proteasomal ubiquitin receptor ADRM1	ADRM1_HUMAN	1708.58	18109.5	23751.5	23857.6	27755.6
Q16270	IGFBP7	Insulin-like growth factor-binding protein 7	IBP7_HUMAN	933.717	2869.01	3865.36	4315.21	4958.95
Q16401	PSMD5	26S proteasome non-ATPase regulatory subunit 5	PSMD5_HUMAN	1315.05	5713.36	8507.56	7629.87	8299.55
Q16514	TAF12	Transcription initiation factor TFIID subunit 12	TAF12_HUMAN	4081.02	6081.38	5761.61	6415.55	5748.11
Q16531	DDB1	DNA damage-binding protein 1	DDB1_HUMAN	11301.2	17296.7	18430	17010.5	16920.7
Q16543	CDC37	Hsp90 co-chaperone Cdc37	CDC37_HUMAN	2443.18	4548.91	4643.9	5011.02	2689.53
Q16553	LY6E	Lymphocyte antigen 6E	LY6E_HUMAN	NaN	3515.97	2464.76	2730.91	4981.26
Q16555	DPYSL2	Dihydropyrimidinase-related protein 2	DPYL2_HUMAN	1673.03	3280.18	3115.89	3211.04	2822.84
Q16563	SYPL1	Synaptophysin-like protein 1	SYPL1_HUMAN	6125.62	5452.51	5557.42	7077.32	4753.55
Q16576	RBBP7	Histone-binding protein RBBP7	RBBP7_HUMAN	1161.64	2685.97	2737.97	3025.17	2440.26
Q16629	SRSF7	Serine/arginine-rich splicing factor 7	SRSF7_HUMAN	9754.76	8388.42	8122.38	7457.3	8983.52
Q16630	CPSF6	Cleavage and polyadenylation specificity factor subunit 6	CPSF6_HUMAN	4074.05	6318.18	4551.22	3974.48	4576.1
Q16637	SMN1	Survival motor neuron protein	SMN_HUMAN	4206.65	7863.91	7187.27	9103.69	9257.93
Q16643	DBN1	Drebrin	DREB_HUMAN	13147.7	8991.1	6042.03	8438.23	3824
Q16654	PDK4	[Pyruvate dehydrogenase (acetyl-transferring)] kinase isozyme 4, mitochondrial	PDK4_HUMAN	NaN	1910.23	2911.91	2914.57	2352.11
Q16658	FSCN1	Fascin	FSCN1_HUMAN	725.039	1813.2	1606.34	1810.74	1797.44
Q16678	CYP1B1	Cytochrome P450 1B1	CP1B1_HUMAN	NaN	13558.9	14994.9	15105.7	16966
Q16698	DECR1	2,4-dienoyl-CoA reductase [(3E)-enoyl-CoA-producing], mitochondrial	DECR_HUMAN	116.868	5533.87	6445.16	6911.74	7137.69
Q16706	MAN2A1	Alpha-mannosidase 2	MA2A1_HUMAN	NaN	3892.61	5116.94	5695.25	5384.25
Q16718	NDUFA5	NADH dehydrogenase [ubiquinone] 1 alpha subcomplex subunit 5	NDUA5_HUMAN	NaN	2944.54	1013.54	1759.32	752.403
Q16719	KYNU	Kynureninase	KYNU_HUMAN	424.323	4902.51	5840.85	6974.55	5475.64
Q16739	UGCG	Ceramide glucosyltransferase	CEGT_HUMAN	718.554	1224.41	1390.65	1250	1474.24
Q16769	QPCT	Glutaminyl-peptide cyclotransferase	QPCT_HUMAN	43057.2	13726.6	12468	16000.6	11709.2
Q16795	NDUFA9	NADH dehydrogenase [ubiquinone] 1 alpha subcomplex subunit 9, mitochondrial	NDUA9_HUMAN	742.868	12317.6	15666.2	14645.5	12016
Q16816	PHKG1	Phosphorylase b kinase gamma catalytic chain, skeletal muscle/heart isoform	PHKG1_HUMAN	1254.78	4959.69	6853.82	6943.39	5972.06
Q16836	HADH	Hydroxyacyl-coenzyme A dehydrogenase, mitochondrial	HCDH_HUMAN	NaN	1199.15	1513.01	2077.93	1744.12
Q16850	CYP51A1	Lanosterol 14-alpha demethylase	CP51A_HUMAN	NaN	6482.02	10791.6	12042.6	9331.45
Q16875	PFKFB3	6-phosphofructo-2-kinase/fructose-2,6-bisphosphatase 3	F263_HUMAN	25292.2	25692.3	21824.7	20794.6	26485.4
Q16880	UGT8	2-hydroxyacylsphingosine 1-beta-galactosyltransferase	CGT_HUMAN	291.712	4756.65	6227.19	8170.33	7210.08
Q16881	TXNRD1	Thioredoxin reductase 1, cytoplasmic	TRXR1_HUMAN	2493	5583.61	6705.13	6639.32	6126.25
Q17RY6	LY6K	Lymphocyte antigen 6K	LY6K_HUMAN	NaN	14550.8	18303.5	17173.7	15581
Q1KMD3	HNRNPUL2	Heterogeneous nuclear ribonucleoprotein U-like protein 2	HNRL2_HUMAN	2462.52	3371.19	3170.13	3635.99	3556.85
Q27J81	INF2	Inverted formin-2	INF2_HUMAN	833.655	1462.19	1469.94	1909.45	1860.79
Q29RF7	PDS5A	Sister chromatid cohesion protein PDS5 homolog A	PDS5A_HUMAN	11957.1	14335.9	19391.3	21268.5	14830.6
Q2M2I5	KRT24	Keratin, type I cytoskeletal 24	K1C24_HUMAN	NaN	NaN	NaN	NaN	9181.54
Q2M389	WASHC4	WASH complex subunit 4	WASC4_HUMAN	NaN	9937.62	12433.7	12071.8	11202.7
Q2TAY7	SMU1	WD40 repeat-containing protein SMU1	SMU1_HUMAN	13852.6	13502.7	14843	14571.8	14298.9
Q2VPK5	CTU2	Cytoplasmic tRNA 2-thiolation protein 2	CTU2_HUMAN	NaN	1218.86	1407.01	1272.85	1190.76
Q32P28	P3H1	Prolyl 3-hydroxylase 1	P3H1_HUMAN	648.852	2750.29	2698.73	3006.19	3089.29
Q3MHD2	LSM12	Protein LSM12	LSM12_HUMAN	1958.47	1669.81	1625.04	2110.21	2032.59
Q3ZCM7	TUBB8	Tubulin beta-8 chain	TBB8_HUMAN	NaN	8992.84	9131.01	9617.96	4472.71
Q3ZCQ8	TIMM50	Mitochondrial import inner membrane translocase subunit TIM50	TIM50_HUMAN	710.058	18554.3	23934.7	24789.1	22621.2
Q3ZCW2	LGALSL	Galectin-related protein	LEGL_HUMAN	7010.32	NaN	177.181	NaN	NaN
Q460N5	PARP14	Protein mono-ADP-ribosyltransferase PARP14	PAR14_HUMAN	49.0056	8762.78	9790.96	9618.31	10278.9
Q49A26	GLYR1	Cytokine-like nuclear factor N-PAC	GLYR1_HUMAN	8836.21	9654.39	9305.11	9074.12	8979.73
Q4ADV7	RIC1	Guanine nucleotide exchange factor subunit RIC1	RIC1_HUMAN	NaN	1939.78	2406.08	2343.74	1761.1
Q4G0N4	NADK2	NAD kinase 2, mitochondrial	NAKD2_HUMAN	302314	135432	136662	115676	226338
Q4V339;Q5JTY5;Q5RIA9;Q8IUF1;Q9BRT8	ZNG1F;ZNG1C;ZNG1E;ZNG1B;ZNG1A	Zinc-regulated GTPase metalloprotein activator 1F;Zinc-regulated GTPase metalloprotein activator 1C;Zinc-regulated GTPase metalloprotein activator 1E;Zinc-regulated GTPase metalloprotein activator 1B;Zinc-regulated GTPase metalloprotein activator 1A	ZNG1F_HUMAN;ZNG1C_HUMAN;ZNG1E_HUMAN;ZNG1B_HUMAN;ZNG1A_HUMAN	NaN	2726.79	2960.01	3100.72	2835.44
Q4VX62	LINC02901	Putative uncharacterized protein LINC02901	CF099_HUMAN	2.31922e+06	1.02564e+06	858386	871619	1829926
Q52LJ0	FAM98B	Protein FAM98B	FA98B_HUMAN	1509.04	2175.86	2331.61	2335.27	2589.38
Q53EP0	FNDC3B	Fibronectin type III domain-containing protein 3B	FND3B_HUMAN	NaN	1411.4	1664.8	1810.93	1173.6
Q53EU6	GPAT3	Glycerol-3-phosphate acyltransferase 3	GPAT3_HUMAN	NaN	14051.5	19138.1	18824.9	16167.1
Q53G44	IFI44L	Interferon-induced protein 44-like	IF44L_HUMAN	239.561	6192.41	7511.71	6757.35	8129.52
Q53GA4	PHLDA2	Pleckstrin homology-like domain family A member 2	PHLA2_HUMAN	1671.85	10454	19202.7	20419.7	21495.6
Q53GQ0	HSD17B12	Very-long-chain 3-oxoacyl-CoA reductase	DHB12_HUMAN	797.919	24520.3	29443.4	34249.4	32576
Q53GS9	USP39	Ubiquitin carboxyl-terminal hydrolase 39	UBP39_HUMAN	2225.14	1556.72	1725.33	2087.91	1729.3
Q53H96	PYCR3	Pyrroline-5-carboxylate reductase 3	P5CR3_HUMAN	586.583	2219.52	2654.38	2252.81	2466.58
Q53R41	FASTKD1	FAST kinase domain-containing protein 1, mitochondrial	FAKD1_HUMAN	343.251	5321.27	6727.84	7013.24	4891.41
Q53RT3	ASPRV1	Retroviral-like aspartic protease 1	APRV1_HUMAN	33339.4	358.944	145.076	522.076	228.57
Q562E7	WDR81	WD repeat-containing protein 81	WDR81_HUMAN	NaN	1911.82	3077.73	3225.2	2233.37
Q562R1	ACTBL2	Beta-actin-like protein 2	ACTBL_HUMAN	34917.3	26030.2	27935.8	32479.8	37176.7
Q56A73	SPIN4	Spindlin-4	SPIN4_HUMAN	11236.5	8008.01	8945.2	8249.88	6528.25
Q5BJF2	TMEM97	Sigma intracellular receptor 2	SGMR2_HUMAN	NaN	4083.48	4767.39	6071.85	4718.7
Q5D0E6	DALRD3	DALR anticodon-binding domain-containing protein 3	DALD3_HUMAN	NaN	1917.9	2436.99	2455.29	2159.92
Q5D862	FLG2	Filaggrin-2	FILA2_HUMAN	42145	21082.9	17201.9	15205.9	13260.9
Q5EB52	MEST	Mesoderm-specific transcript homolog protein	MEST_HUMAN	NaN	9838.25	11027.9	13724.6	9221.2
Q5EBL8	PDZD11	PDZ domain-containing protein 11	PDZ11_HUMAN	4281.88	4658.73	3742.81	3762.99	3324.26
Q5GLZ8	HERC4	Probable E3 ubiquitin-protein ligase HERC4	HERC4_HUMAN	NaN	972.86	1367.77	1478.78	1184.54
Q5H8A4	PIGG	GPI ethanolamine phosphate transferase 2	PIGG_HUMAN	NaN	989.273	1556.79	1020.43	1202.94
Q5H9R7	PPP6R3	Serine/threonine-protein phosphatase 6 regulatory subunit 3	PP6R3_HUMAN	867.191	2673.3	3200.6	3333.6	1995.85
Q5HYI7	MTX3	Metaxin-3	MTX3_HUMAN	NaN	2780.83	2953.82	3326.66	2466.52
Q5HYK3	COQ5	2-methoxy-6-polyprenyl-1,4-benzoquinol methylase, mitochondrial	COQ5_HUMAN	NaN	11339.3	15000.9	16218.8	14378.7
Q5JPH6	EARS2	Nondiscriminating glutamyl-tRNA synthetase EARS2, mitochondrial	SYEM_HUMAN	889.682	7447.99	9985.31	10148.8	7863.64
Q5JU69;Q8N2E6	TOR2A	Torsin-2A;Prosalusin	TOR2A_HUMAN;TOR2X_HUMAN	NaN	2083.8	2954.37	3330.81	2307
Q5JUX0	SPIN3	Spindlin-3	SPIN3_HUMAN	31722	23406.2	22431.5	21012.7	23446.3
Q5JVF3	PCID2	PCI domain-containing protein 2	PCID2_HUMAN	697.898	5163.93	5886.65	5750.51	5720.92
Q5K4L6	SLC27A3	Long-chain fatty acid transport protein 3	S27A3_HUMAN	NaN	3151.96	3837.82	4383.13	3303.02
Q5NDL2	EOGT	EGF domain-specific O-linked N-acetylglucosamine transferase	EOGT_HUMAN	NaN	977.975	992.441	1550.71	723.967
Q5R3I4	TTC38	Tetratricopeptide repeat protein 38	TTC38_HUMAN	NaN	1712.91	2870.57	2612.35	1754.78
Q5SNT2	TMEM201	Transmembrane protein 201	TM201_HUMAN	NaN	1350.31	2056.52	2475.62	3152.64
Q5SQN1	SNAP47	Synaptosomal-associated protein 47	SNP47_HUMAN	NaN	NaN	301.773	823.587	NaN
Q5SRE5	NUP188	Nucleoporin NUP188	NU188_HUMAN	NaN	955.707	1399.39	1276.37	1271.89
Q5SWX8	ODR4	Protein odr-4 homolog	ODR4_HUMAN	12602.9	16120.6	17228	16313.5	15527.7
Q5T160	RARS2	Probable arginine--tRNA ligase, mitochondrial	SYRM_HUMAN	NaN	7394.1	9279.2	8777.39	9182.28
Q5T1V6	DDX59	Probable ATP-dependent RNA helicase DDX59	DDX59_HUMAN	3334.08	2438.84	3952.99	3745.67	3625.08
Q5T5U3	ARHGAP21	Rho GTPase-activating protein 21	RHG21_HUMAN	891.732	1083.72	1623.69	1754.2	1553.09
Q5T749	KPRP	Keratinocyte proline-rich protein	KPRP_HUMAN	48583	22840.2	23479.9	20801.8	22476.4
Q5T9A4	ATAD3B	ATPase family AAA domain-containing protein 3B	ATD3B_HUMAN	NaN	3847.53	5015.82	4031.93	4748.26
Q5T9L3	WLS	Protein wntless homolog	WLS_HUMAN	NaN	8439.1	11308.1	11434.5	10475.3
Q5TBA9	FRY	Protein furry homolog	FRY_HUMAN	11331.6	10438.6	8841.9	9069.67	9967.02
Q5TGZ0	MICOS10	MICOS complex subunit MIC10	MIC10_HUMAN	NaN	2161.17	1008.67	1165.63	842.089
Q5U3C3	TMEM164	Transmembrane protein 164	TM164_HUMAN	NaN	599.314	961.839	915.269	818.152
Q5U4P2	ASPHD1	Aspartate beta-hydroxylase domain-containing protein 1	ASPH1_HUMAN	NaN	6254.14	8752.69	8242.75	9297.81
Q5UIP0	RIF1	Telomere-associated protein RIF1	RIF1_HUMAN	374.333	3795.53	3870.07	4704.43	3756.44
Q5VV42	CDKAL1	Threonylcarbamoyladenosine tRNA methylthiotransferase	CDKAL_HUMAN	663.159	6231.73	8212.95	7885.16	7357.86
Q5VW36	FOCAD	Focadhesin	FOCAD_HUMAN	7195.83	9708.03	13716.2	16871.7	12169.9
Q5VW38	GPR107	Protein GPR107	GP107_HUMAN	NaN	2137.65	2311.59	3213.35	2684.82
Q5VWQ8	DAB2IP	Disabled homolog 2-interacting protein	DAB2P_HUMAN	788.276	8839.05	10151	8712.14	10090
Q5VWZ2	LYPLAL1	Lysophospholipase-like protein 1	LYPL1_HUMAN	NaN	2084.97	3591.1	3757.4	3812.51
Q5VYK3	ECPAS	Proteasome adapter and scaffold protein ECM29	ECM29_HUMAN	866.734	10552.5	13486.2	15839.5	12676
Q5W0B1	OBI1	ORC ubiquitin ligase 1	OBI1_HUMAN	1854.19	3124.68	3859.57	3053.89	3172.23
Q5XG87	TENT4A	Terminal nucleotidyltransferase 4A	PAPD7_HUMAN	NaN	852.531	951.006	1633.46	610.807
Q5XKE5	KRT79	Keratin, type II cytoskeletal 79	K2C79_HUMAN	19743.1	5815.96	7158.74	8064.1	4100.89
Q5XKP0	MICOS13	MICOS complex subunit MIC13	MIC13_HUMAN	NaN	10732.2	11280.5	11201.1	8849.38
Q63HN8	RNF213	E3 ubiquitin-protein ligase RNF213	RN213_HUMAN	660.519	3292.02	3897.29	4822.18	3424.95
Q643R3	LPCAT4	Lysophospholipid acyltransferase LPCAT4	LPCT4_HUMAN	852.798	37038.8	47691.8	49270.6	46605.7
Q658P3	STEAP3	Metalloreductase STEAP3	STEA3_HUMAN	NaN	673.868	1206.68	1361.1	764.188
Q687X5	STEAP4	Metalloreductase STEAP4	STEA4_HUMAN	NaN	3283.61	3204.16	3525.08	3203.59
Q68CL5	TPGS2	Tubulin polyglutamylase complex subunit 2	TPGS2_HUMAN	NaN	2507.82	3562.83	3454.49	3555.03
Q68DY9	ZNF772	Zinc finger protein 772	ZN772_HUMAN	18748.8	19470.7	21126.2	18157.4	20941.2
Q69YN4	VIRMA	Protein virilizer homolog	VIR_HUMAN	4418.13	3597.18	3712.94	4064.02	3640.85
Q6AI08	HEATR6	HEAT repeat-containing protein 6	HEAT6_HUMAN	952.128	12178.6	17564.4	18584.9	16305.5
Q6AI12	ANKRD40	Ankyrin repeat domain-containing protein 40	ANR40_HUMAN	NaN	NaN	1910.91	1867.5	1340.17
Q6DD88	ATL3	Atlastin-3	ATLA3_HUMAN	1232.81	11441.1	13989.8	13472.6	13052.1
Q6EMK4	VASN	Vasorin	VASN_HUMAN	NaN	5885.9	7684.85	7990.5	6268.39
Q6IA86	ELP2	Elongator complex protein 2	ELP2_HUMAN	646.422	2260.09	2433.93	2305.26	2223.32
Q6ICH7	ASPHD2	Aspartate beta-hydroxylase domain-containing protein 2	ASPH2_HUMAN	NaN	1787.97	568.96	577.617	1643.87
Q6IQ22	RAB12	Ras-related protein Rab-12	RAB12_HUMAN	436.844	4900.59	7318.9	7215.68	7465.01
Q6IQ26	DENND5A	DENN domain-containing protein 5A	DEN5A_HUMAN	NaN	1121.9	1503.6	1700.11	1216.84
Q6KB66	KRT80	Keratin, type II cytoskeletal 80	K2C80_HUMAN	8523.71	6282.7	6455.98	6426.02	4869.06
Q6KCM7	SLC25A25	Mitochondrial adenyl nucleotide antiporter SLC25A25	SCMC2_HUMAN	NaN	84.482	134.386	260.345	181.516
Q6N021	TET2	Methylcytosine dioxygenase TET2	TET2_HUMAN	4752.75	8158.33	10014.3	10340.7	8037.87
Q6NSJ0	MYORG	Myogenesis-regulating glycosidase	MYORG_HUMAN	279.344	6534.17	8309.59	9129.66	7836.03
Q6NSJ5	LRRC8E	Volume-regulated anion channel subunit LRRC8E	LRC8E_HUMAN	13400.9	8775.51	6226.87	6635.7	4477.58
Q6NTF9	RHBDD2	Rhomboid domain-containing protein 2	RHBD2_HUMAN	NaN	6597.5	10294.9	9726.22	10215.7
Q6NUM9	RETSAT	All-trans-retinol 13,14-reductase	RETST_HUMAN	NaN	4705.39	6448.83	6549.71	5049
Q6NUQ4	TMEM214	Transmembrane protein 214	TM214_HUMAN	NaN	1125.68	1100.78	1249.11	1115.96
Q6NUT2	DPY19L2	Probable C-mannosyltransferase DPY19L2	D19L2_HUMAN	NaN	2197.14	3101.06	2623.75	1635.82
Q6NXE6	ARMC6	Armadillo repeat-containing protein 6	ARMC6_HUMAN	374.499	12093.1	16526.4	18546.4	16185.8
Q6NXR4	TTI2	TELO2-interacting protein 2	TTI2_HUMAN	NaN	1089.78	1296.98	1599.41	1065.94
Q6NZ67	MZT2B	Mitotic-spindle organizing protein 2B	MZT2B_HUMAN	NaN	358.798	195.213	148.842	321.413
Q6P1J9	CDC73	Parafibromin	CDC73_HUMAN	708.682	1003.84	923.962	1106.96	1095.96
Q6P1M0	SLC27A4	Long-chain fatty acid transport protein 4	S27A4_HUMAN	NaN	5729.73	7017.52	7883.16	5677.06
Q6P1N0	CC2D1A	Coiled-coil and C2 domain-containing protein 1A	C2D1A_HUMAN	208773	160987	92533.4	91119.1	76895.4
Q6P2E9	EDC4	Enhancer of mRNA-decapping protein 4	EDC4_HUMAN	439.192	1403.83	2020.77	2035.01	1997.89
Q6P2Q9	PRPF8	Pre-mRNA-processing-splicing factor 8	PRP8_HUMAN	6079.84	9677.04	12456.9	12442.1	10197.6
Q6P3W7	SCYL2	SCY1-like protein 2	SCYL2_HUMAN	4233.03	7053.09	8457.92	8526.57	7827.97
Q6P3X3	TTC27	Tetratricopeptide repeat protein 27	TTC27_HUMAN	264.741	5290.67	7421.78	7625.19	5565.65
Q6P4A7	SFXN4	Sideroflexin-4	SFXN4_HUMAN	NaN	1961.18	5057.84	4153.08	4226.22
Q6P4H8	ATPSCKMT	ATP synthase subunit C lysine N-methyltransferase	ACKMT_HUMAN	NaN	4421.76	5337.58	5690.64	4455.24
Q6P996	PDXDC1	Pyridoxal-dependent decarboxylase domain-containing protein 1	PDXD1_HUMAN	1453.6	17924.8	20718.6	19630.4	17610.3
Q6P9F7	LRRC8B	Volume-regulated anion channel subunit LRRC8B	LRC8B_HUMAN	8421.59	9771.46	12870.6	12076.6	8168.26
Q6PEY2	TUBA3E	Tubulin alpha-3E chain	TBA3E_HUMAN	1298.43	17897.5	39510.1	36390.4	40364
Q6PI48	DARS2	Aspartate--tRNA ligase, mitochondrial	SYDM_HUMAN	NaN	1936.87	2410.85	2436.92	1900.17
Q6PIU2	NCEH1	Neutral cholesterol ester hydrolase 1	NCEH1_HUMAN	NaN	3352.47	4210.29	5176.44	4468.9
Q6PIW4	FIGNL1	Fidgetin-like protein 1	FIGL1_HUMAN	709.527	6689.27	9591.01	9578.56	6474.88
Q6PJG6	BRAT1	BRCA1-associated ATM activator 1	BRAT1_HUMAN	NaN	16908.6	21466.1	23088.5	18086.2
Q6PKC3	TXNDC11	Thioredoxin domain-containing protein 11	TXD11_HUMAN	NaN	1794.95	2242.42	2936	2771.97
Q6PKG0	LARP1	La-related protein 1	LARP1_HUMAN	14582.1	10617	10395.9	10350.3	11944.6
Q6UB35	MTHFD1L	Monofunctional C1-tetrahydrofolate synthase, mitochondrial	C1TM_HUMAN	963.162	6609.63	7038	7576.77	6295.17
Q6UN15	FIP1L1	Pre-mRNA 3'-end-processing factor FIP1	FIP1_HUMAN	1777.55	1619.29	1663.95	1562.7	1482.61
Q6UW63	POGLUT2	Protein O-glucosyltransferase 2	PLGT2_HUMAN	NaN	1371.49	3596.29	3975.53	3318.86
Q6UX07	DHRS13	Dehydrogenase/reductase SDR family member 13	DHR13_HUMAN	NaN	4291.15	7642.87	7787.27	8466.04
Q6UX53	TMT1B	Thiol S-methyltransferase TMT1B	TMT1B_HUMAN	NaN	801.051	1672.12	1441.08	991.508
Q6UX71	PLXDC2	Plexin domain-containing protein 2	PXDC2_HUMAN	NaN	8160.87	9818.04	12527.2	11328.1
Q6UX72	B3GNT9	UDP-GlcNAc:betaGal beta-1,3-N-acetylglucosaminyltransferase 9	B3GN9_HUMAN	NaN	541.235	805.818	974.63	873.677
Q6UXN9	WDR82	WD repeat-containing protein 82	WDR82_HUMAN	6153.24	7097.94	7100.78	6761.93	7294.22
Q6VN20	RANBP10	Ran-binding protein 10	RBP10_HUMAN	3956.7	3562.55	4623.66	4334.34	4521.44
Q6VVB1	NHLRC1	E3 ubiquitin-protein ligase NHLRC1	NHLC1_HUMAN	864.149	1112.14	1719.34	2253.23	2506.23
Q6WRX3	ZYG11A	Protein zyg-11 homolog A	ZY11A_HUMAN	NaN	4632.48	6680.45	6994.8	4502.72
Q6XUX3	DSTYK	Dual serine/threonine and tyrosine protein kinase	DUSTY_HUMAN	NaN	2454.31	3405	4171.82	3148.74
Q6Y1H2	HACD2	Very-long-chain (3R)-3-hydroxyacyl-CoA dehydratase 2	HACD2_HUMAN	712.857	3866.35	4692.93	7126.04	4419.47
Q6YHK3	CD109	CD109 antigen	CD109_HUMAN	1164.67	1972.13	1563.36	1677.61	1941.93
Q6YHU6	THADA	tRNA (32-2'-O)-methyltransferase regulator THADA	THADA_HUMAN	NaN	758.233	1105.48	1682.99	895.096
Q6YN16	HSDL2	Hydroxysteroid dehydrogenase-like protein 2	HSDL2_HUMAN	538.06	6266.82	6951.71	7272.52	6971.68
Q6ZRI6	C15orf39	Uncharacterized protein C15orf39	CO039_HUMAN	NaN	2097.85	3812.32	3934.66	3418.69
Q6ZRP7	QSOX2	Sulfhydryl oxidase 2	QSOX2_HUMAN	NaN	3761.82	5562.89	6171.93	5617.48
Q6ZRQ5	MMS22L	Protein MMS22-like	MMS22_HUMAN	NaN	1446.98	1453.34	1702.06	1470.61
Q6ZXV5	TMTC3	Protein O-mannosyl-transferase TMTC3	TMTC3_HUMAN	NaN	2786.28	3507.47	3590.09	3352.66
Q70IA6	MOB2	MOB kinase activator 2	MOB2_HUMAN	9248.92	10212.2	10379.4	11042.8	11884.5
Q70J99	UNC13D	Protein unc-13 homolog D	UN13D_HUMAN	NaN	3964.49	5703.67	7423.48	4420.14
Q71RC2	LARP4	La-related protein 4	LARP4_HUMAN	2052.33	3212.76	2815.89	2791.48	2904.64
Q71SY5	MED25	Mediator of RNA polymerase II transcription subunit 25	MED25_HUMAN	NaN	2105.36	2487.22	2738.47	2632.81
Q71UM5	RPS27L	Ribosomal protein eS27-like	RS27L_HUMAN	NaN	6170.19	9124.77	10598	12549.2
Q76N32	CEP68	Centrosomal protein of 68 kDa	CEP68_HUMAN	7871.75	15868.3	21626.3	19922.6	17662.1
Q7KZF4	SND1	Staphylococcal nuclease domain-containing protein 1	SND1_HUMAN	1628.16	11483.6	14879.3	16617.6	15307.8
Q7KZN9	COX15	Heme A synthase COX15	COX15_HUMAN	NaN	775.373	1694.68	1657.55	959.833
Q7L1Q6	BZW1	eIF5-mimic protein 2	5MP2_HUMAN	687.841	13861.2	18745	24319.3	19967.8
Q7L2H7	EIF3M	Eukaryotic translation initiation factor 3 subunit M	EIF3M_HUMAN	3780.04	6650.88	6797.46	6962.65	6993.81
Q7L311	ARMCX2	Armadillo repeat-containing X-linked protein 2	ARMX2_HUMAN	NaN	4011.12	5193.98	4806.72	3990.07
Q7L523	RRAGA	Ras-related GTP-binding protein A	RRAGA_HUMAN	302.769	3923.02	5405.75	4898.52	5653.89
Q7L576	CYFIP1	Cytoplasmic FMR1-interacting protein 1	CYFP1_HUMAN	NaN	4123.5	5490.87	5274.93	3734.75
Q7L5D6	GET4	Golgi to ER traffic protein 4 homolog	GET4_HUMAN	423.47	7171.65	10950.4	13062.4	12713.3
Q7L5N7	LPCAT2	Lysophosphatidylcholine acyltransferase 2	PCAT2_HUMAN	520.898	16269.9	19270.1	20272.1	18095.4
Q7L8L6	FASTKD5	FAST kinase domain-containing protein 5, mitochondrial	FAKD5_HUMAN	690.118	5558.88	6867.73	6850.67	5990.42
Q7L8W6	DPH6	Diphthine--ammonia ligase	DPH6_HUMAN	58.3658	1851.14	3115.51	3212.85	2456.96
Q7L9L4	MOB1B	MOB kinase activator 1B	MOB1B_HUMAN	2211.19	1266.63	1349.7	996.033	1065.53
Q7LGA3	HS2ST1	Heparan sulfate 2-O-sulfotransferase 1	HS2ST_HUMAN	NaN	727.47	1107.02	1872.34	1595.94
Q7LGC8	CHST3	Carbohydrate sulfotransferase 3	CHST3_HUMAN	NaN	2752.9	3601.62	4369.68	4702.32
Q7RTS7	KRT74	Keratin, type II cytoskeletal 74	K2C74_HUMAN	10423.7	4431.47	6498.77	5292.68	4535.32
Q7RTS9	DYM	Dymeclin	DYM_HUMAN	NaN	2820.34	4266.87	4351.22	4343.34
Q7RTV0	PHF5A	PHD finger-like domain-containing protein 5A	PHF5A_HUMAN	22991.9	16039.7	17094	15393	15049.3
Q7Z2W4	ZC3HAV1	Zinc finger CCCH-type antiviral protein 1	ZCCHV_HUMAN	1164.57	2029.05	1476.55	1366.69	2106.25
Q7Z304	MAMDC2	MAM domain-containing protein 2	MAMC2_HUMAN	NaN	1881.72	2342.93	2374.99	2398.58
Q7Z353	HDX	Highly divergent homeobox	HDX_HUMAN	39989.7	30374.9	28474.6	26895.9	30517.8
Q7Z3C6	ATG9A	Autophagy-related protein 9A	ATG9A_HUMAN	NaN	3518.18	3553.14	4611.27	4121.08
Q7Z3U7	MON2	Protein MON2 homolog	MON2_HUMAN	574.338	14216	18849.4	21552.1	18640.5
Q7Z3Z0	KRT25	Keratin, type I cytoskeletal 25	K1C25_HUMAN	34393.7	19627	12673.6	16044.3	14530
Q7Z418	KCNK18	Potassium channel subfamily K member 18	KCNKI_HUMAN	2528.79	3571.06	3203.35	3217.47	3305.53
Q7Z4H7	HAUS6	HAUS augmin-like complex subunit 6	HAUS6_HUMAN	NaN	1444.95	2366.1	2199.61	1506.25
Q7Z4H8	POGLUT3	Protein O-glucosyltransferase 3	PLGT3_HUMAN	2955.94	5542.97	5176.5	5235.4	5406.66
Q7Z4W1	DCXR	L-xylulose reductase	DCXR_HUMAN	497.767	1373.22	1332.84	1184.42	1268.63
Q7Z6Z7	HUWE1	E3 ubiquitin-protein ligase HUWE1	HUWE1_HUMAN	502.206	4310.82	5626.03	6199.35	6373.13
Q7Z794	KRT77	Keratin, type II cytoskeletal 1b	K2C1B_HUMAN	10127.9	5301.69	3387.09	4533.99	4312.92
Q7Z7C8	TAF8	Transcription initiation factor TFIID subunit 8	TAF8_HUMAN	5596.26	5972.04	6346.27	6255.85	6658.29
Q7Z7E8	UBE2Q1	Ubiquitin-conjugating enzyme E2 Q1	UB2Q1_HUMAN	805.692	3893.34	5228.08	5172.45	5126.66
Q7Z7H8	MRPL10	Large ribosomal subunit protein uL10m	RM10_HUMAN	822.745	5634.06	6345.52	8222.19	6965.43
Q7Z7K0	CMC1	COX assembly mitochondrial protein homolog	COXM1_HUMAN	NaN	2374.21	2476.84	2965.8	2490.78
Q86SF2	GALNT7	N-acetylgalactosaminyltransferase 7	GALT7_HUMAN	2127.11	1602.69	1180.89	1854.41	1068.68
Q86SQ0	PHLDB2	Pleckstrin homology-like domain family B member 2	PHLB2_HUMAN	183553	130705	97891.3	105026	131300
Q86SQ4	ADGRG6	Adhesion G-protein coupled receptor G6	AGRG6_HUMAN	NaN	3291.69	3686.84	4308.24	4819.83
Q86SX3	TEDC1	Tubulin epsilon and delta complex protein 1	TEDC1_HUMAN	NaN	871.103	750.063	1454.8	NaN
Q86TG7	PEG10	Retrotransposon-derived protein PEG10	PEG10_HUMAN	NaN	3738.51	4946.02	4907.5	5012.02
Q86TW2	ADCK1	AarF domain-containing protein kinase 1	ADCK1_HUMAN	NaN	632.075	567.545	987.739	497.042
Q86U17	SERPINA11	Serpin A11	SPA11_HUMAN	10707.1	18332.4	17477.2	23481.5	18592.7
Q86U42	PABPN1	Polyadenylate-binding protein 2	PABP2_HUMAN	1642.79	1402.6	1055.01	1619.61	914.157
Q86UL3	GPAT4	Glycerol-3-phosphate acyltransferase 4	GPAT4_HUMAN	NaN	5171.88	8453.15	7545.56	7423.85
Q86UQ4	ABCA13	ATP-binding cassette sub-family A member 13	ABCAD_HUMAN	922.772	12961.4	15490.4	12315.9	16226.4
Q86V81	ALYREF	THO complex subunit 4	THOC4_HUMAN	221581	186074	167879	160597	153504
Q86VP6	CAND1	Cullin-associated NEDD8-dissociated protein 1	CAND1_HUMAN	634.185	2495.97	3372.03	3359.9	2498.86
Q86VW2	ARHGEF25	Rho guanine nucleotide exchange factor 25	ARHGP_HUMAN	49472.9	39370.4	26151.2	28386.4	29922
Q86W33	TPRA1	Transmembrane protein adipocyte-associated 1	TPRA1_HUMAN	NaN	2506.88	2913.25	3167.56	2965.82
Q86WI1	PKHD1L1	Fibrocystin-L	PKHL1_HUMAN	NaN	11112	15044	16468.7	14795.9
Q86WI3	NLRC5	Protein NLRC5	NLRC5_HUMAN	NaN	810.632	1066.34	796.064	556.869
Q86WV6	STING1	Stimulator of interferon genes protein	STING_HUMAN	NaN	3514.97	4160.62	4315.59	5236.7
Q86X10	RALGAPB	Ral GTPase-activating protein subunit beta	RLGPB_HUMAN	NaN	1294.68	1824.17	1955.7	2033.11
Q86X55	CARM1	Histone-arginine methyltransferase CARM1	CARM1_HUMAN	1311.15	2366.7	2690.13	2653.16	2611.55
Q86XA9	HEATR5A	HEAT repeat-containing protein 5A	HTR5A_HUMAN	NaN	1795.44	2555.46	2832.36	2226
Q86XI2	NCAPG2	Condensin-2 complex subunit G2	CNDG2_HUMAN	2075.11	5036.92	6978.4	7427.7	5895.52
Q86XN7	PROSER1	Proline and serine-rich protein 1	PRSR1_HUMAN	4166.62	4546.69	5075.84	4700.91	4132.88
Q86XS5	ANGPTL5	Angiopoietin-related protein 5	ANGL5_HUMAN	4183.38	548.356	1455.74	866.896	1207.99
Q86Y46	KRT73	Keratin, type II cytoskeletal 73	K2C73_HUMAN	42443.1	24863.4	17367.2	18732.9	11794.1
Q86Y56	DNAAF5	Dynein axonemal assembly factor 5	DAAF5_HUMAN	NaN	9188.48	11626.5	14130.2	10298.9
Q86Y79	PTRH1	Peptidyl-tRNA hydrolase	PTH_HUMAN	NaN	5455.13	6240.5	5921.75	5054.02
Q86YD1	PTOV1	Prostate tumor-overexpressed gene 1 protein	PTOV1_HUMAN	NaN	1146.72	1762.23	2308.21	1547.99
Q86YV9	HPS6	BLOC-2 complex member HPS6	HPS6_HUMAN	299.379	1776.4	2627.72	2687.99	1820.49
Q86Z02;Q9H2X6;Q9H422	HIPK1;HIPK2;HIPK3	Homeodomain-interacting protein kinase 1;Homeodomain-interacting protein kinase 2;Homeodomain-interacting protein kinase 3	HIPK1_HUMAN;HIPK2_HUMAN;HIPK3_HUMAN	NaN	10242	11854.1	11231.1	10160.7
Q8IUR0	TRAPPC5	Trafficking protein particle complex subunit 5	TPPC5_HUMAN	355.045	6121.94	8037.41	9332.89	8424.62
Q8IUR7	ARMC8	Armadillo repeat-containing protein 8	ARMC8_HUMAN	488.809	1121.42	1211	1104.29	1188.92
Q8IVF2	AHNAK2	Protein AHNAK2	AHNK2_HUMAN	788.024	2681.29	3651.26	4301.43	4232.38
Q8IVH2	FOXP4	Forkhead box protein P4	FOXP4_HUMAN	NaN	4318.25	5695.86	5070.46	4568.45
Q8IVL6	P3H3	Prolyl 3-hydroxylase 3	P3H3_HUMAN	34167.3	2080.05	3696.59	5381.3	7926.62
Q8IVS8	GLYCTK	Glycerate kinase	GLCTK_HUMAN	NaN	1531.16	1822.48	1923.51	2131.66
Q8IVU3	HERC6	Probable E3 ubiquitin-protein ligase HERC6	HERC6_HUMAN	18253.5	3772.22	8258.31	8909.55	9224.06
Q8IWI9	MGA	MAX gene-associated protein	MGAP_HUMAN	639.79	1668.42	2199.26	2153.33	2056.58
Q8IWX8	CHERP	Calcium homeostasis endoplasmic reticulum protein	CHERP_HUMAN	11342.3	6178.39	6813.39	5731.93	5727.37
Q8IX12	CCAR1	Cell division cycle and apoptosis regulator protein 1	CCAR1_HUMAN	3178.68	2918.29	2710.27	2871.02	2266.96
Q8IXB1	DNAJC10	DnaJ homolog subfamily C member 10	DJC10_HUMAN	3195.54	9087.74	11668.4	11657.1	10998.5
Q8IXH7	NELFCD	Negative elongation factor C/D	NELFD_HUMAN	616.719	1375.73	1497.8	1460.97	742.546
Q8IXI1	RHOT2	Mitochondrial Rho GTPase 2	MIRO2_HUMAN	NaN	4575.57	6300.48	5234.58	5345.22
Q8IXM6	NRM	Nurim	NRM_HUMAN	NaN	1713.81	3330.72	2869.16	1585.21
Q8IY17	PNPLA6	Patatin-like phospholipase domain-containing protein 6	PLPL6_HUMAN	NaN	1629.41	2762.78	2759.19	2087.44
Q8IY21	DDX60	Probable ATP-dependent RNA helicase DDX60	DDX60_HUMAN	3830.69	4764.56	5969.44	6007.11	6668.81
Q8IY22	CMIP	C-Maf-inducing protein	CMIP_HUMAN	NaN	3135.17	3536.14	3142.13	2261.6
Q8IY67	RAVER1	Ribonucleoprotein PTB-binding 1	RAVR1_HUMAN	1166.84	1538.01	3714.45	4877.45	4365.82
Q8IYS2	KIAA2013	Uncharacterized protein KIAA2013	K2013_HUMAN	NaN	1468.3	2454.52	2121.81	2439.16
Q8IZ69	TRMT2A	tRNA (uracil-5-)-methyltransferase homolog A	TRM2A_HUMAN	NaN	2830.69	4049.21	4896.18	3041.66
Q8IZH2	XRN1	5'-3' exoribonuclease 1	XRN1_HUMAN	NaN	1045.88	1411.78	1880.38	1100.65
Q8IZQ1	WDFY3	WD repeat and FYVE domain-containing protein 3	WDFY3_HUMAN	NaN	575.675	923.212	1637.39	848.177
Q8IZQ5	SELENOH	Selenoprotein H	SELH_HUMAN	4655.52	3583.76	2935.85	3377.21	3455.15
Q8IZV2	CMTM8	CKLF-like MARVEL transmembrane domain-containing protein 8	CKLF8_HUMAN	NaN	5467.64	7248.23	8310.32	6975.11
Q8IZV5	RDH10	Retinol dehydrogenase 10	RDH10_HUMAN	NaN	2826.89	5062.3	4469.04	5655.95
Q8IZW8	TNS4	Tensin-4	TENS4_HUMAN	NaN	3193.18	3290.16	3283.87	4117.05
Q8IZY2	ABCA7	Phospholipid-transporting ATPase ABCA7	ABCA7_HUMAN	11866.2	9976.52	11887	13465.6	16398.4
Q8N0T1	RBIS	Ribosomal biogenesis factor	RBIS_HUMAN	9146.1	7221.48	6995.37	6693.88	7535.75
Q8N0X7	SPART	Spartin	SPART_HUMAN	NaN	3730.22	4191.79	4181.83	3400.7
Q8N122	RPTOR	Regulatory-associated protein of mTOR	RPTOR_HUMAN	NaN	1426.31	2417.72	2851.91	2035.66
Q8N163	CCAR2	Cell cycle and apoptosis regulator protein 2	CCAR2_HUMAN	1369.52	2670.05	3204.09	3943.49	3380.09
Q8N1F7	NUP93	Nuclear pore complex protein Nup93	NUP93_HUMAN	NaN	6408.47	8347.54	8262.49	7059.19
Q8N1N4	KRT78	Keratin, type II cytoskeletal 78	K2C78_HUMAN	17310.8	8302.69	5972.44	6412.38	4949.44
Q8N201	INTS1	Integrator complex subunit 1	INT1_HUMAN	NaN	1622.57	2170.48	2331.39	1283.62
Q8N2G4	LYPD1	Ly6/PLAUR domain-containing protein 1	LYPD1_HUMAN	36842.3	39236.5	34612.9	30253.4	33686
Q8N335	GPD1L	Glycerol-3-phosphate dehydrogenase 1-like protein	GPD1L_HUMAN	NaN	1038.14	748.646	1114.65	1093.58
Q8N357	SLC35F6	Solute carrier family 35 member F6	S35F6_HUMAN	1014.81	3076.08	3602.41	4113.88	3069.03
Q8N3C0	ASCC3	Activating signal cointegrator 1 complex subunit 3	ASCC3_HUMAN	560.746	2309.05	2501.6	3145.6	2627.19
Q8N4T8	CBR4	3-oxoacyl-[acyl-carrier-protein] reductase	CBR4_HUMAN	564.668	4727.75	7010.29	7790.88	7709.13
Q8N4V1	MMGT1	ER membrane protein complex subunit 5	EMC5_HUMAN	NaN	2636.28	2077.61	2842.75	2142.02
Q8N4Z0	RAB42	Ras-related protein Rab-42	RAB42_HUMAN	884.657	3006.61	4697.7	4553.73	5262.97
Q8N5C7	DTWD1	tRNA-uridine aminocarboxypropyltransferase 1	DTWD1_HUMAN	NaN	3598.49	4313.49	3856.53	4522.99
Q8N5C8	TAB3	TGF-beta-activated kinase 1 and MAP3K7-binding protein 3	TAB3_HUMAN	5737.15	8297.54	8101.1	8343.25	7129
Q8N5K1	CISD2	CDGSH iron-sulfur domain-containing protein 2	CISD2_HUMAN	NaN	1321.52	988.63	1925.32	1681.58
Q8N5Z5	KCTD17	BTB/POZ domain-containing protein KCTD17	KCD17_HUMAN	74062.1	53878.7	57641.5	53110.9	52580.5
Q8N609	TRAM1L1	Translocating chain-associated membrane protein 1-like 1	TR1L1_HUMAN	NaN	7019.33	6951.3	7990.18	6763.97
Q8N6L1	KRTCAP2	Keratinocyte-associated protein 2	KTAP2_HUMAN	NaN	982.793	1536.69	1677.53	1599.75
Q8N6M3	FITM2	Acyl-coenzyme A diphosphatase FITM2	FITM2_HUMAN	321.713	1991.67	2258.94	2928.34	2042.05
Q8N6R0	METTL13	eEF1A lysine and N-terminal methyltransferase	EFNMT_HUMAN	NaN	3594.5	4995.08	4455.27	3928.39
Q8N726	CDKN2A	Tumor suppressor ARF	ARF_HUMAN	2052.67	3878.79	3840.69	4154.49	4639.37
Q8N766	EMC1	ER membrane protein complex subunit 1	EMC1_HUMAN	668.236	6995.59	9907.85	12421.8	11803.9
Q8N8R3	SLC25A29	Mitochondrial basic amino acids transporter	S2529_HUMAN	NaN	5539.56	7063.53	7312.25	7177.35
Q8N954	GPATCH11	G patch domain-containing protein 11	GPT11_HUMAN	3502.79	3278.81	2893.01	3283.96	2933
Q8N9N2	ASCC1	Activating signal cointegrator 1 complex subunit 1	ASCC1_HUMAN	2908.6	4835.02	5044.16	4857.85	4218.8
Q8N9N7	LRRC57	Leucine-rich repeat-containing protein 57	LRC57_HUMAN	NaN	1727.39	2577.09	2954.92	2717.21
Q8NB90	AFG2A	ATPase family gene 2 protein homolog A	AFG2A_HUMAN	1569.15	6791.01	8656	9888.53	8331.53
Q8NBA8	DTWD2	tRNA-uridine aminocarboxypropyltransferase 2	DTWD2_HUMAN	NaN	2619.23	3218.98	2736.47	3078.75
Q8NBI5	SLC43A3	Equilibrative nucleobase transporter 1	S43A3_HUMAN	2894.29	8132.41	10243.1	10087.3	8304.88
Q8NBJ5	COLGALT1	Procollagen galactosyltransferase 1	GT251_HUMAN	NaN	7739.99	8334.32	12279.8	7091.91
Q8NBN3	TMEM87A	Transmembrane protein 87A	TM87A_HUMAN	595.262	8720.48	11454.4	13164.2	12705.1
Q8NBN7	RDH13	Retinol dehydrogenase 13	RDH13_HUMAN	484.65	3149.47	3604.61	4482.83	3244
Q8NBP7	PCSK9	Proprotein convertase subtilisin/kexin type 9	PCSK9_HUMAN	NaN	909.458	2943.76	2607.04	2063.68
Q8NBQ5	HSD17B11	Estradiol 17-beta-dehydrogenase 11	DHB11_HUMAN	NaN	19715.9	23925.9	26494.9	19082.3
Q8NBS9	TXNDC5	Thioredoxin domain-containing protein 5	TXND5_HUMAN	2278.13	7597.24	8150.7	9248.96	8765.48
Q8NC42	RNF149	E3 ubiquitin-protein ligase RNF149	RN149_HUMAN	NaN	5941.32	6747.86	7650.59	7494.49
Q8NC44	RETREG2	Reticulophagy regulator 2	RETR2_HUMAN	NaN	1161.7	1942.6	2303.34	1474.39
Q8NC51	SERBP1	SERPINE1 mRNA-binding protein 1	SERB1_HUMAN	22678.7	17642.6	16008.9	16305.8	17837.7
Q8NCA5	FAM98A	Protein FAM98A	FA98A_HUMAN	14874.5	11215.9	11462	10314.5	13070.4
Q8NCE2	MTMR14	Myotubularin-related protein 14	MTMRE_HUMAN	25725.3	38163.2	32867.8	34440.1	33385.9
Q8NCG7	DAGLB	Diacylglycerol lipase-beta	DGLB_HUMAN	NaN	1293.65	1576.62	1617.49	1288.97
Q8NCH0	CHST14	Carbohydrate sulfotransferase 14	CHSTE_HUMAN	NaN	5734.2	7104.18	7292.81	5862.81
Q8ND04	SMG8	Nonsense-mediated mRNA decay factor SMG8	SMG8_HUMAN	396.581	4917.45	6896.66	6864.09	6166.88
Q8ND56	LSM14A	Protein LSM14 homolog A	LS14A_HUMAN	85906.1	56262.3	57876.2	51756	54775.5
Q8NDA8	MROH1	Maestro heat-like repeat-containing protein family member 1	MROH1_HUMAN	NaN	3148.07	4418.3	4574.33	4383.58
Q8NDZ4	DIPK2A	Divergent protein kinase domain 2A	DIK2A_HUMAN	NaN	1386.92	2075.16	2491.16	2050.66
Q8NE01	CNNM3	Metal transporter CNNM3	CNNM3_HUMAN	NaN	2153.48	3198.73	3270.26	3204.01
Q8NE71	ABCF1	ATP-binding cassette sub-family F member 1	ABCF1_HUMAN	2189.92	2625.51	4372.13	2216.66	1944.06
Q8NEC7	GSTCD	Glutathione S-transferase C-terminal domain-containing protein	GSTCD_HUMAN	NaN	1254.82	1067.18	880.477	1184.39
Q8NEG5	ZSWIM2	E3 ubiquitin-protein ligase ZSWIM2	ZSWM2_HUMAN	25276.8	15763.9	14939.9	14129	18503.1
Q8NEW0	SLC30A7	Zinc transporter 7	ZNT7_HUMAN	NaN	1208.66	1259.42	1544.38	1597.77
Q8NEY1	NAV1	Neuron navigator 1	NAV1_HUMAN	NaN	5509.64	6519.73	5882.55	6161.81
Q8NEY8	PPHLN1	Periphilin-1	PPHLN_HUMAN	4773.4	5757.54	5930.45	5664.2	6275.82
Q8NF37	LPCAT1	Lysophosphatidylcholine acyltransferase 1	PCAT1_HUMAN	578.141	25302.7	30076.1	31173.6	27387.7
Q8NF91	SYNE1	Nesprin-1	SYNE1_HUMAN	16288.9	7767.09	5232.83	4487.55	3530.44
Q8NFH3	NUP43	Nucleoporin Nup43	NUP43_HUMAN	2567.19	8051.18	8918.53	8721.17	8455.85
Q8NFH4	NUP37	Nucleoporin Nup37	NUP37_HUMAN	NaN	1765.31	1993.18	1971.82	1658.5
Q8NFJ5	GPRC5A	Retinoic acid-induced protein 3	RAI3_HUMAN	2486.36	4689.45	4471.99	4385.57	5035.34
Q8NFP9	NBEA	Neurobeachin	NBEA_HUMAN	2664.55	18232.6	18516.3	19351.6	16510.3
Q8NHP8	PLBD2	Putative phospholipase B-like 2	PLBL2_HUMAN	1318.37	1300.28	2713.8	2870.97	1853.43
Q8NI60	COQ8A	Atypical kinase COQ8A, mitochondrial	COQ8A_HUMAN	NaN	2576.19	3785.07	3360.15	2408.09
Q8TAS1	UHMK1	Serine/threonine-protein kinase Kist	UHMK1_HUMAN	17682.5	10777.3	9912.61	10707.5	14619.8
Q8TAT6	NPLOC4	Nuclear protein localization protein 4 homolog	NPL4_HUMAN	1038.12	2990.73	2906.34	2746.31	2823.42
Q8TB40	ABHD4	(Lyso)-N-acylphosphatidylethanolamine lipase	ABHD4_HUMAN	NaN	2650.39	3317.52	3310.26	2299.85
Q8TBM8	DNAJB14	DnaJ homolog subfamily B member 14	DJB14_HUMAN	489.884	2871.16	3375.71	3688.7	3644.24
Q8TBP6	SLC25A40	Mitochondrial glutathione transporter SLC25A40	S2540_HUMAN	NaN	7842.39	7962.47	9075.38	7584.77
Q8TC07	TBC1D15	TBC1 domain family member 15	TBC15_HUMAN	NaN	1802.06	2054.49	2667.61	1962.25
Q8TCB0	IFI44	Interferon-induced protein 44	IFI44_HUMAN	NaN	6325.58	7769.11	7026.27	8526.16
Q8TCG1	CIP2A	Protein CIP2A	CIP2A_HUMAN	NaN	6793.01	8413.2	11597.5	8314.81
Q8TCG2	PI4K2B	Phosphatidylinositol 4-kinase type 2-beta	P4K2B_HUMAN	NaN	917.239	1626.4	1951.38	1347.96
Q8TCJ2	STT3B	Dolichyl-diphosphooligosaccharide--protein glycosyltransferase subunit STT3B	STT3B_HUMAN	1080.54	20107.8	24650	26558.6	24496
Q8TCS8	PNPT1	Polyribonucleotide nucleotidyltransferase 1, mitochondrial	PNPT1_HUMAN	1714.73	2322.85	3117.19	3685.16	2733.69
Q8TCT9	HM13	Minor histocompatibility antigen H13	HM13_HUMAN	NaN	7127.56	7735.9	9273.74	7838.39
Q8TCY9	URGCP	Up-regulator of cell proliferation	URGCP_HUMAN	NaN	3295.01	4686.53	4863.93	4772
Q8TD47	RPS4Y2	Small ribosomal subunit protein eS4, Y isoform 2	RS4Y2_HUMAN	5596.14	2710.89	4676.09	4713.41	3460.9
Q8TDR2	STK35	Serine/threonine-protein kinase 35	STK35_HUMAN	948.702	4859.73	9048.99	9913.26	8914.67
Q8TDX7	NEK7	Serine/threonine-protein kinase Nek7	NEK7_HUMAN	785.023	11846.3	13398.5	13767.3	12995.1
Q8TDY2	RB1CC1	RB1-inducible coiled-coil protein 1	RBCC1_HUMAN	NaN	942.785	1020.06	1236.09	750.147
Q8TE02	ELP5	Elongator complex protein 5	ELP5_HUMAN	827.38	388.538	1466.04	1237.09	1319.72
Q8TE77	SSH3	Protein phosphatase Slingshot homolog 3	SSH3_HUMAN	NaN	1321.99	3170.49	3271.86	1582.03
Q8TED1	GPX8	Probable glutathione peroxidase 8	GPX8_HUMAN	NaN	7878.27	10007.3	12910.1	12398.2
Q8TEM1	NUP210	Nuclear pore membrane glycoprotein 210	PO210_HUMAN	805.154	2441.86	3457.37	3585.22	3685.35
Q8TEQ6	GEMIN5	Gem-associated protein 5	GEMI5_HUMAN	3706.63	5857.5	6444.41	8371.37	8315.77
Q8TEQ8	PIGO	GPI ethanolamine phosphate transferase 3	PIGO_HUMAN	NaN	6173.25	7749.33	8698.5	7153.43
Q8TEV9	SMCR8	Guanine nucleotide exchange protein SMCR8	SMCR8_HUMAN	NaN	2145.44	2609.12	2775.44	2842.88
Q8TEX9	IPO4	Importin-4	IPO4_HUMAN	222.729	4515.13	6231.4	7005.05	5421.42
Q8TEY7	USP33	Ubiquitin carboxyl-terminal hydrolase 33	UBP33_HUMAN	NaN	4734.42	5690.6	5581.4	4531.49
Q8WTS1	ABHD5	1-acylglycerol-3-phosphate O-acyltransferase ABHD5	ABHD5_HUMAN	NaN	1866.77	2642.54	2876.86	2415.34
Q8WTV0	SCARB1	Scavenger receptor class B member 1	SCRB1_HUMAN	2938.61	9461.63	12473.4	14668.5	11651
Q8WU90	ZC3H15	Zinc finger CCCH domain-containing protein 15	ZC3HF_HUMAN	8170.68	7084.61	6645.34	6620.82	6793.61
Q8WUD6	CHPT1	Cholinephosphotransferase 1	CHPT1_HUMAN	NaN	NaN	194.763	301.164	91.3795
Q8WUF5	PPP1R13L	RelA-associated inhibitor	IASPP_HUMAN	1700	5052.47	6319.2	6067.14	6360.36
Q8WUK0	PTPMT1	Phosphatidylglycerophosphatase and protein-tyrosine phosphatase 1	PTPM1_HUMAN	1113.03	22738.8	31311.6	35177.8	34976.7
Q8WUM4	PDCD6IP	Programmed cell death 6-interacting protein	PDC6I_HUMAN	481.601	1637.44	1550.72	1835.91	1492.49
Q8WUX1	SLC38A5	Sodium-coupled neutral amino acid transporter 5	S38A5_HUMAN	1074.32	21470.4	25181.8	25747.3	25812.4
Q8WUY1	THEM6	Protein THEM6	THEM6_HUMAN	296.337	5023.64	7952.75	8222.43	6691.73
Q8WUY3	PRUNE2	Protein prune homolog 2	PRUN2_HUMAN	16552.5	14293.4	17401.9	17150.2	15415.2
Q8WV22	NSMCE1	Non-structural maintenance of chromosomes element 1 homolog	NSE1_HUMAN	NaN	404.142	573.456	774.33	613.063
Q8WVB6	CHTF18	Chromosome transmission fidelity protein 18 homolog	CTF18_HUMAN	NaN	2331.21	3221.28	3048.39	2425.08
Q8WVI0	UQCC5	Ubiquinol-cytochrome c reductase complex assembly factor 5	UQCC5_HUMAN	NaN	1964.38	2152.73	2603.71	2435.95
Q8WVN6	SECTM1	Secreted and transmembrane protein 1	SCTM1_HUMAN	680.763	2730.96	1484.96	1724.2	3351.64
Q8WVP7	LMBR1	Limb region 1 protein homolog	LMBR1_HUMAN	NaN	2011.89	2680.4	2745.39	2635.08
Q8WVX9	FAR1	Fatty acyl-CoA reductase 1	FACR1_HUMAN	NaN	1782.64	2443.64	3042.75	2423.57
Q8WW22	DNAJA4	DnaJ homolog subfamily A member 4	DNJA4_HUMAN	360.982	3253.7	4360.43	4202.37	3781.3
Q8WWB7	GLMP	Glycosylated lysosomal membrane protein	GLMP_HUMAN	NaN	6510.2	7485.31	7556.51	7388.24
Q8WWC4	MAIP1	m-AAA protease-interacting protein 1, mitochondrial	MAIP1_HUMAN	NaN	12559.8	15410.5	16988.4	14474.6
Q8WWI1	LMO7	LIM domain only protein 7	LMO7_HUMAN	5851.48	5622.52	5562.42	6319.5	3342.34
Q8WWM7	ATXN2L	Ataxin-2-like protein	ATX2L_HUMAN	5301.6	5513.61	5059.32	5947.47	6217.94
Q8WWY3	PRPF31	U4/U6 small nuclear ribonucleoprotein Prp31	PRP31_HUMAN	36615.5	31181.8	34309.1	35180.8	31564.3
Q8WX92	NELFB	Negative elongation factor B	NELFB_HUMAN	1438.13	4675.42	5677.19	6604.76	4477.01
Q8WX93	PALLD	Palladin	PALLD_HUMAN	3096.61	5095.58	4152.33	3755.06	5391.7
Q8WXE1	ATRIP	ATR-interacting protein	ATRIP_HUMAN	NaN	1539.65	1718.08	2413.54	1534.65
Q8WXF1	PSPC1	Paraspeckle component 1	PSPC1_HUMAN	NaN	1401.28	1248.86	1078.82	787.471
Q8WXG6	MADD	MAP kinase-activating death domain protein	MADD_HUMAN	NaN	2083.09	3142.51	3843.89	3464.05
Q8WXG9	ADGRV1	Adhesion G-protein coupled receptor V1	AGRV1_HUMAN	34723.5	93640.4	99318.8	111919	96156.2
Q92482	AQP3	Aquaporin-3	AQP3_HUMAN	588.473	16158.6	16249.9	17252.4	17822
Q92499	DDX1	ATP-dependent RNA helicase DDX1	DDX1_HUMAN	12245.3	16477.8	19340.3	19055.7	21658.9
Q92504	SLC39A7	Zinc transporter SLC39A7	S39A7_HUMAN	608.703	9653.05	12450.9	14760.3	11840.7
Q92522	H1-10	Histone H1.10	H1X_HUMAN	3900.2	4599.99	2156.69	1971.18	1206.47
Q92538	GBF1	Golgi-specific brefeldin A-resistance guanine nucleotide exchange factor 1	GBF1_HUMAN	4587.6	3714.8	5386.19	6204.65	4763.89
Q92542	NCSTN	Nicastrin	NICA_HUMAN	1405.86	5815.51	7736.93	9379.28	7742.89
Q92545	TMEM131	Transmembrane protein 131	TM131_HUMAN	NaN	1548.04	2306.06	2788.07	2095.11
Q92546	RGP1	RAB6A-GEF complex partner protein 2	RGP1_HUMAN	NaN	1207.59	2296.71	1713.55	1995.14
Q92552	MRPS27	Small ribosomal subunit protein mS27	RT27_HUMAN	NaN	448.739	520.184	444.298	540.901
Q92572	AP3S1	AP-3 complex subunit sigma-1	AP3S1_HUMAN	320.111	479.145	373.308	605.477	570.589
Q92598	HSPH1	Heat shock protein 105 kDa	HS105_HUMAN	1108.98	4944.51	4708.75	5851.77	6691.79
Q92600	CNOT9	CCR4-NOT transcription complex subunit 9	CNOT9_HUMAN	731.306	2337.1	2082.74	2447.38	2231.11
Q92604	LPGAT1	Acyl-CoA:lysophosphatidylglycerol acyltransferase 1	LGAT1_HUMAN	NaN	2101.84	3280.93	4132.98	2254.05
Q92611	EDEM1	ER degradation-enhancing alpha-mannosidase-like protein 1	EDEM1_HUMAN	NaN	2168.12	2955.42	2882.05	1833.58
Q92614	MYO18A	Unconventional myosin-XVIIIa	MY18A_HUMAN	NaN	13291.6	21270.2	22645	17456.2
Q92616	GCN1	Stalled ribosome sensor GCN1	GCN1_HUMAN	2629.93	71196.1	94097.4	114502	92477.7
Q92626	PXDN	Peroxidasin homolog	PXDN_HUMAN	433.468	3839.84	5022.62	4947.66	4161.41
Q92643	PIGK	GPI-anchor transamidase	GPI8_HUMAN	204.354	7884.45	9985.34	10354.2	9465.19
Q92685	ALG3	Dol-P-Man:Man(5)GlcNAc(2)-PP-Dol alpha-1,3-mannosyltransferase	ALG3_HUMAN	2080.01	10661.2	11025.8	11795.4	10299.4
Q92692	NECTIN2	Nectin-2	NECT2_HUMAN	NaN	667.765	948.203	1217.43	1519.88
Q92747	ARPC1A	Actin-related protein 2/3 complex subunit 1A	ARC1A_HUMAN	9540.65	7201.69	6150.84	7592.74	6500.95
Q92769	HDAC2	Histone deacetylase 2	HDAC2_HUMAN	1249.21	2386.12	2576.18	2811.88	2250.98
Q92781	RDH5	Retinol dehydrogenase 5	RDH5_HUMAN	NaN	22280.7	21440.3	23239.8	25382.1
Q92791	P3H4	Endoplasmic reticulum protein SC65	SC65_HUMAN	722.721	2795.35	2721.11	3760.13	3747.23
Q92797	SYMPK	Symplekin	SYMPK_HUMAN	678.724	1717.27	2209.43	2559.92	1761.34
Q92804	TAF15	TATA-binding protein-associated factor 2N	RBP56_HUMAN	10382.6	8417.92	8152.69	7811.78	7360.75
Q92820	GGH	Gamma-glutamyl hydrolase	GGH_HUMAN	1486.94	2305.96	2482.43	2837	2472.47
Q92841	DDX17	Probable ATP-dependent RNA helicase DDX17	DDX17_HUMAN	1937.34	1589.94	2418.07	2542.08	2647.56
Q92878	RAD50	DNA repair protein RAD50	RAD50_HUMAN	11149.2	14602.4	16844.9	16458	19304.2
Q92879	CELF1	CUGBP Elav-like family member 1	CELF1_HUMAN	909.059	4636.05	4972.73	4991.09	4635.9
Q92925	SMARCD2	SWI/SNF-related matrix-associated actin-dependent regulator of chromatin subfamily D member 2	SMRD2_HUMAN	NaN	791.076	1399.62	1131.47	1174.15
Q92945	KHSRP	Far upstream element-binding protein 2	FUBP2_HUMAN	795.4	2150.35	1354.54	1251.39	787.125
Q92947	GCDH	Glutaryl-CoA dehydrogenase, mitochondrial	GCDH_HUMAN	NaN	8682.08	10847.8	10698.3	9110.28
Q92973	TNPO1	Transportin-1	TNPO1_HUMAN	1114.81	23493.8	32478	39391.7	28656.1
Q92985	IRF7	Interferon regulatory factor 7	IRF7_HUMAN	NaN	3218.82	3180.43	3424.51	3397.45
Q92990	GLMN	Glomulin	GLMN_HUMAN	489.773	2263.42	2537.06	3636.19	2429.26
Q93008	USP9X	Ubiquitin carboxyl-terminal hydrolase 9X	USP9X_HUMAN	797.695	1846.27	2356.71	1990.48	1703.02
Q93052	LPP	Lipoma-preferred partner	LPP_HUMAN	1170.63	1904.45	1511.3	1559.67	1598.5
Q93062	RBPMS	RNA-binding protein with multiple splicing	RBPMS_HUMAN	NaN	854.264	1343.31	1437.77	849.907
Q93063	EXT2	Exostosin-2	EXT2_HUMAN	NaN	4332.8	5566.17	5751.06	5902.97
Q93074	MED12	Mediator of RNA polymerase II transcription subunit 12	MED12_HUMAN	NaN	1827.59	2992.22	3516.42	2277.23
Q93084	ATP2A3	Sarcoplasmic/endoplasmic reticulum calcium ATPase 3	AT2A3_HUMAN	NaN	1963.37	2001.44	2586.25	2008.33
Q93086	P2RX5	P2X purinoceptor 5	P2RX5_HUMAN	NaN	2247.13	2862.86	3375.32	4106.18
Q93100	PHKB	Phosphorylase b kinase regulatory subunit beta	KPBB_HUMAN	828.91	2490.76	3596.36	3127.54	3308.76
Q969F9	HPS3	BLOC-2 complex member HPS3	HPS3_HUMAN	NaN	3187.59	5634.2	3591.99	3419.01
Q969G5	CAVIN3	Caveolae-associated protein 3	CAVN3_HUMAN	NaN	1433.6	2164.45	1908.06	2074.48
Q969L4	LSM10	U7 snRNA-associated Sm-like protein LSm10	LSM10_HUMAN	8423.68	6889.56	6581.07	6968.68	6794.91
Q969M3	YIPF5	Protein YIPF5	YIPF5_HUMAN	NaN	767.241	1162.63	1613.13	939.159
Q969N2	PIGT	GPI transamidase component PIG-T	PIGT_HUMAN	NaN	11396	13561.4	15113.2	14658.8
Q969S9	GFM2	Ribosome-releasing factor 2, mitochondrial	RRF2M_HUMAN	NaN	1588.35	1800.13	1803.29	2268.71
Q969U6	FBXW5	F-box/WD repeat-containing protein 5	FBXW5_HUMAN	NaN	883.669	1281.45	1474.82	781.75
Q969V3	NCLN	BOS complex subunit NCLN	NCLN_HUMAN	366.032	8986.35	10529.8	12034.5	10615.3
Q969X5	ERGIC1	Endoplasmic reticulum-Golgi intermediate compartment protein 1	ERGI1_HUMAN	NaN	3526.78	4079.17	4893.54	2689.62
Q969Z0	TBRG4	FAST kinase domain-containing protein 4	FAKD4_HUMAN	163.794	6559.63	7327.89	9175.57	7610.31
Q96A33	CCDC47	PAT complex subunit CCDC47	CCD47_HUMAN	1878.38	2310.43	3348.72	3469.1	3341.23
Q96AC1	FERMT2	Fermitin family homolog 2	FERM2_HUMAN	NaN	1070.91	1438.71	1699.41	1422.86
Q96AE4	FUBP1	Far upstream element-binding protein 1	FUBP1_HUMAN	10863.8	12881.2	10104.6	10304.7	11453.3
Q96AG4	LRRC59	Leucine-rich repeat-containing protein 59	LRC59_HUMAN	2093.7	5019.56	5679.51	6040.53	4794.11
Q96AV8	E2F7	Transcription factor E2F7	E2F7_HUMAN	4438.99	10288	12762.7	12080.6	10483.9
Q96AX1	VPS33A	Vacuolar protein sorting-associated protein 33A	VP33A_HUMAN	5176.83	9684.14	13970.6	16560.4	10709.6
Q96AY3	FKBP10	Peptidyl-prolyl cis-trans isomerase FKBP10	FKB10_HUMAN	712.495	9285.25	7946.31	8718.49	9680.63
Q96B42	TMEM18	Transmembrane protein 18	TMM18_HUMAN	NaN	2034.66	1934.38	2753.98	1958.27
Q96B96	LDAF1	Lipid droplet assembly factor 1	LDAF1_HUMAN	16659.4	15515	36150.1	22822.2	17310.9
Q96BD8	SKA1	Spindle and kinetochore-associated protein 1	SKA1_HUMAN	3592.69	5589.67	5033.18	6374.29	5344.07
Q96BN8	OTULIN	Ubiquitin thioesterase otulin	OTUL_HUMAN	1739.37	43189.3	47449.9	49990.9	43845.5
Q96BP2	CHCHD1	Small ribosomal subunit protein mS37	CHCH1_HUMAN	1881.65	2215.34	1670.63	1174.55	1262.3
Q96C36	PYCR2	Pyrroline-5-carboxylate reductase 2	P5CR2_HUMAN	NaN	2997.59	3935.67	3972.53	3616.7
Q96CN7	ISOC1	Isochorismatase domain-containing protein 1	ISOC1_HUMAN	411.156	9834.85	15015.3	14162.1	14260.6
Q96CS3	FAF2	FAS-associated factor 2	FAF2_HUMAN	NaN	9373.35	10774.6	12727.9	11664.7
Q96CT7	CCDC124	Coiled-coil domain-containing protein 124	CC124_HUMAN	6903.11	5887.41	4122.36	4524.19	3766.71
Q96CU9	FOXRED1	FAD-dependent oxidoreductase domain-containing protein 1	FXRD1_HUMAN	6855.31	7440.58	9345.42	7817.87	9281.6
Q96CX2	KCTD12	BTB/POZ domain-containing protein KCTD12	KCD12_HUMAN	NaN	901.677	834.589	856.34	918.41
Q96D53	COQ8B	Atypical kinase COQ8B, mitochondrial	COQ8B_HUMAN	928.978	10747.1	14224.3	15633.5	13211.1
Q96DG6	CMBL	Carboxymethylenebutenolidase homolog	CMBL_HUMAN	61709	57966.3	67089.9	60500.3	62152.2
Q96DH6	MSI2	RNA-binding protein Musashi homolog 2	MSI2H_HUMAN	384.32	1327.98	1330.21	1536.66	1570.64
Q96DI7	SNRNP40	U5 small nuclear ribonucleoprotein 40 kDa protein	SNR40_HUMAN	17995.8	21934.6	22118.6	21352.7	22078.3
Q96DZ1	ERLEC1	Endoplasmic reticulum lectin 1	ERLEC_HUMAN	951.227	3268.76	4061.87	5846.93	5066.41
Q96EE3	SEH1L	Nucleoporin SEH1	SEH1_HUMAN	1741.47	2854.12	3935.37	4108.83	3340.75
Q96ER3	SAAL1	Protein SAAL1	SAAL1_HUMAN	428.651	2002.91	2137.17	2611.93	2059.66
Q96ES6;Q96T49	MFSD3;PPP1R16B	Major facilitator superfamily domain-containing protein 3;Protein phosphatase 1 regulatory inhibitor subunit 16B	MFSD3_HUMAN;PP16B_HUMAN	NaN	2519.35	4446.64	3398.92	3413.27
Q96EX3	DYNC2I2	Cytoplasmic dynein 2 intermediate chain 2	DC2I2_HUMAN	761.862	1434.79	1303.54	1354.8	1267.62
Q96EY1	DNAJA3	DnaJ homolog subfamily A member 3, mitochondrial	DNJA3_HUMAN	2884.82	13785.7	18199.9	18196.5	17296.7
Q96FJ2	DYNLL2	Dynein light chain 2, cytoplasmic	DYL2_HUMAN	1345.37	1304.26	762.73	1141.99	988.072
Q96FQ6	S100A16	Protein S100-A16	S10AG_HUMAN	2697.87	2800.92	2157.52	2362.19	1936.42
Q96FX8	PERP	p53 apoptosis effector related to PMP-22	PERP_HUMAN	16215.7	6285.32	5695.19	5527.39	5012.46
Q96G23	CERS2	Ceramide synthase 2	CERS2_HUMAN	NaN	3551.41	4187.79	4242.08	2856.14
Q96G97	BSCL2	Seipin	BSCL2_HUMAN	244.692	2801.93	4094.9	4515.73	4231.63
Q96GA3	LTV1	Protein LTV1 homolog	LTV1_HUMAN	105289	49308.3	40054.3	45570.7	41383.3
Q96GC9	VMP1	Vacuole membrane protein 1	VMP1_HUMAN	458.946	8950.56	10818.9	11815.1	9089.52
Q96GQ5	RUSF1	RUS family member 1	RUSF1_HUMAN	NaN	14047.9	20012.1	22287.1	19046.9
Q96H55	MYO19	Unconventional myosin-XIX	MYO19_HUMAN	NaN	2389.83	3141.4	2844.38	1926.93
Q96HE7	ERO1A	ERO1-like protein alpha	ERO1A_HUMAN	NaN	1473.7	1744.54	1735.93	1659.2
Q96HH6	TMEM19	Transmembrane protein 19	TMM19_HUMAN	NaN	1791.43	2361.94	3019.85	1990.11
Q96HS1	PGAM5	Serine/threonine-protein phosphatase PGAM5, mitochondrial	PGAM5_HUMAN	2115.96	6270.72	11415.6	4383.98	3455.28
Q96I25	RBM17	Splicing factor 45	SPF45_HUMAN	15524.7	8825.73	9225.11	8847.79	8658.71
Q96I99	SUCLG2	Succinate--CoA ligase [GDP-forming] subunit beta, mitochondrial	SUCB2_HUMAN	NaN	5436.21	4572.1	4401.04	3667.3
Q96IJ6	GMPPA	Mannose-1-phosphate guanyltransferase alpha	GMPPA_HUMAN	494.98	4190.32	4761.95	5618.01	4622.71
Q96IP4	TENT5A	Terminal nucleotidyltransferase 5A	TET5A_HUMAN	1950.93	2909.74	3372.84	2966.88	2715.87
Q96IU4	ABHD14B	Putative protein-lysine deacylase ABHD14B	ABHEB_HUMAN	NaN	844.76	707.909	1280.85	662.434
Q96J01	THOC3	THO complex subunit 3	THOC3_HUMAN	18138.5	18598.9	18418.8	19899.3	21033.2
Q96J42	TXNDC15	Thioredoxin domain-containing protein 15	TXD15_HUMAN	NaN	4064.03	4843.19	5015.21	4443.41
Q96J84	KIRREL1	Kin of IRRE-like protein 1	KIRR1_HUMAN	NaN	2163.99	2372.68	2214.5	1889.17
Q96JB3	HIC2	Hypermethylated in cancer 2 protein	HIC2_HUMAN	40657.3	26938.5	34838.2	35624	39207.5
Q96JB6	LOXL4	Lysyl oxidase homolog 4	LOXL4_HUMAN	14378.6	11349.5	12031.2	11834.1	13209.2
Q96JC1	VPS39	Vam6/Vps39-like protein	VPS39_HUMAN	NaN	36.8399	9.76757	36.1525	NaN
Q96JJ7	TMX3	Protein disulfide-isomerase TMX3	TMX3_HUMAN	1075.87	12802.9	16525.8	17001.3	14876.4
Q96KA5	CLPTM1L	Lipid scramblase CLPTM1L	CLP1L_HUMAN	1023.96	10216.5	13238.9	14901.4	11533.5
Q96KC2	ARL5B	ADP-ribosylation factor-like protein 5B	ARL5B_HUMAN	NaN	1626.6	1478.97	1686.5	1476.71
Q96KC8	DNAJC1	DnaJ homolog subfamily C member 1	DNJC1_HUMAN	473.736	2441.29	2840.84	3689.45	2646.01
Q96MD7	C9orf85	Uncharacterized protein C9orf85	CI085_HUMAN	2214.3	1226.28	1488.79	1296.49	1884.11
Q96MX6	DNAAF10	Dynein axonemal assembly factor 10	DAA10_HUMAN	NaN	1351.61	1307.38	1345.64	1020.55
Q96NT5	SLC46A1	Proton-coupled folate transporter	PCFT_HUMAN	NaN	206.96	419.297	709.632	238.154
Q96NU1	SAMD11	Sterile alpha motif domain-containing protein 11	SAM11_HUMAN	341.488	3219.47	5754.81	4952.17	4247.56
Q96P63	SERPINB12	Serpin B12	SPB12_HUMAN	28155.2	12556.9	11653.4	12403.7	9439.34
Q96P70	IPO9	Importin-9	IPO9_HUMAN	436.187	5084.91	6987.01	7590.09	5980.36
Q96PE1	ADGRA2	Adhesion G protein-coupled receptor A2	AGRA2_HUMAN	1349.86	43771.9	46258.7	50759.1	61081.1
Q96PK6	RBM14	RNA-binding protein 14	RBM14_HUMAN	3008.75	3943.2	4031.58	3086.14	2238.18
Q96QA5	GSDMA	Gasdermin-A	GSDMA_HUMAN	3896.41	1029.21	1022.01	1341.8	1383.96
Q96QD5	DEPDC7	DEP domain-containing protein 7	DEPD7_HUMAN	710.819	1377.71	1677.19	1387.61	1340.13
Q96QD8	SLC38A2	Sodium-coupled neutral amino acid symporter 2	S38A2_HUMAN	NaN	2891.03	2992.59	3919.54	3500.02
Q96QU8	XPO6	Exportin-6	XPO6_HUMAN	1104.91	1693.1	2147.4	2510.32	1740.24
Q96RQ1	ERGIC2	Endoplasmic reticulum-Golgi intermediate compartment protein 2	ERGI2_HUMAN	NaN	7017.84	8718.33	10689.6	9015.2
Q96RS6	NUDCD1	NudC domain-containing protein 1	NUDC1_HUMAN	2388.44	3945.86	3825.47	3973.77	4114.34
Q96RT8	TUBGCP5	Gamma-tubulin complex component 5	GCP5_HUMAN	NaN	331.728	499.254	727.647	233.612
Q96S52	PIGS	GPI transamidase component PIG-S	PIGS_HUMAN	NaN	5668.07	6965.54	8220.04	6674.69
Q96S55	WRNIP1	ATPase WRNIP1	WRIP1_HUMAN	NaN	1641.49	2462.64	1891.39	1877.57
Q96S59	RANBP9	Ran-binding protein 9	RANB9_HUMAN	4896.87	6262.65	7225.02	7238.3	6782.65
Q96SB4	SRPK1	SRSF protein kinase 1	SRPK1_HUMAN	1898.47	1534.75	1497	1322.85	1148.2
Q96SK2	TMEM209	Transmembrane protein 209	TM209_HUMAN	NaN	3550.79	3971.28	3650.92	3909.55
Q96SY0	INTS14	Integrator complex subunit 14	INT14_HUMAN	1163.25	3960.65	4932.86	5066.73	3968.57
Q96SZ6	CDK5RAP1	Mitochondrial tRNA methylthiotransferase CDK5RAP1	CK5P1_HUMAN	NaN	1856.65	3366.77	2728.51	2633.68
Q96T76	MMS19	MMS19 nucleotide excision repair protein homolog	MMS19_HUMAN	698.129	5396.61	7860.39	8140.88	5994.25
Q96TA1	NIBAN2	Protein Niban 2	NIBA2_HUMAN	408.389	2171.66	2738.06	3037.6	2641.13
Q99417	MYCBP	c-Myc-binding protein	MYCBP_HUMAN	24651.6	47805.4	16255.2	17554.5	11994.8
Q99436	PSMB7	Proteasome subunit beta type-7	PSB7_HUMAN	2447.87	15554.7	19398.4	20543.3	22723
Q99459	CDC5L	Cell division cycle 5-like protein	CDC5L_HUMAN	1104.68	621.572	758.966	923.251	571.38
Q99460	PSMD1	26S proteasome non-ATPase regulatory subunit 1	PSMD1_HUMAN	5739.66	32549.9	42618.2	44288.2	48141.7
Q99470	SDF2	Stromal cell-derived factor 2	SDF2_HUMAN	2012.68	12698.2	14790.8	14575.7	16067.1
Q99500	S1PR3	Sphingosine 1-phosphate receptor 3	S1PR3_HUMAN	NaN	2920.14	3199.06	3166.22	3740.23
Q99536	VAT1	Synaptic vesicle membrane protein VAT-1 homolog	VAT1_HUMAN	1236.9	9498.04	10845.6	11483.7	10106.7
Q99570	PIK3R4	Phosphoinositide 3-kinase regulatory subunit 4	PI3R4_HUMAN	NaN	1202.12	2075.89	2440.24	1797.32
Q99615	DNAJC7	DnaJ homolog subfamily C member 7	DNJC7_HUMAN	1077.23	5719.1	7595.91	8067.34	6879.79
Q99650	OSMR	Oncostatin-M-specific receptor subunit beta	OSMR_HUMAN	3256.77	17659.4	22498.1	22709.9	26133.7
Q99653	CHP1	Calcineurin B homologous protein 1	CHP1_HUMAN	930.844	18834.6	17441.4	17742.2	13455.8
Q99685	MGLL	Monoglyceride lipase	MGLL_HUMAN	NaN	3007.53	3410.8	3696.82	3145.66
Q99707	MTR	Methionine synthase	METH_HUMAN	NaN	4709.77	6697.74	7196.96	5871.6
Q99714	HSD17B10	3-hydroxyacyl-CoA dehydrogenase type-2	HCD2_HUMAN	4204.02	23256.8	25057.6	27755.7	25371.2
Q99715	COL12A1	Collagen alpha-1(XII) chain	COCA1_HUMAN	NaN	3415.95	3744.21	3540.39	3130.2
Q99720	SIGMAR1	Sigma non-opioid intracellular receptor 1	SGMR1_HUMAN	574.398	8045.8	12424.7	13384.8	10242.9
Q99729	HNRNPAB	Heterogeneous nuclear ribonucleoprotein A/B	ROAA_HUMAN	19110.5	15197.7	14286.6	13442.8	14418.7
Q99733	NAP1L4	Nucleosome assembly protein 1-like 4	NP1L4_HUMAN	746.619	1476.15	1893.54	1674.27	1383.32
Q99805	TM9SF2	Transmembrane 9 superfamily member 2	TM9S2_HUMAN	470.418	2882.91	3646.51	4434.31	3867.86
Q99807	COQ7	5-demethoxyubiquinone hydroxylase, mitochondrial	COQ7_HUMAN	NaN	296.376	819.359	798.673	434.402
Q99816	TSG101	Tumor susceptibility gene 101 protein	TS101_HUMAN	14123.7	8313.19	4700.59	5086.79	4323.73
Q99829	CPNE1	Copine-1	CPNE1_HUMAN	NaN	1913.83	2522.64	2550.32	2208.47
Q99832	CCT7	T-complex protein 1 subunit eta	TCPH_HUMAN	6666.9	17574.8	16244.2	18843.7	18045.4
Q99865;Q9BPZ2	SPIN2A;SPIN2B	Spindlin-2A;Spindlin-2B	SPI2A_HUMAN;SPI2B_HUMAN	17572.2	14219.9	14119.4	12320.6	13532.1
Q99873	PRMT1	Protein arginine N-methyltransferase 1	ANM1_HUMAN	41270.6	34687.7	32825.2	31472.7	32281.9
Q99942	RNF5	E3 ubiquitin-protein ligase RNF5	RNF5_HUMAN	NaN	5058.19	6499.71	7311.28	4729.12
Q99943	AGPAT1	1-acyl-sn-glycerol-3-phosphate acyltransferase alpha	PLCA_HUMAN	976.882	8457.82	12409.8	14606.2	13917.3
Q99990	VGLL1	Transcription cofactor vestigial-like protein 1	VGLL1_HUMAN	NaN	673.067	2055.15	5541.8	1724.22
Q9BPX3	NCAPG	Condensin complex subunit 3	CND3_HUMAN	NaN	2337.06	3318.74	4393.56	2941.71
Q9BPX5	ARPC5L	Actin-related protein 2/3 complex subunit 5-like protein	ARP5L_HUMAN	2589.97	2793.02	2609.22	3240.79	2932.49
Q9BQ67	GRWD1	Glutamate-rich WD repeat-containing protein 1	GRWD1_HUMAN	2795.44	2978.05	3006.9	3272.97	2811.53
Q9BQA1	WDR77	Methylosome protein WDR77	MEP50_HUMAN	350436	335694	343839	332998	372509
Q9BQD7	ANTKMT	Adenine nucleotide translocase lysine N-methyltransferase	ANKMT_HUMAN	NaN	2801.93	3505.26	3832.93	3197.65
Q9BQE3	TUBA1C	Tubulin alpha-1C chain	TBA1C_HUMAN	580	10279.1	13441.8	14762.1	14552.7
Q9BQE5	APOL2	Apolipoprotein L2	APOL2_HUMAN	773.527	23221	20918.8	22893.9	25804.8
Q9BQG0	MYBBP1A	Myb-binding protein 1A	MBB1A_HUMAN	836.508	3463.03	4085.1	4227.38	3565.11
Q9BR76	CORO1B	Coronin-1B	COR1B_HUMAN	2970.45	2238.68	1999.23	2129.83	1432.72
Q9BRJ6	C7orf50	Uncharacterized protein C7orf50	CG050_HUMAN	27342.2	21771.7	21184.2	19736.4	18858.7
Q9BRJ7	NUDT16L1	Tudor-interacting repair regulator protein	TIRR_HUMAN	1228.42	3298.51	4523.67	4399.21	3783.02
Q9BRK5	SDF4	45 kDa calcium-binding protein	CAB45_HUMAN	1627.17	4954.13	6141.38	7274.84	7404.05
Q9BRN9	TM2D3	TM2 domain-containing protein 3	TM2D3_HUMAN	NaN	2529.08	2521.03	2983.56	3024.85
Q9BRP8	PYM1	Partner of Y14 and mago	PYM1_HUMAN	NaN	3432.94	2820.03	3541.34	2422.73
Q9BRQ8	AIFM2	Ferroptosis suppressor protein 1	FSP1_HUMAN	705.803	3980.31	4826.64	4982.16	4651.06
Q9BRR6	ADPGK	ADP-dependent glucokinase	ADPGK_HUMAN	NaN	3226.51	3551.23	3926.27	3396.02
Q9BRS2	RIOK1	Serine/threonine-protein kinase RIO1	RIOK1_HUMAN	36727.2	26041.5	30768.8	30062.8	24866.4
Q9BRX2	PELO	Protein pelota homolog	PELO_HUMAN	971.735	11834	15537.3	15631.7	12903.1
Q9BRX8	PRXL2A	Peroxiredoxin-like 2A	PXL2A_HUMAN	NaN	968.557	807.766	1324.04	1214.49
Q9BRX9	WDR83	WD repeat domain-containing protein 83	WDR83_HUMAN	11090.5	13369.3	13107.5	11886.1	14405.7
Q9BSD7	NTPCR	Cancer-related nucleoside-triphosphatase	NTPCR_HUMAN	980.512	34838.1	48409.2	49731.5	56665.8
Q9BSF4	TIMM29	Mitochondrial import inner membrane translocase subunit Tim29	TIM29_HUMAN	NaN	3075.63	4449.56	3773.52	2843.74
Q9BSJ2	TUBGCP2	Gamma-tubulin complex component 2	GCP2_HUMAN	267.332	3165.15	4412.08	4848.24	4527.35
Q9BSJ8	ESYT1	Extended synaptotagmin-1	ESYT1_HUMAN	765.243	3167.93	4834.25	5467.57	4399.24
Q9BT22	ALG1	Chitobiosyldiphosphodolichol beta-mannosyltransferase	ALG1_HUMAN	251.551	14517.4	20050.9	21365.9	19427.1
Q9BT92	TCHP	Trichoplein keratin filament-binding protein	TCHP_HUMAN	19819.7	12504.3	5852.09	7565.74	6637.53
Q9BTD8	RBM42	RNA-binding protein 42	RBM42_HUMAN	8185.41	11113	9896.99	10978.9	8595.29
Q9BTV4	TMEM43	Transmembrane protein 43	TMM43_HUMAN	649.14	1878.19	2311.37	3020.86	2413.51
Q9BTW9	TBCD	Tubulin-specific chaperone D	TBCD_HUMAN	NaN	293.146	128.75	672.299	176.844
Q9BTX1	NDC1	Nucleoporin NDC1	NDC1_HUMAN	NaN	2606.93	4674.31	5487.64	4313.38
Q9BTY2	FUCA2	Plasma alpha-L-fucosidase	FUCO2_HUMAN	NaN	1956.82	2353	2813.4	2094.4
Q9BU23	LMF2	Lipase maturation factor 2	LMF2_HUMAN	350.698	6476.14	8687.97	9669.18	8445.52
Q9BU61	NDUFAF3	NADH dehydrogenase [ubiquinone] 1 alpha subcomplex assembly factor 3	NDUF3_HUMAN	430.288	2395.16	1921.9	3343.36	1224.11
Q9BUA3	SPINDOC	Spindlin interactor and repressor of chromatin-binding protein	SPNDC_HUMAN	60534.4	46086.6	48037.6	42644.1	44747.4
Q9BUF5	TUBB6	Tubulin beta-6 chain	TBB6_HUMAN	3720.79	68182.9	85759.2	87642.3	79837.5
Q9BUI4	POLR3C	DNA-directed RNA polymerase III subunit RPC3	RPC3_HUMAN	277.519	680.756	823.055	1176.28	1197.44
Q9BUJ2	HNRNPUL1	Heterogeneous nuclear ribonucleoprotein U-like protein 1	HNRL1_HUMAN	3006.95	3351.23	3149.8	3303.88	3926.81
Q9BUK6	MSTO1	Protein misato homolog 1	MSTO1_HUMAN	24493.3	2773.59	3070.41	3344.94	4105.71
Q9BUL8	PDCD10	Programmed cell death protein 10	PDC10_HUMAN	NaN	2941.11	3178.97	3945.7	2812.2
Q9BUM1	G6PC3	Glucose-6-phosphatase 3	G6PC3_HUMAN	278.004	17777.1	24125.6	27899.5	20648
Q9BUQ8	DDX23	Probable ATP-dependent RNA helicase DDX23	DDX23_HUMAN	974.433	1009.83	1820.39	1669.24	1664.46
Q9BUR4	WRAP53	Telomerase Cajal body protein 1	TCAB1_HUMAN	NaN	1507.06	2102.11	1812.08	1843.75
Q9BUZ4	TRAF4	TNF receptor-associated factor 4	TRAF4_HUMAN	3799.21	4340.13	5754.15	6039.73	5043.47
Q9BV68	RNF126	E3 ubiquitin-protein ligase RNF126	RN126_HUMAN	1017.4	13535.9	17454.2	18633	16627.1
Q9BV79	MECR	Enoyl-[acyl-carrier-protein] reductase, mitochondrial	MECR_HUMAN	NaN	362.15	875.724	1093.37	1006.75
Q9BV94	EDEM2	ER degradation-enhancing alpha-mannosidase-like protein 2	EDEM2_HUMAN	NaN	753.388	809.794	2548.43	2163.09
Q9BVC4	MLST8	Target of rapamycin complex subunit LST8	LST8_HUMAN	NaN	10992.6	13720.7	14951.7	12753.1
Q9BVC6	TMEM109	Voltage-gated monoatomic cation channel TMEM109	TM109_HUMAN	26436.7	31896.5	35974.9	38367.3	34637.1
Q9BVG4	PBDC1	Protein PBDC1	PBDC1_HUMAN	5377.21	7612.78	9339.87	8465.5	8624.53
Q9BVG9	PTDSS2	Phosphatidylserine synthase 2	PTSS2_HUMAN	NaN	1091.19	1603.02	2289.54	1242.51
Q9BVJ7	DUSP23	Dual specificity protein phosphatase 23	DUS23_HUMAN	859.908	28013.8	29440.1	35291.3	28254.6
Q9BVK2	ALG8	Dolichyl pyrophosphate Glc1Man9GlcNAc2 alpha-1,3-glucosyltransferase	ALG8_HUMAN	NaN	7256.85	8196.05	9907.66	6798.78
Q9BVK6	TMED9	Transmembrane emp24 domain-containing protein 9	TMED9_HUMAN	455.518	3581.98	5129.05	4971.62	4177.18
Q9BVN2	RUSC1	AP-4 complex accessory subunit RUSC1	RUSC1_HUMAN	NaN	1298.13	1191.92	1436.57	1750.3
Q9BVP2	GNL3	Guanine nucleotide-binding protein-like 3	GNL3_HUMAN	479.34	1941.05	2099.96	2126.95	2284.75
Q9BVQ7	AFG2B	ATPase family gene 2 protein homolog B	AFG2B_HUMAN	364.073	3549.63	4224.82	4555.87	4282.86
Q9BVV7	TIMM21	Mitochondrial import inner membrane translocase subunit Tim21	TIM21_HUMAN	NaN	895.373	1772.35	1527.07	1756.05
Q9BVX2	TMEM106C	Transmembrane protein 106C	T106C_HUMAN	NaN	3819.04	3902.04	3830.96	3745.05
Q9BW27	NUP85	Nuclear pore complex protein Nup85	NUP85_HUMAN	NaN	4995.52	7576.12	7849.54	6189.2
Q9BW60	ELOVL1	Very long chain fatty acid elongase 1	ELOV1_HUMAN	289.614	5934.78	6727.51	8002.94	6363.5
Q9BW92	TARS2	Threonine--tRNA ligase, mitochondrial	SYTM_HUMAN	NaN	1313.71	2263.63	2436.43	1779.8
Q9BWJ5	SF3B5	Splicing factor 3B subunit 5	SF3B5_HUMAN	3067.96	3240.49	2766.72	5002.62	3076.53
Q9BWM7	SFXN3	Sideroflexin-3	SFXN3_HUMAN	NaN	1119.14	1702.55	2017.42	627.194
Q9BWT7	CARD10	Caspase recruitment domain-containing protein 10	CAR10_HUMAN	5801.31	2718.63	2479.62	3656.16	2987.19
[truncated: 412 more rows]

## Sheet: ST1B, Phosphopeptide abundance
PG.ProteinDescriptions	PG.ProteinNames	EG.PrecursorId	[1] UntaggedSarA.htrms.EG.TotalQuantity (Settings)	[2] FLAG-SarA.htrms.EG.TotalQuantity (Settings)	[3] FLAG-SarA_I168R.htrms.EG.TotalQuantity (Settings)	[4] FLAG-SarA:gp130.htrms.EG.TotalQuantity (Settings)	[5] FLAG-SarA:gp130_R168I.htrms.EG.TotalQuantity (Settings)	localized
Calmegin	CLGN_HUMAN	_NKS[Phospho (STY)]GS[Phospho (STY)]EDEMKEA_.2	Filtered	246.436	612.389	366.968	Filtered	_NKS[Phospho (STY)]GS[Phospho (STY)]EDEMKEA_.2
Beta-casein	CASB_BOVIN	_RINKKIEKFQS[Phospho (STY)]EEQQQT_.3	9707.1	999.122	921.594	797.362	674.386	_RINKKIEKFQS[Phospho (STY)]EEQQQT_.3
Beta-casein	CASB_BOVIN	_RINKKIEKFQS[Phospho (STY)]EEQQQT_.4	8419.97	847.489	596.249	282.279	Filtered	_RINKKIEKFQS[Phospho (STY)]EEQQQT_.4
Heat shock protein beta-1	HSPB1_HUMAN	_RGPS[Phospho (STY)]WDPFRDWYPHS_.3	Filtered	1401.01	1918.19	3497.09	1574.26	_RGPS[Phospho (STY)]WDPFRDWYPHS_.3
Large ribosomal subunit protein P2	RLA2_HUMAN	_KKEES[Phospho (STY)]EES[Phospho (STY)]DDDMGFGLFD_.3	850.776	3776.23	1562.58	1687.58	2245.86	_KKEES[Phospho (STY)]EES[Phospho (STY)]DDDMGFGLFD_.3
Eukaryotic translation initiation factor 4B	IF4B_HUMAN	_RLPKS[Phospho (STY)]PPYTA_.2	10743.6	11475.2	11338.9	11542.9	13125.2	_RLPKS[Phospho (STY)]PPYTA_.2
Eukaryotic translation initiation factor 4B	IF4B_HUMAN	_LENETLNKEEDC[Carbamidomethyl (C)]HS[Phospho (STY)]PT_.3	2429.3	2764.35	2233.56	1792.61	3924.21	_LENETLNKEEDC[Carbamidomethyl (C)]HS[Phospho (STY)]PT_.3
Proteasome subunit alpha type-3	PSA3_HUMAN	_KESLKEEDES[Phospho (STY)]DDDNM_.3	Filtered	2622.07	3380.35	2533.7	3704.27	_KESLKEEDES[Phospho (STY)]DDDNM_.3
Proteasome subunit alpha type-3	PSA3_HUMAN	_KESLKEEDES[Phospho (STY)]DDDNM_.2	Filtered	1701.65	2262.14	2333.59	2484.03	_KESLKEEDES[Phospho (STY)]DDDNM_.2
Proteasome subunit alpha type-3	PSA3_HUMAN	_LKEEDES[Phospho (STY)]DDDNM_.2	Filtered	1600.39	1023.09	1625.29	3783.76	_LKEEDES[Phospho (STY)]DDDNM_.2
Splicing factor U2AF 65 kDa subunit	U2AF2_HUMAN	_[Acetyl (Protein N-term)]S[Phospho (STY)]DFDEFERQL_.2	149.254	570.274	395.354	152.012	283.194	_[Acetyl (Protein N-term)]S[Phospho (STY)]DFDEFERQL_.2
Elongation factor 1-gamma	EF1G_HUMAN	_NRT[Phospho (STY)]PEFLRKFPA_.3	68.5294	499.009	247.049	539.785	663.692	_NRT[Phospho (STY)]PEFLRKFPA_.3
Calnexin	CALX_HUMAN	_S[Phospho (STY)]QEEEDRKPKAEEDEIL_.3	431.821	61543.8	73974.3	77406.8	50531.9	_S[Phospho (STY)]QEEEDRKPKAEEDEIL_.3
Calnexin	CALX_HUMAN	_QEEEDRKPKAEEDEILNRS[Phospho (STY)]PRNRKPRRE_.6	Filtered	603.291	4750.24	4343.2	4166.47	_QEEEDRKPKAEEDEILNRS[Phospho (STY)]PRNRKPRRE_.6
Calnexin	CALX_HUMAN	_QEEEDRKPKAEEDEILNRS[Phospho (STY)]PRNRKPRRE_.5	Filtered	44.0519	391.716	422.497	429.097	_QEEEDRKPKAEEDEILNRS[Phospho (STY)]PRNRKPRRE_.5
Microtubule-associated protein 1B	MAP1B_HUMAN	_LSPLRS[Phospho (STY)]PPLIG_.2	7129.59	6262.65	6482.92	5972.3	6111.91	_LSPLRS[Phospho (STY)]PPLIG_.2
Glycogen synthase kinase-3 alpha	GSK3A_HUMAN	_Y[Phospho (STY)]IC[Carbamidomethyl (C)]SRYYRAPELI_.3	Filtered	13208.2	11108.3	8446.84	14476.3	_Y[Phospho (STY)]IC[Carbamidomethyl (C)]SRYYRAPELI_.3
Methylosome subunit pICln	ICLN_HUMAN	_LHPDPEDEDS[Phospho (STY)]DDYDGEEYDVEA_.3	10754.6	7249.96	9950.25	10026.7	10048.4	_LHPDPEDEDS[Phospho (STY)]DDYDGEEYDVEA_.3
Heterogeneous nuclear ribonucleoprotein K	HNRPK_HUMAN	_LEEGLQLPS[Phospho (STY)]PT_.2	3571.06	23605.5	23969	24211	24182.7	_LEEGLQLPS[Phospho (STY)]PT_.2
RNA-binding protein 10	RBM10_HUMAN	_SDDRPS[Phospho (STY)]PPRGLV_.2	3287.81	3683.64	5138.16	3465.41	2260.9	_SDDRPS[Phospho (STY)]PPRGLV_.2
OTU domain-containing protein 4	OTUD4_HUMAN	_RESNYFGLS[Phospho (STY)]PEERREKQA_.4	9187.42	7186.83	7989.34	8265.13	6264.03	_RESNYFGLS[Phospho (STY)]PEERREKQA_.4
OTU domain-containing protein 4	OTUD4_HUMAN	_NYFGLS[Phospho (STY)]PEERREKQA_.3	7465.6	3875.68	4758.51	4426.14	4030.62	_NYFGLS[Phospho (STY)]PEERREKQA_.3
Interleukin enhancer-binding factor 3	ILF3_HUMAN	_PMKRPMEEDGEEKS[Phospho (STY)]PS_.3	959.87	517.068	1046.69	1353.18	751.166	_PMKRPMEEDGEEKS[Phospho (STY)]PS_.3
Phosphoribosyl pyrophosphate synthase-associated protein 1	KPRA_HUMAN	_ELDMDDGRHS[Phospho (STY)]PPMVKNA_.3	Filtered	878.009	925.684	861.549	578.471	_ELDMDDGRHS[Phospho (STY)]PPMVKNA_.3
BTB/POZ domain-containing protein KCTD2	KCTD2_HUMAN	_RGPPS[Phospho (STY)]PRPA_.2	37071.8	31795.5	32842.3	29536.4	28816.3	_RGPPS[Phospho (STY)]PRPA_.2
Latent-transforming growth factor beta-binding protein 1	LTBP1_HUMAN	_EKRC[Carbamidomethyl (C)]IRPAES[Phospho (STY)]NEQIEET_.3	1270.17	738.204	983.007	822.712	801.656	_EKRC[Carbamidomethyl (C)]IRPAES[Phospho (STY)]NEQIEET_.3
Splicing factor 3A subunit 1	SF3A1_HUMAN	_EMEVES[Phospho (STY)]DEEDDKQEKA_.3	4638.51	3181.65	6258.4	6685.88	4652.21	_EMEVES[Phospho (STY)]DEEDDKQEKA_.3
THO complex subunit 4	THOC4_HUMAN	_FAEFGT[Phospho (STY)]LKKA_.2	2616.83	2045.96	1948.48	1961.92	1908.43	_FAEFGT[Phospho (STY)]LKKA_.2
Transmembrane protein 87A	TM87A_HUMAN	_LLDS[Phospho (STY)]DEERMIT_.2	Filtered	968.386	2000.98	1626.28	1721.89	_LLDS[Phospho (STY)]DEERMIT_.2
Protein LSM14 homolog A	LS14A_HUMAN	_QGRS[Phospho (STY)]SPQLDPL_.2	34320.8	20279	23922.2	22138.4	19184.6	_QGRS[Phospho (STY)]SPQLDPL_.2
Protein prune homolog 2	PRUN2_HUMAN	_LAPYT[Phospho (STY)]PPFDLS_.2	1040.29	842.713	1160.95	1180.21	1025.32	_LAPYT[Phospho (STY)]PPFDLS_.2
Methylosome protein WDR77	MEP50_HUMAN	_[Acetyl (Protein N-term)]MRKET[Phospho (STY)]PPPLVPPA_.2	202940	174149	186704	150569	136503	_[Acetyl (Protein N-term)]MRKET[Phospho (STY)]PPPLVPPA_.2
Methylosome protein WDR77	MEP50_HUMAN	_MRKET[Phospho (STY)]PPPLVPPA_.3	92955.3	109425	95461	90257.5	71575.4	_MRKET[Phospho (STY)]PPPLVPPA_.3
Methylosome protein WDR77	MEP50_HUMAN	_MRKET[Phospho (STY)]PPPLVPPA_.2	52089.8	79464.7	71189.8	65007.2	52140.2	_MRKET[Phospho (STY)]PPPLVPPA_.2
Methylosome protein WDR77	MEP50_HUMAN	_[Acetyl (Protein N-term)]MRKET[Phospho (STY)]PPPLVPPA_.3	75273.1	65755.7	62972.6	55531.2	50655.5	_[Acetyl (Protein N-term)]MRKET[Phospho (STY)]PPPLVPPA_.3
Methylosome protein WDR77	MEP50_HUMAN	_RKET[Phospho (STY)]PPPLVPPA_.2	26129	29953.3	44179.3	37522.5	32711	_RKET[Phospho (STY)]PPPLVPPA_.2
Methylosome protein WDR77	MEP50_HUMAN	_RKET[Phospho (STY)]PPPLVPPA_.3	4619.07	4909.66	9513.39	7487.8	6879.44	_RKET[Phospho (STY)]PPPLVPPA_.3
Spindlin interactor and repressor of chromatin-binding protein	SPNDC_HUMAN	_QQEKT[Phospho (STY)]PPPRPS_.3	3310.99	3603.53	4965.09	3915.22	3444	_QQEKT[Phospho (STY)]PPPRPS_.3
BTB/POZ domain-containing protein KCTD5	KCTD5_HUMAN	_[Acetyl (Protein N-term)]AENHC[Carbamidomethyl (C)]ELLS[Phospho (STY)]PA_.2	79885.6	44525.3	46239.6	41820.5	38660.4	_[Acetyl (Protein N-term)]AENHC[Carbamidomethyl (C)]ELLS[Phospho (STY)]PA_.2
BTB/POZ domain-containing protein KCTD5	KCTD5_HUMAN	_TMS[Phospho (STY)]DGWKFEQLV_.2	3610.29	1641.19	2140.29	2368.04	2315.72	_TMS[Phospho (STY)]DGWKFEQLV_.2
Bcl-2-associated transcription factor 1	BCLF1_HUMAN	_FREES[Phospho (STY)]PL_.2	47309.3	24292.1	31402.7	28239.4	27705	_FREES[Phospho (STY)]PL_.2
Bcl-2-associated transcription factor 1	BCLF1_HUMAN	_TFREES[Phospho (STY)]PL_.2	24780.9	17648.7	18430.3	17409.7	17714.2	_TFREES[Phospho (STY)]PL_.2
Bcl-2-associated transcription factor 1	BCLF1_HUMAN	_EKLKDLFDYS[Phospho (STY)]PPLHKNLDA_.4	20700.7	8426.72	11403.7	11302.9	12043	_EKLKDLFDYS[Phospho (STY)]PPLHKNLDA_.4
Bcl-2-associated transcription factor 1	BCLF1_HUMAN	_EKLKDLFDYS[Phospho (STY)]PPLHKNLDA_.3	11500.4	5264.12	8562.97	8331.98	8461.39	_EKLKDLFDYS[Phospho (STY)]PPLHKNLDA_.3
Bcl-2-associated transcription factor 1	BCLF1_HUMAN	_LDYFS[Phospho (STY)]DKES_.2	9292.37	6268.57	9518.11	9432.61	10237.9	_LDYFS[Phospho (STY)]DKES_.2
Bcl-2-associated transcription factor 1	BCLF1_HUMAN	_RQKS[Phospho (STY)]PEIHRRIDIS[Phospho (STY)]PS_.4	7435.09	5224.47	7845.09	7431.93	9055.52	_RQKS[Phospho (STY)]PEIHRRIDIS[Phospho (STY)]PS_.4
Bcl-2-associated transcription factor 1	BCLF1_HUMAN	_RQKS[Phospho (STY)]PEIHRRIDIS[Phospho (STY)]PS_.3	5683.5	3366.84	5878.8	4773.35	6232.87	_RQKS[Phospho (STY)]PEIHRRIDIS[Phospho (STY)]PS_.3
Bcl-2-associated transcription factor 1	BCLF1_HUMAN	_RQKS[Phospho (STY)]PEIHRRIDISPS_.4	3535.12	877.909	3922.09	3405.39	4572.27	_RQKS[Phospho (STY)]PEIHRRIDISPS_.4
Bcl-2-associated transcription factor 1	BCLF1_HUMAN	_KSEKLKDLFDYS[Phospho (STY)]PPLHKNLDA_.4	6709.81	3944.12	6441.45	3462.05	5403.45	_KSEKLKDLFDYS[Phospho (STY)]PPLHKNLDA_.4
Bcl-2-associated transcription factor 1	BCLF1_HUMAN	_KSEKLKDLFDYS[Phospho (STY)]PPLHKNLDA_.5	619.441	178.904	469.943	429.296	178.958	_KSEKLKDLFDYS[Phospho (STY)]PPLHKNLDA_.5
Bcl-2-associated transcription factor 1	BCLF1_HUMAN	_EKLKDLFDYS[Phospho (STY)]PPLHKNLDAREKS_.5	11681	4111.5	10546.4	8338.44	9040.18	_EKLKDLFDYS[Phospho (STY)]PPLHKNLDAREKS_.5
Bcl-2-associated transcription factor 1	BCLF1_HUMAN	_EKLKDLFDYS[Phospho (STY)]PPLHKNLDAREKS_.4	5593.57	1715.83	4560.23	5205.88	5592.67	_EKLKDLFDYS[Phospho (STY)]PPLHKNLDAREKS_.4
Bcl-2-associated transcription factor 1	BCLF1_HUMAN	_GSS[Phospho (STY)]PKWT_.2	5528.16	2993.87	4141.88	5427.97	4696.76	_GSS[Phospho (STY)]PKWT_.2
Bcl-2-associated transcription factor 1	BCLF1_HUMAN	_KKAEGEPQEES[Phospho (STY)]PL_.2	4098.19	2589.97	6599.85	5544.79	5197.41	_KKAEGEPQEES[Phospho (STY)]PL_.2
Bcl-2-associated transcription factor 1	BCLF1_HUMAN	_TRQKS[Phospho (STY)]PEIHRRI_.4	8655.26	6102.48	10980	8959.36	6447.06	_TRQKS[Phospho (STY)]PEIHRRI_.4
Bcl-2-associated transcription factor 1	BCLF1_HUMAN	_QNS[Phospho (STY)]PIHHIPS_.2	5161.09	5002.18	5446.3	4878.88	5043.21	_QNS[Phospho (STY)]PIHHIPS_.2
Bcl-2-associated transcription factor 1	BCLF1_HUMAN	_RQKS[Phospho (STY)]PEIHRRIDIS_.4	3976.96	4283.39	3128.3	3199.14	2320.75	_RQKS[Phospho (STY)]PEIHRRIDIS_.4
Bcl-2-associated transcription factor 1	BCLF1_HUMAN	_EKLKDLFDYS[Phospho (STY)]PPLHKNL_.4	3076.85	1120.07	1397.53	1534.79	1788.66	_EKLKDLFDYS[Phospho (STY)]PPLHKNL_.4
Bcl-2-associated transcription factor 1	BCLF1_HUMAN	_TRQKS[Phospho (STY)]PEIHRRIDIS_.4	997.054	1297.95	806.383	702.863	870.536	_TRQKS[Phospho (STY)]PEIHRRIDIS_.4
Very-long-chain (3R)-3-hydroxyacyl-CoA dehydratase 3	HACD3_HUMAN	_FLAPDFDRWLDES[Phospho (STY)]DA_.2	Filtered	78.8586	1604.06	2121.33	1227.2	_FLAPDFDRWLDES[Phospho (STY)]DA_.2
LIM domain and actin-binding protein 1	LIMA1_HUMAN	_FLKQQS[Phospho (STY)]PQEPK_.3	8722.36	4697.88	5398.9	5822.92	4169.39	_FLKQQS[Phospho (STY)]PQEPK_.3
LIM domain and actin-binding protein 1	LIMA1_HUMAN	_FLKQQS[Phospho (STY)]PQEPK_.2	4259.63	2350.67	2924.64	3058.98	1841.92	_FLKQQS[Phospho (STY)]PQEPK_.2
LIM domain and actin-binding protein 1	LIMA1_HUMAN	_DQEEQIHPRS[Phospho (STY)]RLR_.3	Filtered	1186.73	1893.88	2286.55	2164.83	_DQEEQIHPRS[Phospho (STY)]RLR_.3
Thyroid hormone receptor-associated protein 3	TR150_HUMAN	_ELS[Phospho (STY)]PRERS[Phospho (STY)]PA_.2	8540.04	6980.5	10127.6	9344.81	8879.46	_ELS[Phospho (STY)]PRERS[Phospho (STY)]PA_.2
Thyroid hormone receptor-associated protein 3	TR150_HUMAN	_ELSPRERS[Phospho (STY)]PA_.2	5529.93	4765.51	6725.19	6276.82	6085.48	_ELSPRERS[Phospho (STY)]PA_.2
Thyroid hormone receptor-associated protein 3	TR150_HUMAN	_ELSPRERS[Phospho (STY)]PA_.3	6180.89	3543.99	6361.3	5910.48	6245.56	_ELSPRERS[Phospho (STY)]PA_.3
Thyroid hormone receptor-associated protein 3	TR150_HUMAN	_ELS[Phospho (STY)]PRERSPA_.2	3283.39	2570.46	4698.04	2920.48	3779.8	_ELS[Phospho (STY)]PRERSPA_.2
Thyroid hormone receptor-associated protein 3	TR150_HUMAN	_KNKKS[Phospho (STY)]PEIHRRIDIS[Phospho (STY)]PS_.4	17183.5	1154.58	14690.6	12167.7	16014.7	_KNKKS[Phospho (STY)]PEIHRRIDIS[Phospho (STY)]PS_.4
Thyroid hormone receptor-associated protein 3	TR150_HUMAN	_KNKKS[Phospho (STY)]PEIHRRIDIS[Phospho (STY)]PS_.3	673.405	36.8182	711.988	859.98	948.075	_KNKKS[Phospho (STY)]PEIHRRIDIS[Phospho (STY)]PS_.3
Thyroid hormone receptor-associated protein 3	TR150_HUMAN	_HDEMKS[Phospho (STY)]PREPG_.3	9814.44	7784.7	10652.9	9481.19	7463.64	_HDEMKS[Phospho (STY)]PREPG_.3
Thyroid hormone receptor-associated protein 3	TR150_HUMAN	_HDEMKS[Phospho (STY)]PREPGYKA_.3	787.721	814.167	875.183	1030.22	1335.29	_HDEMKS[Phospho (STY)]PREPGYKA_.3
Thyroid hormone receptor-associated protein 3	TR150_HUMAN	_GEEGEIEDDESGT[Phospho (STY)]ENREEKDNIQPT_.3	1526.28	1647.88	1525.72	1389.72	1039.75	_GEEGEIEDDESGT[Phospho (STY)]ENREEKDNIQPT_.3
Thyroid hormone receptor-associated protein 3	TR150_HUMAN	_AKNKKS[Phospho (STY)]PEIHRRIDIS_.4	2398.73	222.729	2376.71	2165.2	2508.52	_AKNKKS[Phospho (STY)]PEIHRRIDIS_.4
Thyroid hormone receptor-associated protein 3	TR150_HUMAN	_KNKKS[Phospho (STY)]PEIHRRIDIS_.4	815.958	Filtered	792.242	1022.79	1068.19	_KNKKS[Phospho (STY)]PEIHRRIDIS_.4
Influenza virus NS1A-binding protein	NS1BP_HUMAN	_FGS[Phospho (STY)]DDDHIQFV_.2	3166.23	1755.69	2701.4	2726.8	3061.76	_FGS[Phospho (STY)]DDDHIQFV_.2
Influenza virus NS1A-binding protein	NS1BP_HUMAN	_KS[Phospho (STY)]LSFEMQQDELI_.2	11216.9	9153.1	12486	13802.7	10266.3	_KS[Phospho (STY)]LSFEMQQDELI_.2
Influenza virus NS1A-binding protein	NS1BP_HUMAN	_KSLS[Phospho (STY)]FEMQQDELI_.2	9970.65	7897.07	11059	12012.9	8409.75	_KSLS[Phospho (STY)]FEMQQDELI_.2
Flag-tagged SarA	FLAG_SarA	_FLLGT[Phospho (STY)]PA_.1	1528.74	140003	149443	141452	140035	_FLLGT[Phospho (STY)]PA_.1
Flag-tagged SarA	FLAG_SarA	_FLLGT[Phospho (STY)]PA_.2	Filtered	36277.4	34060.7	35830.7	34266.7	_FLLGT[Phospho (STY)]PA_.2
Flag-tagged SarA	FLAG_SarA	_ISS[Phospho (STY)]NDEC[Carbamidomethyl (C)]KLS_.2	Filtered	1759.43	1899.23	Filtered	Filtered	_ISS[Phospho (STY)]NDEC[Carbamidomethyl (C)]KLS_.2
Flag-tagged SarA	FLAG_SarA	_SHNPPSGY[Phospho (STY)]IA_.2	Filtered	21659.1	Filtered	Filtered	Filtered	_SHNPPSGY[Phospho (STY)]IA_.2
Flag-tagged SarA	FLAG_SarA	_DVEGYNRGLQERIS[Phospho (STY)]LEYQPLES_.3	Filtered	6631.02	7509.61	8810.69	5103.64	_DVEGYNRGLQERIS[Phospho (STY)]LEYQPLES_.3
Flag-tagged SarA	FLAG_SarA	_YNRGLQERIS[Phospho (STY)]LEYQPLES_.3	Filtered	2333.66	4407.1	4506.55	2343.57	_YNRGLQERIS[Phospho (STY)]LEYQPLES_.3
Flag-tagged SarA_gp130_R168I	FLAG_SarA_gp130_R168I	_HSGY[Phospho (STY)]IHQVPS_.2	Filtered	Filtered	96.2692	Filtered	33055.2	_HSGY[Phospho (STY)]IHQVPS_.2
