# Supplementary material for: A single amino acid in the Salmonella effector SarA/SteE triggers supraphysiological activation of STAT3 for anti-inflammatory gene expression
Source: Cell Rep. 2025 Apr 5;44(4):115530. doi: 10.1016/j.celrep.2025.115530 (PMC12014907; doi:10.1016/j.celrep.2025.115530)
Supplement: Table S2. Excel file containing multiple sequence alignment related to Figure 6 — (A) Tab in excel file containing MSA of SarA homologs. (B) Tab in excel file containing MSA of GSK3β homologs. (C) Tab in excel file containing MSA of IL6ST homologs [file mmc3.xlsx]

## Sheet: ST2A, SarA
Seq_ID	Aligned_sequence
685|ERR230416|144592|359367|enterica|Newport II|||	VMRFVYIYILVIYGSYLWFSLGGNMFTINSTNRVASTIAPYACVSDVNLEDKATFL-------DEHTSIHANDSSLQCFVLNDQHVPQNTLATDVEGYNRGLQERISLEYQPLESIVFLLGTPAVLETKESLSLPVSPDALTQKLLSISSNDECKLSG--------------------STSCTTPASHNPPSGYIAQYRHSAEVFPDE
713|DT104|148519|2799572|enterica|Typhimurium|||	VMRFVYIYILVIYGSYLWFSLGGNMFTINSTNRVASTIAPYACVSDVNLEDKATFL-------DEHTSIHANDSSLQCFVLNDQHVPQNTLATDVEGYNRGLQERISLEYQPLESIVFLLGTPAVLETKESLSLPVSPDALTQKLLSISSNDECKLSG--------------------STSCTTPASHNPPSGYIAQYRHSAEVFPDE
684|ERR230417|144479|212969|enterica|Newport II|||	VMRFVYIYILVIYGSYLWFSLGGNMFTINSTNRVASTIAPYACVSDVNLEDKATFL-------DEHTSIHANDSSLQCFVLNDQHVPQNTLATDVEGYNRGLQERISLEYQPLESIVFLLGTPAVLETKESLSLPVSPDALTQKLLSISSNDECKLSG--------------------STSCTTPASHNPPSGYIAQYRHSAEVFPDE
422|ERR026109|119842|4054|enterica|Typhimurium|UK|1998|clinical	VMRFVYIYILVIYGSYLWFSLGGNMFTINSTNRVASTIAPYACVSDVNLEDKATFL-------DEHTSIHANDSSLQCFVLNDQHVPQNTLATDVEGYNRGLQERISLEYQPLESIVFLLGTPAVLETKESLSLPVSPDALTQKLLSISSNDECKLSG--------------------STSCTTPASHNPPSGYIAQYRHSAEVFPDE
421|ERR028657|119820|5677|enterica|Typhimurium|||	VMRFVYIYILVIYGSYLWFSLGGNMFTINSTNRVASTIAPYACVSDVNLEDKATFL-------DEHTSIHANDSSLQCFVLNDQHVPQNTLATDVEGYNRGLQERISLEYQPLESIVFLLGTPAVLETKESLSLPVSPDALTQKLLSISSNDECKLSG--------------------STSCTTPASHNPPSGYIAQYRHSAEVFPDE
420|ERR161976|119598|83219|enterica|Typhimurium|||	VMRFVYIYILVIYGSYLWFSLGGNMFTINSTNRVASTIAPYACVSDVNLEDKATFL-------DEHTSIHANDSSLQCFVLNDQHVPQNTLATDVEGYNRGLQERISLEYQPLESIVFLLGTPAVLETKESLSLPVSPDALTQKLLSISSNDECKLSG--------------------STSCTTPASHNPPSGYIAQYRHSAEVFPDE
418|ERR044720|119409|5827|enterica|Typhimurium|||	VMRFVYIYILVIYGSYLWFSLGGNMFTINSTNRVASTIAPYACVSDVNLEDKATFL-------DEHTSIHANDSSLQCFVLNDQHVPQNTLATDVEGYNRGLQERISLEYQPLESIVFLLGTPAVLETKESLSLPVSPDALTQKLLSISSNDECKLSG--------------------STSCTTPASHNPPSGYIAQYRHSAEVFPDE
417|ERR161977|119338|4429|enterica|Typhimurium|||	VMRFVYIYILVIYGSYLWFSLGGNMFTINSTNRVASTIAPYACVSDVNLEDKATFL-------DEHTSIHANDSSLQCFVLNDQHVPQNTLATDVEGYNRGLQERISLEYQPLESIVFLLGTPAVLETKESLSLPVSPDALTQKLLSISSNDECKLSG--------------------STSCTTPASHNPPSGYIAQYRHSAEVFPDE
415|ERR161970|119047|100459|enterica|Typhimurium|||	VMRFVYIYILVIYGSYLWFSLGGNMFTINSTNRVASTIAPYACVSDVNLEDKATFL-------DEHTSIHANDSSLQCFVLNDQHVPQNTLATDVEGYNRGLQERISLEYQPLESIVFLLGTPAVLETKESLSLPVSPDALTQKLLSISSNDECKLSG--------------------STSCTTPASHNPPSGYIAQYRHSAEVFPDE
414|ERR026071|118942|1243|enterica|Typhimurium|UK|1999|clinical	VMRFVYIYILVIYGSYLWFSLGGNMFTINSTNRVASTIAPYACVSDVNLEDKATFL-------DEHTSIHANDSSLQCFVLNDQHVPQNTLATDVEGYNRGLQERISLEYQPLESIVFLLGTPAVLETKESLSLPVSPDALTQKLLSISSNDECKLSG--------------------STSCTTPASHNPPSGYIAQYRHSAEVFPDE
413|ERR026091|118779|1243|enterica|Typhimurium|UK|1995|clinical	VMRFVYIYILVIYGSYLWFSLGGNMFTINSTNRVASTIAPYACVSDVNLEDKATFL-------DEHTSIHANDSSLQCFVLNDQHVPQNTLATDVEGYNRGLQERISLEYQPLESIVFLLGTPAVLETKESLSLPVSPDALTQKLLSISSNDECKLSG--------------------STSCTTPASHNPPSGYIAQYRHSAEVFPDE
412|ERR028655|118675|4048|enterica|Typhimurium|||	VMRFVYIYILVIYGSYLWFSLGGNMFTINSTNRVASTIAPYACVSDVNLEDKATFL-------DEHTSIHANDSSLQCFVLNDQHVPQNTLATDVEGYNRGLQERISLEYQPLESIVFLLGTPAVLETKESLSLPVSPDALTQKLLSISSNDECKLSG--------------------STSCTTPASHNPPSGYIAQYRHSAEVFPDE
411|ERR026099|118531|4399|enterica|Typhimurium|UK|1995|clinical	VMRFVYIYILVIYGSYLWFSLGGNMFTINSTNRVASTIAPYACVSDVNLEDKATFL-------DEHTSIHANDSSLQCFVLNDQHVPQNTLATDVEGYNRGLQERISLEYQPLESIVFLLGTPAVLETKESLSLPVSPDALTQKLLSISSNDECKLSG--------------------STSCTTPASHNPPSGYIAQYRHSAEVFPDE
410|ERR161446|118374|100198|enterica|Typhimurium|||	VMRFVYIYILVIYGSYLWFSLGGNMFTINSTNRVASTIAPYACVSDVNLEDKATFL-------DEHTSIHANDSSLQCFVLNDQHVPQNTLATDVEGYNRGLQERISLEYQPLESIVFLLGTPAVLETKESLSLPVSPDALTQKLLSISSNDECKLSG--------------------STSCTTPASHNPPSGYIAQYRHSAEVFPDE
409|ERR028276|118320|100164|enterica|Typhimurium|Malawi|2003|clinical	VMRFVYIYILVIYGSYLWFSLGGNMFTINSTNRVASTIAPYACVSDVNLEDKATFL-------DEHTSIHANDSSLQCFVLNDQHVPQNTLATDVEGYNRGLQERISLEYQPLESIVFLLGTPAVLETKESLSLPVSPDALTQKLLSISSNDECKLSG--------------------STSCTTPASHNPPSGYIAQYRHSAEVFPDE
407|ERR161442|117717|100183|enterica|Typhimurium|||	VMRFVYIYILVIYGSYLWFSLGGNMFTINSTNRVASTIAPYACVSDVNLEDKATFL-------DEHTSIHANDSSLQCFVLNDQHVPQNTLATDVEGYNRGLQERISLEYQPLESIVFLLGTPAVLETKESLSLPVSPDALTQKLLSISSNDECKLSG--------------------STSCTTPASHNPPSGYIAQYRHSAEVFPDE
406|ERR161965|117602|5841|enterica|Typhimurium|||	VMRFVYIYILVIYGSYLWFSLGGNMFTINSTNRVASTIAPYACVSDVNLEDKATFL-------DEHTSIHANDSSLQCFVLNDQHVPQNTLATDVEGYNRGLQERISLEYQPLESIVFLLGTPAVLETKESLSLPVSPDALTQKLLSISSNDECKLSG--------------------STSCTTPASHNPPSGYIAQYRHSAEVFPDE
404|ERR161448|117287|1267|enterica|Typhimurium|||	VMRFVYIYILVIYGSYLWFSLGGNMFTINSTNRVASTIAPYACVSDVNLEDKATFL-------DEHTSIHANDSSLQCFVLNDQHVPQNTLATDVEGYNRGLQERISLEYQPLESIVFLLGTPAVLETKESLSLPVSPDALTQKLLSISSNDECKLSG--------------------STSCTTPASHNPPSGYIAQYRHSAEVFPDE
403|ERR161390|117150|4427|enterica|Typhimurium|||	VMRFVYIYILVIYGSYLWFSLGGNMFTINSTNRVASTIAPYACVSDVNLEDKATFL-------DEHTSIHANDSSLQCFVLNDQHVPQNTLATDVEGYNRGLQERISLEYQPLESIVFLLGTPAVLETKESLSLPVSPDALTQKLLSISSNDECKLSG--------------------STSCTTPASHNPPSGYIAQYRHSAEVFPDE
402|ERR161418|117006|4064|enterica|Typhimurium|||	VMRFVYIYILVIYGSYLWFSLGGNMFTINSTNRVASTIAPYACVSDVNLEDKATFL-------DEHTSIHANDSSLQCFVLNDQHVPQNTLATDVEGYNRGLQERISLEYQPLESIVFLLGTPAVLETKESLSLPVSPDALTQKLLSISSNDECKLSG--------------------STSCTTPASHNPPSGYIAQYRHSAEVFPDE
401|ERR161435|116888|100197|enterica|Typhimurium|||	VMRFVYIYILVIYGSYLWFSLGGNMFTINSTNRVASTIAPYACVSDVNLEDKATFL-------DEHTSIHANDSSLQCFVLNDQHVPQNTLATDVEGYNRGLQERISLEYQPLESIVFLLGTPAVLETKESLSLPVSPDALTQKLLSISSNDECKLSG--------------------STSCTTPASHNPPSGYIAQYRHSAEVFPDE
398|ERR161417|116611|5831|enterica|Typhimurium|||	VMRFVYIYILVIYGSYLWFSLGGNMFTINSTNRVASTIAPYACVSDVNLEDKATFL-------DEHTSIHANDSSLQCFVLNDQHVPQNTLATDVEGYNRGLQERISLEYQPLESIVFLLGTPAVLETKESLSLPVSPDALTQKLLSISSNDECKLSG--------------------STSCTTPASHNPPSGYIAQYRHSAEVFPDE
397|ERR161400|116409|89963|enterica|Typhimurium|||	VMRFVYIYILVIYGSYLWFSLGGNMFTINSTNRVASTIAPYACVSDVNLEDKATFL-------DEHTSIHANDSSLQCFVLNDQHVPQNTLATDVEGYNRGLQERISLEYQPLESIVFLLGTPAVLETKESLSLPVSPDALTQKLLSISSNDECKLSG--------------------STSCTTPASHNPPSGYIAQYRHSAEVFPDE
396|ERR161957|116260|4427|enterica|Typhimurium|||	VMRFVYIYILVIYGSYLWFSLGGNMFTINSTNRVASTIAPYACVSDVNLEDKATFL-------DEHTSIHANDSSLQCFVLNDQHVPQNTLATDVEGYNRGLQERISLEYQPLESIVFLLGTPAVLETKESLSLPVSPDALTQKLLSISSNDECKLSG--------------------STSCTTPASHNPPSGYIAQYRHSAEVFPDE
392|ERR064836|115886|4060|enterica|Typhimurium|||	VMRFVYIYILVIYGSYLWFSLGGNMFTINSTNRVASTIAPYACVSDVNLEDKATFL-------DEHTSIHANDSSLQCFVLNDQHVPQNTLATDVEGYNRGLQERISLEYQPLESIVFLLGTPAVLETKESLSLPVSPDALTQKLLSISSNDECKLSG--------------------STSCTTPASHNPPSGYIAQYRHSAEVFPDE
391|ERR161431|115737|4056|enterica|Typhimurium|||	VMRFVYIYILVIYGSYLWFSLGGNMFTINSTNRVASTIAPYACVSDVNLEDKATFL-------DEHTSIHANDSSLQCFVLNDQHVPQNTLATDVEGYNRGLQERISLEYQPLESIVFLLGTPAVLETKESLSLPVSPDALTQKLLSISSNDECKLSG--------------------STSCTTPASHNPPSGYIAQYRHSAEVFPDE
390|ERR028654|115696|100140|enterica|Typhimurium|||	VMRFVYIYILVIYGSYLWFSLGGNMFTINSTNRVASTIAPYACVSDVNLEDKATFL-------DEHTSIHANDSSLQCFVLNDQHVPQNTLATDVEGYNRGLQERISLEYQPLESIVFLLGTPAVLETKESLSLPVSPDALTQKLLSISSNDECKLSG--------------------STSCTTPASHNPPSGYIAQYRHSAEVFPDE
389|ERR026105|115549|100145|enterica|Typhimurium|UK|1996|clinical	VMRFVYIYILVIYGSYLWFSLGGNMFTINSTNRVASTIAPYACVSDVNLEDKATFL-------DEHTSIHANDSSLQCFVLNDQHVPQNTLATDVEGYNRGLQERISLEYQPLESIVFLLGTPAVLETKESLSLPVSPDALTQKLLSISSNDECKLSG--------------------STSCTTPASHNPPSGYIAQYRHSAEVFPDE
388|ERR026115|115361|4114|enterica|Typhimurium|||	VMRFVYIYILVIYGSYLWFSLGGNMFTINSTNRVASTIAPYACVSDVNLEDKATFL-------DEHTSIHANDSSLQCFVLNDQHVPQNTLATDVEGYNRGLQERISLEYQPLESIVFLLGTPAVLETKESLSLPVSPDALTQKLLSISSNDECKLSG--------------------STSCTTPASHNPPSGYIAQYRHSAEVFPDE
386|ERR026038|114993|1241|enterica|Typhimurium|UK|1994|animal	VMRFVYIYILVIYGSYLWFSLGGNMFTINSTNRVASTIAPYACVSDVNLEDKATFL-------DEHTSIHANDSSLQCFVLNDQHVPQNTLATDVEGYNRGLQERISLEYQPLESIVFLLGTPAVLETKESLSLPVSPDALTQKLLSISSNDECKLSG--------------------STSCTTPASHNPPSGYIAQYRHSAEVFPDE
385|ERR044721|114896|100161|enterica|Typhimurium|||	VMRFVYIYILVIYGSYLWFSLGGNMFTINSTNRVASTIAPYACVSDVNLEDKATFL-------DEHTSIHANDSSLQCFVLNDQHVPQNTLATDVEGYNRGLQERISLEYQPLESIVFLLGTPAVLETKESLSLPVSPDALTQKLLSISSNDECKLSG--------------------STSCTTPASHNPPSGYIAQYRHSAEVFPDE
384|ERR026048|114811|100142|enterica|Typhimurium|UK|1998|animal	VMRFVYIYILVIYGSYLWFSLGGNMFTINSTNRVASTIAPYACVSDVNLEDKATFL-------DEHTSIHANDSSLQCFVLNDQHVPQNTLATDVEGYNRGLQERISLEYQPLESIVFLLGTPAVLETKESLSLPVSPDALTQKLLSISSNDECKLSG--------------------STSCTTPASHNPPSGYIAQYRHSAEVFPDE
383|ERR026116|114624|4046|enterica|Typhimurium|UK|1996|clinical	VMRFVYIYILVIYGSYLWFSLGGNMFTINSTNRVASTIAPYACVSDVNLEDKATFL-------DEHTSIHANDSSLQCFVLNDQHVPQNTLATDVEGYNRGLQERISLEYQPLESIVFLLGTPAVLETKESLSLPVSPDALTQKLLSISSNDECKLSG--------------------STSCTTPASHNPPSGYIAQYRHSAEVFPDE
382|ERR026036|114454|100167|enterica|Typhimurium|UK|1994|animal	VMRFVYIYILVIYGSYLWFSLGGNMFTINSTNRVASTIAPYACVSDVNLEDKATFL-------DEHTSIHANDSSLQCFVLNDQHVPQNTLATDVEGYNRGLQERISLEYQPLESIVFLLGTPAVLETKESLSLPVSPDALTQKLLSISSNDECKLSG--------------------STSCTTPASHNPPSGYIAQYRHSAEVFPDE
381|ERR026114|114369|100155|enterica|Typhimurium|UK|1995|clinical	VMRFVYIYILVIYGSYLWFSLGGNMFTINSTNRVASTIAPYACVSDVNLEDKATFL-------DEHTSIHANDSSLQCFVLNDQHVPQNTLATDVEGYNRGLQERISLEYQPLESIVFLLGTPAVLETKESLSLPVSPDALTQKLLSISSNDECKLSG--------------------STSCTTPASHNPPSGYIAQYRHSAEVFPDE
380|ERR026051|114267|1247|enterica|Typhimurium|UK|1999|animal	VMRFVYIYILVIYGSYLWFSLGGNMFTINSTNRVASTIAPYACVSDVNLEDKATFL-------DEHTSIHANDSSLQCFVLNDQHVPQNTLATDVEGYNRGLQERISLEYQPLESIVFLLGTPAVLETKESLSLPVSPDALTQKLLSISSNDECKLSG--------------------STSCTTPASHNPPSGYIAQYRHSAEVFPDE
379|ERR028633|114120|456|enterica|Typhimurium|||	VMRFVYIYILVIYGSYLWFSLGGNMFTINSTNRVASTIAPYACVSDVNLEDKATFL-------DEHTSIHANDSSLQCFVLNDQHVPQNTLATDVEGYNRGLQERISLEYQPLESIVFLLGTPAVLETKESLSLPVSPDALTQKLLSISSNDECKLSG--------------------STSCTTPASHNPPSGYIAQYRHSAEVFPDE
375|ERR161953|113250|58351|enterica|Typhimurium|||	VMRFVYIYILVIYGSYLWFSLGGNMFTINSTNRVASTIAPYACVSDVNLEDKATFL-------DEHTSIHANDSSLQCFVLNDQHVPQNTLATDVEGYNRGLQERISLEYQPLESIVFLLGTPAVLETKESLSLPVSPDALTQKLLSISSNDECKLSG--------------------STSCTTPASHNPPSGYIAQYRHSAEVFPDE
374|ERR161419|113173|90021|enterica|Typhimurium|||	VMRFVYIYILVIYGSYLWFSLGGNMFTINSTNRVASTIAPYACVSDVNLEDKATFL-------DEHTSIHANDSSLQCFVLNDQHVPQNTLATDVEGYNRGLQERISLEYQPLESIVFLLGTPAVLETKESLSLPVSPDALTQKLLSISSNDECKLSG--------------------STSCTTPASHNPPSGYIAQYRHSAEVFPDE
373|ERR026120|113032|4401|enterica|Typhimurium|UK|1998|clinical	VMRFVYIYILVIYGSYLWFSLGGNMFTINSTNRVASTIAPYACVSDVNLEDKATFL-------DEHTSIHANDSSLQCFVLNDQHVPQNTLATDVEGYNRGLQERISLEYQPLESIVFLLGTPAVLETKESLSLPVSPDALTQKLLSISSNDECKLSG--------------------STSCTTPASHNPPSGYIAQYRHSAEVFPDE
372|ERR161407|112861|1269|enterica|Typhimurium|||	VMRFVYIYILVIYGSYLWFSLGGNMFTINSTNRVASTIAPYACVSDVNLEDKATFL-------DEHTSIHANDSSLQCFVLNDQHVPQNTLATDVEGYNRGLQERISLEYQPLESIVFLLGTPAVLETKESLSLPVSPDALTQKLLSISSNDECKLSG--------------------STSCTTPASHNPPSGYIAQYRHSAEVFPDE
371|ERR056943|112730|1052|enterica|Typhimurium|||	VMRFVYIYILVIYGSYLWFSLGGNMFTINSTNRVASTIAPYACVSDVNLEDKATFL-------DEHTSIHANDSSLQCFVLNDQHVPQNTLATDVEGYNRGLQERISLEYQPLESIVFLLGTPAVLETKESLSLPVSPDALTQKLLSISSNDECKLSG--------------------STSCTTPASHNPPSGYIAQYRHSAEVFPDE
370|ERR026056|112668|100149|enterica|Typhimurium|UK|1996|animal	VMRFVYIYILVIYGSYLWFSLGGNMFTINSTNRVASTIAPYACVSDVNLEDKATFL-------DEHTSIHANDSSLQCFVLNDQHVPQNTLATDVEGYNRGLQERISLEYQPLESIVFLLGTPAVLETKESLSLPVSPDALTQKLLSISSNDECKLSG--------------------STSCTTPASHNPPSGYIAQYRHSAEVFPDE
369|ERR026110|112539|100145|enterica|Typhimurium|UK|1997|clinical	VMRFVYIYILVIYGSYLWFSLGGNMFTINSTNRVASTIAPYACVSDVNLEDKATFL-------DEHTSIHANDSSLQCFVLNDQHVPQNTLATDVEGYNRGLQERISLEYQPLESIVFLLGTPAVLETKESLSLPVSPDALTQKLLSISSNDECKLSG--------------------STSCTTPASHNPPSGYIAQYRHSAEVFPDE
367|ERR026088|112260|450|enterica|Typhimurium|UK|1991|clinical	VMRFVYIYILVIYGSYLWFSLGGNMFTINSTNRVASTIAPYACVSDVNLEDKATFL-------DEHTSIHANDSSLQCFVLNDQHVPQNTLATDVEGYNRGLQERISLEYQPLESIVFLLGTPAVLETKESLSLPVSPDALTQKLLSISSNDECKLSG--------------------STSCTTPASHNPPSGYIAQYRHSAEVFPDE
366|ERR028279|112064|456|enterica|Typhimurium|||	VMRFVYIYILVIYGSYLWFSLGGNMFTINSTNRVASTIAPYACVSDVNLEDKATFL-------DEHTSIHANDSSLQCFVLNDQHVPQNTLATDVEGYNRGLQERISLEYQPLESIVFLLGTPAVLETKESLSLPVSPDALTQKLLSISSNDECKLSG--------------------STSCTTPASHNPPSGYIAQYRHSAEVFPDE
365|ERR161456|111820|1269|enterica|Typhimurium|||	VMRFVYIYILVIYGSYLWFSLGGNMFTINSTNRVASTIAPYACVSDVNLEDKATFL-------DEHTSIHANDSSLQCFVLNDQHVPQNTLATDVEGYNRGLQERISLEYQPLESIVFLLGTPAVLETKESLSLPVSPDALTQKLLSISSNDECKLSG--------------------STSCTTPASHNPPSGYIAQYRHSAEVFPDE
364|ERR161394|111679|100177|enterica|Typhimurium|||	VMRFVYIYILVIYGSYLWFSLGGNMFTINSTNRVASTIAPYACVSDVNLEDKATFL-------DEHTSIHANDSSLQCFVLNDQHVPQNTLATDVEGYNRGLQERISLEYQPLESIVFLLGTPAVLETKESLSLPVSPDALTQKLLSISSNDECKLSG--------------------STSCTTPASHNPPSGYIAQYRHSAEVFPDE
363|ERR161961|111555|1265|enterica|Typhimurium|||	VMRFVYIYILVIYGSYLWFSLGGNMFTINSTNRVASTIAPYACVSDVNLEDKATFL-------DEHTSIHANDSSLQCFVLNDQHVPQNTLATDVEGYNRGLQERISLEYQPLESIVFLLGTPAVLETKESLSLPVSPDALTQKLLSISSNDECKLSG--------------------STSCTTPASHNPPSGYIAQYRHSAEVFPDE
362|ERR026039|111478|1247|enterica|Typhimurium|UK|1994|animal	VMRFVYIYILVIYGSYLWFSLGGNMFTINSTNRVASTIAPYACVSDVNLEDKATFL-------DEHTSIHANDSSLQCFVLNDQHVPQNTLATDVEGYNRGLQERISLEYQPLESIVFLLGTPAVLETKESLSLPVSPDALTQKLLSISSNDECKLSG--------------------STSCTTPASHNPPSGYIAQYRHSAEVFPDE
361|ERR026034|111376|1247|enterica|Typhimurium|UK|1994|animal	VMRFVYIYILVIYGSYLWFSLGGNMFTINSTNRVASTIAPYACVSDVNLEDKATFL-------DEHTSIHANDSSLQCFVLNDQHVPQNTLATDVEGYNRGLQERISLEYQPLESIVFLLGTPAVLETKESLSLPVSPDALTQKLLSISSNDECKLSG--------------------STSCTTPASHNPPSGYIAQYRHSAEVFPDE
360|ERR026040|111177|100151|enterica|Typhimurium|UK|1995|animal	VMRFVYIYILVIYGSYLWFSLGGNMFTINSTNRVASTIAPYACVSDVNLEDKATFL-------DEHTSIHANDSSLQCFVLNDQHVPQNTLATDVEGYNRGLQERISLEYQPLESIVFLLGTPAVLETKESLSLPVSPDALTQKLLSISSNDECKLSG--------------------STSCTTPASHNPPSGYIAQYRHSAEVFPDE
359|ERR028308|111119|1046|enterica|Typhimurium|||	VMRFVYIYILVIYGSYLWFSLGGNMFTINSTNRVASTIAPYACVSDVNLEDKATFL-------DEHTSIHANDSSLQCFVLNDQHVPQNTLATDVEGYNRGLQERISLEYQPLESIVFLLGTPAVLETKESLSLPVSPDALTQKLLSISSNDECKLSG--------------------STSCTTPASHNPPSGYIAQYRHSAEVFPDE
358|ERR161979|110879|4642|enterica|Typhimurium|||	VMRFVYIYILVIYGSYLWFSLGGNMFTINSTNRVASTIAPYACVSDVNLEDKATFL-------DEHTSIHANDSSLQCFVLNDQHVPQNTLATDVEGYNRGLQERISLEYQPLESIVFLLGTPAVLETKESLSLPVSPDALTQKLLSISSNDECKLSG--------------------STSCTTPASHNPPSGYIAQYRHSAEVFPDE
357|ERR161968|110865|100189|enterica|Typhimurium|||	VMRFVYIYILVIYGSYLWFSLGGNMFTINSTNRVASTIAPYACVSDVNLEDKATFL-------DEHTSIHANDSSLQCFVLNDQHVPQNTLATDVEGYNRGLQERISLEYQPLESIVFLLGTPAVLETKESLSLPVSPDALTQKLLSISSNDECKLSG--------------------STSCTTPASHNPPSGYIAQYRHSAEVFPDE
356|ERR026024|110676|1038|enterica|Typhimurium|UK|1995|animal	VMRFVYIYILVIYGSYLWFSLGGNMFTINSTNRVASTIAPYACVSDVNLEDKATFL-------DEHTSIHANDSSLQCFVLNDQHVPQNTLATDVEGYNRGLQERISLEYQPLESIVFLLGTPAVLETKESLSLPVSPDALTQKLLSISSNDECKLSG--------------------STSCTTPASHNPPSGYIAQYRHSAEVFPDE
355|ERR024950|110430|65568|enterica|Typhimurium|||	VMRFVYIYILVIYGSYLWFSLGGNMFTINSTNRVASTIAPYACVSDVNLEDKATFL-------DEHTSIHANDSSLQCFVLNDQHVPQNTLATDVEGYNRGLQERISLEYQPLESIVFLLGTPAVLETKESLSLPVSPDALTQKLLSISSNDECKLSG--------------------STSCTTPASHNPPSGYIAQYRHSAEVFPDE
354|ERR161420|110284|5841|enterica|Typhimurium|||	VMRFVYIYILVIYGSYLWFSLGGNMFTINSTNRVASTIAPYACVSDVNLEDKATFL-------DEHTSIHANDSSLQCFVLNDQHVPQNTLATDVEGYNRGLQERISLEYQPLESIVFLLGTPAVLETKESLSLPVSPDALTQKLLSISSNDECKLSG--------------------STSCTTPASHNPPSGYIAQYRHSAEVFPDE
353|SRR546265|110125|171888|enterica|Typhimurium|||	VMRFVYIYILVIYGSYLWFSLGGNMFTINSTNRVASTIAPYACVSDVNLEDKATFL-------DEHTSIHANDSSLQCFVLNDQHVPQNTLATDVEGYNRGLQERISLEYQPLESIVFLLGTPAVLETKESLSLPVSPDALTQKLLSISSNDECKLSG--------------------STSCTTPASHNPPSGYIAQYRHSAEVFPDE
352|ERR161455|109958|4060|enterica|Typhimurium|||	VMRFVYIYILVIYGSYLWFSLGGNMFTINSTNRVASTIAPYACVSDVNLEDKATFL-------DEHTSIHANDSSLQCFVLNDQHVPQNTLATDVEGYNRGLQERISLEYQPLESIVFLLGTPAVLETKESLSLPVSPDALTQKLLSISSNDECKLSG--------------------STSCTTPASHNPPSGYIAQYRHSAEVFPDE
348|ERR026098|109523|1245|enterica|Typhimurium|UK|1994|clinical	VMRFVYIYILVIYGSYLWFSLGGNMFTINSTNRVASTIAPYACVSDVNLEDKATFL-------DEHTSIHANDSSLQCFVLNDQHVPQNTLATDVEGYNRGLQERISLEYQPLESIVFLLGTPAVLETKESLSLPVSPDALTQKLLSISSNDECKLSG--------------------STSCTTPASHNPPSGYIAQYRHSAEVFPDE
347|ERR161406|109318|1263|enterica|Typhimurium|||	VMRFVYIYILVIYGSYLWFSLGGNMFTINSTNRVASTIAPYACVSDVNLEDKATFL-------DEHTSIHANDSSLQCFVLNDQHVPQNTLATDVEGYNRGLQERISLEYQPLESIVFLLGTPAVLETKESLSLPVSPDALTQKLLSISSNDECKLSG--------------------STSCTTPASHNPPSGYIAQYRHSAEVFPDE
346|ERR044702|109253|100192|enterica|Typhimurium|||	VMRFVYIYILVIYGSYLWFSLGGNMFTINSTNRVASTIAPYACVSDVNLEDKATFL-------DEHTSIHANDSSLQCFVLNDQHVPQNTLATDVEGYNRGLQERISLEYQPLESIVFLLGTPAVLETKESLSLPVSPDALTQKLLSISSNDECKLSG--------------------STSCTTPASHNPPSGYIAQYRHSAEVFPDE
344|SRR546262|108877|4437|enterica|Typhimurium|||	VMRFVYIYILVIYGSYLWFSLGGNMFTINSTNRVASTIAPYACVSDVNLEDKATFL-------DEHTSIHANDSSLQCFVLNDQHVPQNTLATDVEGYNRGLQERISLEYQPLESIVFLLGTPAVLETKESLSLPVSPDALTQKLLSISSNDECKLSG--------------------STSCTTPASHNPPSGYIAQYRHSAEVFPDE
343|SRR546260|108786|5831|enterica|Typhimurium|||	VMRFVYIYILVIYGSYLWFSLGGNMFTINSTNRVASTIAPYACVSDVNLEDKATFL-------DEHTSIHANDSSLQCFVLNDQHVPQNTLATDVEGYNRGLQERISLEYQPLESIVFLLGTPAVLETKESLSLPVSPDALTQKLLSISSNDECKLSG--------------------STSCTTPASHNPPSGYIAQYRHSAEVFPDE
342|ERR026060|108478|100175|enterica|Typhimurium|UK|1992|animal	VMRFVYIYILVIYGSYLWFSLGGNMFTINSTNRVASTIAPYACVSDVNLEDKATFL-------DEHTSIHANDSSLQCFVLNDQHVPQNTLATDVEGYNRGLQERISLEYQPLESIVFLLGTPAVLETKESLSLPVSPDALTQKLLSISSNDECKLSG--------------------STSCTTPASHNPPSGYIAQYRHSAEVFPDE
341|ERR161422|108420|5841|enterica|Typhimurium|||	VMRFVYIYILVIYGSYLWFSLGGNMFTINSTNRVASTIAPYACVSDVNLEDKATFL-------DEHTSIHANDSSLQCFVLNDQHVPQNTLATDVEGYNRGLQERISLEYQPLESIVFLLGTPAVLETKESLSLPVSPDALTQKLLSISSNDECKLSG--------------------STSCTTPASHNPPSGYIAQYRHSAEVFPDE
340|ERR028658|108298|130141|enterica|Typhimurium|||	VMRFVYIYILVIYGSYLWFSLGGNMFTINSTNRVASTIAPYACVSDVNLEDKATFL-------DEHTSIHANDSSLQCFVLNDQHVPQNTLATDVEGYNRGLQERISLEYQPLESIVFLLGTPAVLETKESLSLPVSPDALTQKLLSISSNDECKLSG--------------------STSCTTPASHNPPSGYIAQYRHSAEVFPDE
338|ERR028307|108023|1046|enterica|Typhimurium|||	VMRFVYIYILVIYGSYLWFSLGGNMFTINSTNRVASTIAPYACVSDVNLEDKATFL-------DEHTSIHANDSSLQCFVLNDQHVPQNTLATDVEGYNRGLQERISLEYQPLESIVFLLGTPAVLETKESLSLPVSPDALTQKLLSISSNDECKLSG--------------------STSCTTPASHNPPSGYIAQYRHSAEVFPDE
337|ERR026095|107870|100149|enterica|Typhimurium|UK|2001|clinical	VMRFVYIYILVIYGSYLWFSLGGNMFTINSTNRVASTIAPYACVSDVNLEDKATFL-------DEHTSIHANDSSLQCFVLNDQHVPQNTLATDVEGYNRGLQERISLEYQPLESIVFLLGTPAVLETKESLSLPVSPDALTQKLLSISSNDECKLSG--------------------STSCTTPASHNPPSGYIAQYRHSAEVFPDE
334|ERR026075|107521|65558|enterica|Typhimurium|UK|1999|clinical	VMRFVYIYILVIYGSYLWFSLGGNMFTINSTNRVASTIAPYACVSDVNLEDKATFL-------DEHTSIHANDSSLQCFVLNDQHVPQNTLATDVEGYNRGLQERISLEYQPLESIVFLLGTPAVLETKESLSLPVSPDALTQKLLSISSNDECKLSG--------------------STSCTTPASHNPPSGYIAQYRHSAEVFPDE
333|ERR028634|107260|452|enterica|Typhimurium|||	VMRFVYIYILVIYGSYLWFSLGGNMFTINSTNRVASTIAPYACVSDVNLEDKATFL-------DEHTSIHANDSSLQCFVLNDQHVPQNTLATDVEGYNRGLQERISLEYQPLESIVFLLGTPAVLETKESLSLPVSPDALTQKLLSISSNDECKLSG--------------------STSCTTPASHNPPSGYIAQYRHSAEVFPDE
332|ERR028272|107166|23157|enterica|Typhimurium|||	VMRFVYIYILVIYGSYLWFSLGGNMFTINSTNRVASTIAPYACVSDVNLEDKATFL-------DEHTSIHANDSSLQCFVLNDQHVPQNTLATDVEGYNRGLQERISLEYQPLESIVFLLGTPAVLETKESLSLPVSPDALTQKLLSISSNDECKLSG--------------------STSCTTPASHNPPSGYIAQYRHSAEVFPDE
331|ERR026128|107057|1245|enterica|Typhimurium|UK|1996|clinical	VMRFVYIYILVIYGSYLWFSLGGNMFTINSTNRVASTIAPYACVSDVNLEDKATFL-------DEHTSIHANDSSLQCFVLNDQHVPQNTLATDVEGYNRGLQERISLEYQPLESIVFLLGTPAVLETKESLSLPVSPDALTQKLLSISSNDECKLSG--------------------STSCTTPASHNPPSGYIAQYRHSAEVFPDE
329|ERR026129|106847|5817|enterica|Typhimurium|UK|1996|animal	VMRFVYIYILVIYGSYLWFSLGGNMFTINSTNRVASTIAPYACVSDVNLEDKATFL-------DEHTSIHANDSSLQCFVLNDQHVPQNTLATDVEGYNRGLQERISLEYQPLESIVFLLGTPAVLETKESLSLPVSPDALTQKLLSISSNDECKLSG--------------------STSCTTPASHNPPSGYIAQYRHSAEVFPDE
328|ERR026052|106663|1241|enterica|Typhimurium|UK|2003|environmental	VMRFVYIYILVIYGSYLWFSLGGNMFTINSTNRVASTIAPYACVSDVNLEDKATFL-------DEHTSIHANDSSLQCFVLNDQHVPQNTLATDVEGYNRGLQERISLEYQPLESIVFLLGTPAVLETKESLSLPVSPDALTQKLLSISSNDECKLSG--------------------STSCTTPASHNPPSGYIAQYRHSAEVFPDE
327|ERR026125|106493|70548|enterica|Typhimurium|UK|1990|clinical	VMRFVYIYILVIYGSYLWFSLGGNMFTINSTNRVASTIAPYACVSDVNLEDKATFL-------DEHTSIHANDSSLQCFVLNDQHVPQNTLATDVEGYNRGLQERISLEYQPLESIVFLLGTPAVLETKESLSLPVSPDALTQKLLSISSNDECKLSG--------------------STSCTTPASHNPPSGYIAQYRHSAEVFPDE
324|ERR028638|106081|99959|enterica|Typhimurium|||	VMRFVYIYILVIYGSYLWFSLGGNMFTINSTNRVASTIAPYACVSDVNLEDKATFL-------DEHTSIHANDSSLQCFVLNDQHVPQNTLATDVEGYNRGLQERISLEYQPLESIVFLLGTPAVLETKESLSLPVSPDALTQKLLSISSNDECKLSG--------------------STSCTTPASHNPPSGYIAQYRHSAEVFPDE
323|ERR026118|105968|4044|enterica|Typhimurium|UK|1997|clinical	VMRFVYIYILVIYGSYLWFSLGGNMFTINSTNRVASTIAPYACVSDVNLEDKATFL-------DEHTSIHANDSSLQCFVLNDQHVPQNTLATDVEGYNRGLQERISLEYQPLESIVFLLGTPAVLETKESLSLPVSPDALTQKLLSISSNDECKLSG--------------------STSCTTPASHNPPSGYIAQYRHSAEVFPDE
322|ERR026079|105869|100139|enterica|Typhimurium|UK|1996|clinical	VMRFVYIYILVIYGSYLWFSLGGNMFTINSTNRVASTIAPYACVSDVNLEDKATFL-------DEHTSIHANDSSLQCFVLNDQHVPQNTLATDVEGYNRGLQERISLEYQPLESIVFLLGTPAVLETKESLSLPVSPDALTQKLLSISSNDECKLSG--------------------STSCTTPASHNPPSGYIAQYRHSAEVFPDE
320|ERR026092|105568|100145|enterica|Typhimurium|UK|1992|clinical	VMRFVYIYILVIYGSYLWFSLGGNMFTINSTNRVASTIAPYACVSDVNLEDKATFL-------DEHTSIHANDSSLQCFVLNDQHVPQNTLATDVEGYNRGLQERISLEYQPLESIVFLLGTPAVLETKESLSLPVSPDALTQKLLSISSNDECKLSG--------------------STSCTTPASHNPPSGYIAQYRHSAEVFPDE
319|ERR024945|105452|1249|enterica|Typhimurium|||	VMRFVYIYILVIYGSYLWFSLGGNMFTINSTNRVASTIAPYACVSDVNLEDKATFL-------DEHTSIHANDSSLQCFVLNDQHVPQNTLATDVEGYNRGLQERISLEYQPLESIVFLLGTPAVLETKESLSLPVSPDALTQKLLSISSNDECKLSG--------------------STSCTTPASHNPPSGYIAQYRHSAEVFPDE
318|ERR026121|105182|857|enterica|Typhimurium|UK|1993|clinical	VMRFVYIYILVIYGSYLWFSLGGNMFTINSTNRVASTIAPYACVSDVNLEDKATFL-------DEHTSIHANDSSLQCFVLNDQHVPQNTLATDVEGYNRGLQERISLEYQPLESIVFLLGTPAVLETKESLSLPVSPDALTQKLLSISSNDECKLSG--------------------STSCTTPASHNPPSGYIAQYRHSAEVFPDE
317|ERR026100|105050|100139|enterica|Typhimurium|UK|1996|clinical	VMRFVYIYILVIYGSYLWFSLGGNMFTINSTNRVASTIAPYACVSDVNLEDKATFL-------DEHTSIHANDSSLQCFVLNDQHVPQNTLATDVEGYNRGLQERISLEYQPLESIVFLLGTPAVLETKESLSLPVSPDALTQKLLSISSNDECKLSG--------------------STSCTTPASHNPPSGYIAQYRHSAEVFPDE
315|ERR029234|104779|99980|enterica|Typhimurium|||	VMRFVYIYILVIYGSYLWFSLGGNMFTINSTNRVASTIAPYACVSDVNLEDKATFL-------DEHTSIHANDSSLQCFVLNDQHVPQNTLATDVEGYNRGLQERISLEYQPLESIVFLLGTPAVLETKESLSLPVSPDALTQKLLSISSNDECKLSG--------------------STSCTTPASHNPPSGYIAQYRHSAEVFPDE
314|ERR028275|104706|6316|enterica|Typhimurium|Malawi|2003|clinical	VMRFVYIYILVIYGSYLWFSLGGNMFTINSTNRVASTIAPYACVSDVNLEDKATFL-------DEHTSIHANDSSLQCFVLNDQHVPQNTLATDVEGYNRGLQERISLEYQPLESIVFLLGTPAVLETKESLSLPVSPDALTQKLLSISSNDECKLSG--------------------STSCTTPASHNPPSGYIAQYRHSAEVFPDE
313|ERR026131|104573|1048|enterica|Typhimurium|UK|1991|clinical	VMRFVYIYILVIYGSYLWFSLGGNMFTINSTNRVASTIAPYACVSDVNLEDKATFL-------DEHTSIHANDSSLQCFVLNDQHVPQNTLATDVEGYNRGLQERISLEYQPLESIVFLLGTPAVLETKESLSLPVSPDALTQKLLSISSNDECKLSG--------------------STSCTTPASHNPPSGYIAQYRHSAEVFPDE
312|ERR026076|104298|20377|enterica|Typhimurium|UK|1997|clinical	VMRFVYIYILVIYGSYLWFSLGGNMFTINSTNRVASTIAPYACVSDVNLEDKATFL-------DEHTSIHANDSSLQCFVLNDQHVPQNTLATDVEGYNRGLQERISLEYQPLESIVFLLGTPAVLETKESLSLPVSPDALTQKLLSISSNDECKLSG--------------------STSCTTPASHNPPSGYIAQYRHSAEVFPDE
311|ERR026107|104249|1623|enterica|Typhimurium|UK|1994|clinical	VMRFVYIYILVIYGSYLWFSLGGNMFTINSTNRVASTIAPYACVSDVNLEDKATFL-------DEHTSIHANDSSLQCFVLNDQHVPQNTLATDVEGYNRGLQERISLEYQPLESIVFLLGTPAVLETKESLSLPVSPDALTQKLLSISSNDECKLSG--------------------STSCTTPASHNPPSGYIAQYRHSAEVFPDE
310|ERR028306|104024|1044|enterica|Typhimurium|||	VMRFVYIYILVIYGSYLWFSLGGNMFTINSTNRVASTIAPYACVSDVNLEDKATFL-------DEHTSIHANDSSLQCFVLNDQHVPQNTLATDVEGYNRGLQERISLEYQPLESIVFLLGTPAVLETKESLSLPVSPDALTQKLLSISSNDECKLSG--------------------STSCTTPASHNPPSGYIAQYRHSAEVFPDE
534|ERR044699|133230|100274|enterica|Typhimurium|||	VMRFVYIYILVIYGSYLWFSLGGNMFTINSTNRVASTIAPYACVSDVNLEDKATFL-------DEHTSIHANDSSLQCFVLNDQHVPQNTLATDVEGYNRGLQERISLEYQPLESIVFLLGTPAVLETKESLSLPVSPDALTQKLLSISSNDECKLSG--------------------STSCTTPASHNPPSGYIAQYRHSAEVFPDE
533|ERR044732|133170|1263|enterica|Typhimurium|||	VMRFVYIYILVIYGSYLWFSLGGNMFTINSTNRVASTIAPYACVSDVNLEDKATFL-------DEHTSIHANDSSLQCFVLNDQHVPQNTLATDVEGYNRGLQERISLEYQPLESIVFLLGTPAVLETKESLSLPVSPDALTQKLLSISSNDECKLSG--------------------STSCTTPASHNPPSGYIAQYRHSAEVFPDE
532|ERR064838|133030|4058|enterica|Typhimurium|||	VMRFVYIYILVIYGSYLWFSLGGNMFTINSTNRVASTIAPYACVSDVNLEDKATFL-------DEHTSIHANDSSLQCFVLNDQHVPQNTLATDVEGYNRGLQERISLEYQPLESIVFLLGTPAVLETKESLSLPVSPDALTQKLLSISSNDECKLSG--------------------STSCTTPASHNPPSGYIAQYRHSAEVFPDE
531|ERR064842|132966|1259|enterica|Typhimurium|||	VMRFVYIYILVIYGSYLWFSLGGNMFTINSTNRVASTIAPYACVSDVNLEDKATFL-------DEHTSIHANDSSLQCFVLNDQHVPQNTLATDVEGYNRGLQERISLEYQPLESIVFLLGTPAVLETKESLSLPVSPDALTQKLLSISSNDECKLSG--------------------STSCTTPASHNPPSGYIAQYRHSAEVFPDE
530|ERR026055|132862|1255|enterica|Typhimurium|UK|1994|animal	VMRFVYIYILVIYGSYLWFSLGGNMFTINSTNRVASTIAPYACVSDVNLEDKATFL-------DEHTSIHANDSSLQCFVLNDQHVPQNTLATDVEGYNRGLQERISLEYQPLESIVFLLGTPAVLETKESLSLPVSPDALTQKLLSISSNDECKLSG--------------------STSCTTPASHNPPSGYIAQYRHSAEVFPDE
529|ERR044704|132774|4423|enterica|Typhimurium|||	VMRFVYIYILVIYGSYLWFSLGGNMFTINSTNRVASTIAPYACVSDVNLEDKATFL-------DEHTSIHANDSSLQCFVLNDQHVPQNTLATDVEGYNRGLQERISLEYQPLESIVFLLGTPAVLETKESLSLPVSPDALTQKLLSISSNDECKLSG--------------------STSCTTPASHNPPSGYIAQYRHSAEVFPDE
528|ERR161392|132616|151456|enterica|Typhimurium|||	VMRFVYIYILVIYGSYLWFSLGGNMFTINSTNRVASTIAPYACVSDVNLEDKATFL-------DEHTSIHANDSSLQCFVLNDQHVPQNTLATDVEGYNRGLQERISLEYQPLESIVFLLGTPAVLETKESLSLPVSPDALTQKLLSISSNDECKLSG--------------------STSCTTPASHNPPSGYIAQYRHSAEVFPDE
527|ERR161451|132476|4415|enterica|Typhimurium|||	VMRFVYIYILVIYGSYLWFSLGGNMFTINSTNRVASTIAPYACVSDVNLEDKATFL-------DEHTSIHANDSSLQCFVLNDQHVPQNTLATDVEGYNRGLQERISLEYQPLESIVFLLGTPAVLETKESLSLPVSPDALTQKLLSISSNDECKLSG--------------------STSCTTPASHNPPSGYIAQYRHSAEVFPDE
526|ERR056902|132339|1265|enterica|Typhimurium|||	VMRFVYIYILVIYGSYLWFSLGGNMFTINSTNRVASTIAPYACVSDVNLEDKATFL-------DEHTSIHANDSSLQCFVLNDQHVPQNTLATDVEGYNRGLQERISLEYQPLESIVFLLGTPAVLETKESLSLPVSPDALTQKLLSISSNDECKLSG--------------------STSCTTPASHNPPSGYIAQYRHSAEVFPDE
525|ERR161958|132325|100194|enterica|Typhimurium|||	VMRFVYIYILVIYGSYLWFSLGGNMFTINSTNRVASTIAPYACVSDVNLEDKATFL-------DEHTSIHANDSSLQCFVLNDQHVPQNTLATDVEGYNRGLQERISLEYQPLESIVFLLGTPAVLETKESLSLPVSPDALTQKLLSISSNDECKLSG--------------------STSCTTPASHNPPSGYIAQYRHSAEVFPDE
523|ERR056922|132042|1062|enterica|Typhimurium|||	VMRFVYIYILVIYGSYLWFSLGGNMFTINSTNRVASTIAPYACVSDVNLEDKATFL-------DEHTSIHANDSSLQCFVLNDQHVPQNTLATDVEGYNRGLQERISLEYQPLESIVFLLGTPAVLETKESLSLPVSPDALTQKLLSISSNDECKLSG--------------------STSCTTPASHNPPSGYIAQYRHSAEVFPDE
522|ERR056927|131873|1259|enterica|Typhimurium|||	VMRFVYIYILVIYGSYLWFSLGGNMFTINSTNRVASTIAPYACVSDVNLEDKATFL-------DEHTSIHANDSSLQCFVLNDQHVPQNTLATDVEGYNRGLQERISLEYQPLESIVFLLGTPAVLETKESLSLPVSPDALTQKLLSISSNDECKLSG--------------------STSCTTPASHNPPSGYIAQYRHSAEVFPDE
521|ERR044703|131830|1267|enterica|Typhimurium|||	VMRFVYIYILVIYGSYLWFSLGGNMFTINSTNRVASTIAPYACVSDVNLEDKATFL-------DEHTSIHANDSSLQCFVLNDQHVPQNTLATDVEGYNRGLQERISLEYQPLESIVFLLGTPAVLETKESLSLPVSPDALTQKLLSISSNDECKLSG--------------------STSCTTPASHNPPSGYIAQYRHSAEVFPDE
520|ERR044718|131726|4062|enterica|Typhimurium|||	VMRFVYIYILVIYGSYLWFSLGGNMFTINSTNRVASTIAPYACVSDVNLEDKATFL-------DEHTSIHANDSSLQCFVLNDQHVPQNTLATDVEGYNRGLQERISLEYQPLESIVFLLGTPAVLETKESLSLPVSPDALTQKLLSISSNDECKLSG--------------------STSCTTPASHNPPSGYIAQYRHSAEVFPDE
519|ERR044733|131577|4423|enterica|Typhimurium|||	VMRFVYIYILVIYGSYLWFSLGGNMFTINSTNRVASTIAPYACVSDVNLEDKATFL-------DEHTSIHANDSSLQCFVLNDQHVPQNTLATDVEGYNRGLQERISLEYQPLESIVFLLGTPAVLETKESLSLPVSPDALTQKLLSISSNDECKLSG--------------------STSCTTPASHNPPSGYIAQYRHSAEVFPDE
518|ERR026059|131495|100149|enterica|Typhimurium|UK|1990|animal	VMRFVYIYILVIYGSYLWFSLGGNMFTINSTNRVASTIAPYACVSDVNLEDKATFL-------DEHTSIHANDSSLQCFVLNDQHVPQNTLATDVEGYNRGLQERISLEYQPLESIVFLLGTPAVLETKESLSLPVSPDALTQKLLSISSNDECKLSG--------------------STSCTTPASHNPPSGYIAQYRHSAEVFPDE
517|ERR044714|131387|4058|enterica|Typhimurium|||	VMRFVYIYILVIYGSYLWFSLGGNMFTINSTNRVASTIAPYACVSDVNLEDKATFL-------DEHTSIHANDSSLQCFVLNDQHVPQNTLATDVEGYNRGLQERISLEYQPLESIVFLLGTPAVLETKESLSLPVSPDALTQKLLSISSNDECKLSG--------------------STSCTTPASHNPPSGYIAQYRHSAEVFPDE
516|ERR056939|131297|1263|enterica|Typhimurium|||	VMRFVYIYILVIYGSYLWFSLGGNMFTINSTNRVASTIAPYACVSDVNLEDKATFL-------DEHTSIHANDSSLQCFVLNDQHVPQNTLATDVEGYNRGLQERISLEYQPLESIVFLLGTPAVLETKESLSLPVSPDALTQKLLSISSNDECKLSG--------------------STSCTTPASHNPPSGYIAQYRHSAEVFPDE
515|ERR161443|131110|100261|enterica|Typhimurium|||	VMRFVYIYILVIYGSYLWFSLGGNMFTINSTNRVASTIAPYACVSDVNLEDKATFL-------DEHTSIHANDSSLQCFVLNDQHVPQNTLATDVEGYNRGLQERISLEYQPLESIVFLLGTPAVLETKESLSLPVSPDALTQKLLSISSNDECKLSG--------------------STSCTTPASHNPPSGYIAQYRHSAEVFPDE
514|ERR044727|130977|100184|enterica|Typhimurium|||	VMRFVYIYILVIYGSYLWFSLGGNMFTINSTNRVASTIAPYACVSDVNLEDKATFL-------DEHTSIHANDSSLQCFVLNDQHVPQNTLATDVEGYNRGLQERISLEYQPLESIVFLLGTPAVLETKESLSLPVSPDALTQKLLSISSNDECKLSG--------------------STSCTTPASHNPPSGYIAQYRHSAEVFPDE
513|ERR161440|130846|4064|enterica|Typhimurium|||	VMRFVYIYILVIYGSYLWFSLGGNMFTINSTNRVASTIAPYACVSDVNLEDKATFL-------DEHTSIHANDSSLQCFVLNDQHVPQNTLATDVEGYNRGLQERISLEYQPLESIVFLLGTPAVLETKESLSLPVSPDALTQKLLSISSNDECKLSG--------------------STSCTTPASHNPPSGYIAQYRHSAEVFPDE
512|ERR161972|130726|173012|enterica|Typhimurium|||	VMRFVYIYILVIYGSYLWFSLGGNMFTINSTNRVASTIAPYACVSDVNLEDKATFL-------DEHTSIHANDSSLQCFVLNDQHVPQNTLATDVEGYNRGLQERISLEYQPLESIVFLLGTPAVLETKESLSLPVSPDALTQKLLSISSNDECKLSG--------------------STSCTTPASHNPPSGYIAQYRHSAEVFPDE
511|ERR161401|130644|4636|enterica|Typhimurium|||	VMRFVYIYILVIYGSYLWFSLGGNMFTINSTNRVASTIAPYACVSDVNLEDKATFL-------DEHTSIHANDSSLQCFVLNDQHVPQNTLATDVEGYNRGLQERISLEYQPLESIVFLLGTPAVLETKESLSLPVSPDALTQKLLSISSNDECKLSG--------------------STSCTTPASHNPPSGYIAQYRHSAEVFPDE
510|ERR028278|130524|100156|enterica|Typhimurium|||	VMRFVYIYILVIYGSYLWFSLGGNMFTINSTNRVASTIAPYACVSDVNLEDKATFL-------DEHTSIHANDSSLQCFVLNDQHVPQNTLATDVEGYNRGLQERISLEYQPLESIVFLLGTPAVLETKESLSLPVSPDALTQKLLSISSNDECKLSG--------------------STSCTTPASHNPPSGYIAQYRHSAEVFPDE
509|ERR161453|130355|4423|enterica|Typhimurium|||	VMRFVYIYILVIYGSYLWFSLGGNMFTINSTNRVASTIAPYACVSDVNLEDKATFL-------DEHTSIHANDSSLQCFVLNDQHVPQNTLATDVEGYNRGLQERISLEYQPLESIVFLLGTPAVLETKESLSLPVSPDALTQKLLSISSNDECKLSG--------------------STSCTTPASHNPPSGYIAQYRHSAEVFPDE
507|ERR056900|130230|1261|enterica|Typhimurium|||	VMRFVYIYILVIYGSYLWFSLGGNMFTINSTNRVASTIAPYACVSDVNLEDKATFL-------DEHTSIHANDSSLQCFVLNDQHVPQNTLATDVEGYNRGLQERISLEYQPLESIVFLLGTPAVLETKESLSLPVSPDALTQKLLSISSNDECKLSG--------------------STSCTTPASHNPPSGYIAQYRHSAEVFPDE
506|ERR026112|130044|5815|enterica|Typhimurium|UK|1995|clinical	VMRFVYIYILVIYGSYLWFSLGGNMFTINSTNRVASTIAPYACVSDVNLEDKATFL-------DEHTSIHANDSSLQCFVLNDQHVPQNTLATDVEGYNRGLQERISLEYQPLESIVFLLGTPAVLETKESLSLPVSPDALTQKLLSISSNDECKLSG--------------------STSCTTPASHNPPSGYIAQYRHSAEVFPDE
504|ERR161964|129791|4636|enterica|Typhimurium|||	VMRFVYIYILVIYGSYLWFSLGGNMFTINSTNRVASTIAPYACVSDVNLEDKATFL-------DEHTSIHANDSSLQCFVLNDQHVPQNTLATDVEGYNRGLQERISLEYQPLESIVFLLGTPAVLETKESLSLPVSPDALTQKLLSISSNDECKLSG--------------------STSCTTPASHNPPSGYIAQYRHSAEVFPDE
503|ERR161427|129660|4427|enterica|Typhimurium|||	VMRFVYIYILVIYGSYLWFSLGGNMFTINSTNRVASTIAPYACVSDVNLEDKATFL-------DEHTSIHANDSSLQCFVLNDQHVPQNTLATDVEGYNRGLQERISLEYQPLESIVFLLGTPAVLETKESLSLPVSPDALTQKLLSISSNDECKLSG--------------------STSCTTPASHNPPSGYIAQYRHSAEVFPDE
501|ERR161952|129355|4429|enterica|Typhimurium|||	VMRFVYIYILVIYGSYLWFSLGGNMFTINSTNRVASTIAPYACVSDVNLEDKATFL-------DEHTSIHANDSSLQCFVLNDQHVPQNTLATDVEGYNRGLQERISLEYQPLESIVFLLGTPAVLETKESLSLPVSPDALTQKLLSISSNDECKLSG--------------------STSCTTPASHNPPSGYIAQYRHSAEVFPDE
500|ERR044698|129287|100155|enterica|Typhimurium|||	VMRFVYIYILVIYGSYLWFSLGGNMFTINSTNRVASTIAPYACVSDVNLEDKATFL-------DEHTSIHANDSSLQCFVLNDQHVPQNTLATDVEGYNRGLQERISLEYQPLESIVFLLGTPAVLETKESLSLPVSPDALTQKLLSISSNDECKLSG--------------------STSCTTPASHNPPSGYIAQYRHSAEVFPDE
499|ERR044697|129160|100460|enterica|Typhimurium|||	VMRFVYIYILVIYGSYLWFSLGGNMFTINSTNRVASTIAPYACVSDVNLEDKATFL-------DEHTSIHANDSSLQCFVLNDQHVPQNTLATDVEGYNRGLQERISLEYQPLESIVFLLGTPAVLETKESLSLPVSPDALTQKLLSISSNDECKLSG--------------------STSCTTPASHNPPSGYIAQYRHSAEVFPDE
498|ERR026043|129074|99970|enterica|Typhimurium|UK|1997|animal	VMRFVYIYILVIYGSYLWFSLGGNMFTINSTNRVASTIAPYACVSDVNLEDKATFL-------DEHTSIHANDSSLQCFVLNDQHVPQNTLATDVEGYNRGLQERISLEYQPLESIVFLLGTPAVLETKESLSLPVSPDALTQKLLSISSNDECKLSG--------------------STSCTTPASHNPPSGYIAQYRHSAEVFPDE
496|ERR028273|128846|100152|enterica|Typhimurium|Malawi|2003|clinical	VMRFVYIYILVIYGSYLWFSLGGNMFTINSTNRVASTIAPYACVSDVNLEDKATFL-------DEHTSIHANDSSLQCFVLNDQHVPQNTLATDVEGYNRGLQERISLEYQPLESIVFLLGTPAVLETKESLSLPVSPDALTQKLLSISSNDECKLSG--------------------STSCTTPASHNPPSGYIAQYRHSAEVFPDE
495|ERR026062|128728|1247|enterica|Typhimurium|UK|1991|animal	VMRFVYIYILVIYGSYLWFSLGGNMFTINSTNRVASTIAPYACVSDVNLEDKATFL-------DEHTSIHANDSSLQCFVLNDQHVPQNTLATDVEGYNRGLQERISLEYQPLESIVFLLGTPAVLETKESLSLPVSPDALTQKLLSISSNDECKLSG--------------------STSCTTPASHNPPSGYIAQYRHSAEVFPDE
494|ERR044743|128609|1263|enterica|Typhimurium|||	VMRFVYIYILVIYGSYLWFSLGGNMFTINSTNRVASTIAPYACVSDVNLEDKATFL-------DEHTSIHANDSSLQCFVLNDQHVPQNTLATDVEGYNRGLQERISLEYQPLESIVFLLGTPAVLETKESLSLPVSPDALTQKLLSISSNDECKLSG--------------------STSCTTPASHNPPSGYIAQYRHSAEVFPDE
493|ERR044742|128475|4058|enterica|Typhimurium|||	VMRFVYIYILVIYGSYLWFSLGGNMFTINSTNRVASTIAPYACVSDVNLEDKATFL-------DEHTSIHANDSSLQCFVLNDQHVPQNTLATDVEGYNRGLQERISLEYQPLESIVFLLGTPAVLETKESLSLPVSPDALTQKLLSISSNDECKLSG--------------------STSCTTPASHNPPSGYIAQYRHSAEVFPDE
489|ERR161980|128143|100197|enterica|Typhimurium|||	VMRFVYIYILVIYGSYLWFSLGGNMFTINSTNRVASTIAPYACVSDVNLEDKATFL-------DEHTSIHANDSSLQCFVLNDQHVPQNTLATDVEGYNRGLQERISLEYQPLESIVFLLGTPAVLETKESLSLPVSPDALTQKLLSISSNDECKLSG--------------------STSCTTPASHNPPSGYIAQYRHSAEVFPDE
486|ERR056905|127854|4064|enterica|Typhimurium|||	VMRFVYIYILVIYGSYLWFSLGGNMFTINSTNRVASTIAPYACVSDVNLEDKATFL-------DEHTSIHANDSSLQCFVLNDQHVPQNTLATDVEGYNRGLQERISLEYQPLESIVFLLGTPAVLETKESLSLPVSPDALTQKLLSISSNDECKLSG--------------------STSCTTPASHNPPSGYIAQYRHSAEVFPDE
485|ERR161396|127668|4429|enterica|Typhimurium|||	VMRFVYIYILVIYGSYLWFSLGGNMFTINSTNRVASTIAPYACVSDVNLEDKATFL-------DEHTSIHANDSSLQCFVLNDQHVPQNTLATDVEGYNRGLQERISLEYQPLESIVFLLGTPAVLETKESLSLPVSPDALTQKLLSISSNDECKLSG--------------------STSCTTPASHNPPSGYIAQYRHSAEVFPDE
484|ERR044713|127630|1267|enterica|Typhimurium|||	VMRFVYIYILVIYGSYLWFSLGGNMFTINSTNRVASTIAPYACVSDVNLEDKATFL-------DEHTSIHANDSSLQCFVLNDQHVPQNTLATDVEGYNRGLQERISLEYQPLESIVFLLGTPAVLETKESLSLPVSPDALTQKLLSISSNDECKLSG--------------------STSCTTPASHNPPSGYIAQYRHSAEVFPDE
482|ERR161975|127337|4429|enterica|Typhimurium|||	VMRFVYIYILVIYGSYLWFSLGGNMFTINSTNRVASTIAPYACVSDVNLEDKATFL-------DEHTSIHANDSSLQCFVLNDQHVPQNTLATDVEGYNRGLQERISLEYQPLESIVFLLGTPAVLETKESLSLPVSPDALTQKLLSISSNDECKLSG--------------------STSCTTPASHNPPSGYIAQYRHSAEVFPDE
481|ERR026033|127322|1245|enterica|Typhimurium|UK|1994|animal	VMRFVYIYILVIYGSYLWFSLGGNMFTINSTNRVASTIAPYACVSDVNLEDKATFL-------DEHTSIHANDSSLQCFVLNDQHVPQNTLATDVEGYNRGLQERISLEYQPLESIVFLLGTPAVLETKESLSLPVSPDALTQKLLSISSNDECKLSG--------------------STSCTTPASHNPPSGYIAQYRHSAEVFPDE
480|ERR161429|127086|83642|enterica|Typhimurium|||	VMRFVYIYILVIYGSYLWFSLGGNMFTINSTNRVASTIAPYACVSDVNLEDKATFL-------DEHTSIHANDSSLQCFVLNDQHVPQNTLATDVEGYNRGLQERISLEYQPLESIVFLLGTPAVLETKESLSLPVSPDALTQKLLSISSNDECKLSG--------------------STSCTTPASHNPPSGYIAQYRHSAEVFPDE
479|ERR028270|127072|4050|enterica|Typhimurium|Malawi|2002|clinical	VMRFVYIYILVIYGSYLWFSLGGNMFTINSTNRVASTIAPYACVSDVNLEDKATFL-------DEHTSIHANDSSLQCFVLNDQHVPQNTLATDVEGYNRGLQERISLEYQPLESIVFLLGTPAVLETKESLSLPVSPDALTQKLLSISSNDECKLSG--------------------STSCTTPASHNPPSGYIAQYRHSAEVFPDE
478|ERR044726|126922|4062|enterica|Typhimurium|||	VMRFVYIYILVIYGSYLWFSLGGNMFTINSTNRVASTIAPYACVSDVNLEDKATFL-------DEHTSIHANDSSLQCFVLNDQHVPQNTLATDVEGYNRGLQERISLEYQPLESIVFLLGTPAVLETKESLSLPVSPDALTQKLLSISSNDECKLSG--------------------STSCTTPASHNPPSGYIAQYRHSAEVFPDE
477|ERR161398|126753|100100|enterica|Typhimurium|||	VMRFVYIYILVIYGSYLWFSLGGNMFTINSTNRVASTIAPYACVSDVNLEDKATFL-------DEHTSIHANDSSLQCFVLNDQHVPQNTLATDVEGYNRGLQERISLEYQPLESIVFLLGTPAVLETKESLSLPVSPDALTQKLLSISSNDECKLSG--------------------STSCTTPASHNPPSGYIAQYRHSAEVFPDE
476|ERR026111|126701|100151|enterica|Typhimurium|UK|1994|clinical	VMRFVYIYILVIYGSYLWFSLGGNMFTINSTNRVASTIAPYACVSDVNLEDKATFL-------DEHTSIHANDSSLQCFVLNDQHVPQNTLATDVEGYNRGLQERISLEYQPLESIVFLLGTPAVLETKESLSLPVSPDALTQKLLSISSNDECKLSG--------------------STSCTTPASHNPPSGYIAQYRHSAEVFPDE
475|ERR026073|126607|100157|enterica|Typhimurium|UK|1992|clinical	VMRFVYIYILVIYGSYLWFSLGGNMFTINSTNRVASTIAPYACVSDVNLEDKATFL-------DEHTSIHANDSSLQCFVLNDQHVPQNTLATDVEGYNRGLQERISLEYQPLESIVFLLGTPAVLETKESLSLPVSPDALTQKLLSISSNDECKLSG--------------------STSCTTPASHNPPSGYIAQYRHSAEVFPDE
474|ERR026117|126412|4253|enterica|Typhimurium|UK|1997|clinical	VMRFVYIYILVIYGSYLWFSLGGNMFTINSTNRVASTIAPYACVSDVNLEDKATFL-------DEHTSIHANDSSLQCFVLNDQHVPQNTLATDVEGYNRGLQERISLEYQPLESIVFLLGTPAVLETKESLSLPVSPDALTQKLLSISSNDECKLSG--------------------STSCTTPASHNPPSGYIAQYRHSAEVFPDE
473|ERR044724|126373|1265|enterica|Typhimurium|||	VMRFVYIYILVIYGSYLWFSLGGNMFTINSTNRVASTIAPYACVSDVNLEDKATFL-------DEHTSIHANDSSLQCFVLNDQHVPQNTLATDVEGYNRGLQERISLEYQPLESIVFLLGTPAVLETKESLSLPVSPDALTQKLLSISSNDECKLSG--------------------STSCTTPASHNPPSGYIAQYRHSAEVFPDE
472|ERR044731|126234|100466|enterica|Typhimurium|||	VMRFVYIYILVIYGSYLWFSLGGNMFTINSTNRVASTIAPYACVSDVNLEDKATFL-------DEHTSIHANDSSLQCFVLNDQHVPQNTLATDVEGYNRGLQERISLEYQPLESIVFLLGTPAVLETKESLSLPVSPDALTQKLLSISSNDECKLSG--------------------STSCTTPASHNPPSGYIAQYRHSAEVFPDE
471|ERR056898|126132|1265|enterica|Typhimurium|||	VMRFVYIYILVIYGSYLWFSLGGNMFTINSTNRVASTIAPYACVSDVNLEDKATFL-------DEHTSIHANDSSLQCFVLNDQHVPQNTLATDVEGYNRGLQERISLEYQPLESIVFLLGTPAVLETKESLSLPVSPDALTQKLLSISSNDECKLSG--------------------STSCTTPASHNPPSGYIAQYRHSAEVFPDE
470|ERR161414|125923|173000|enterica|Typhimurium|||	VMRFVYIYILVIYGSYLWFSLGGNMFTINSTNRVASTIAPYACVSDVNLEDKATFL-------DEHTSIHANDSSLQCFVLNDQHVPQNTLATDVEGYNRGLQERISLEYQPLESIVFLLGTPAVLETKESLSLPVSPDALTQKLLSISSNDECKLSG--------------------STSCTTPASHNPPSGYIAQYRHSAEVFPDE
469|ERR161408|125684|4068|enterica|Typhimurium|||	VMRFVYIYILVIYGSYLWFSLGGNMFTINSTNRVASTIAPYACVSDVNLEDKATFL-------DEHTSIHANDSSLQCFVLNDQHVPQNTLATDVEGYNRGLQERISLEYQPLESIVFLLGTPAVLETKESLSLPVSPDALTQKLLSISSNDECKLSG--------------------STSCTTPASHNPPSGYIAQYRHSAEVFPDE
468|ERR026042|125637|4048|enterica|Typhimurium|UK|1996|animal	VMRFVYIYILVIYGSYLWFSLGGNMFTINSTNRVASTIAPYACVSDVNLEDKATFL-------DEHTSIHANDSSLQCFVLNDQHVPQNTLATDVEGYNRGLQERISLEYQPLESIVFLLGTPAVLETKESLSLPVSPDALTQKLLSISSNDECKLSG--------------------STSCTTPASHNPPSGYIAQYRHSAEVFPDE
467|ERR056931|125533|1255|enterica|Typhimurium|||	VMRFVYIYILVIYGSYLWFSLGGNMFTINSTNRVASTIAPYACVSDVNLEDKATFL-------DEHTSIHANDSSLQCFVLNDQHVPQNTLATDVEGYNRGLQERISLEYQPLESIVFLLGTPAVLETKESLSLPVSPDALTQKLLSISSNDECKLSG--------------------STSCTTPASHNPPSGYIAQYRHSAEVFPDE
466|ERR026130|125394|5815|enterica|Typhimurium|UK|1991|clinical	VMRFVYIYILVIYGSYLWFSLGGNMFTINSTNRVASTIAPYACVSDVNLEDKATFL-------DEHTSIHANDSSLQCFVLNDQHVPQNTLATDVEGYNRGLQERISLEYQPLESIVFLLGTPAVLETKESLSLPVSPDALTQKLLSISSNDECKLSG--------------------STSCTTPASHNPPSGYIAQYRHSAEVFPDE
465|ERR026037|125200|1247|enterica|Typhimurium|UK|1996|animal	VMRFVYIYILVIYGSYLWFSLGGNMFTINSTNRVASTIAPYACVSDVNLEDKATFL-------DEHTSIHANDSSLQCFVLNDQHVPQNTLATDVEGYNRGLQERISLEYQPLESIVFLLGTPAVLETKESLSLPVSPDALTQKLLSISSNDECKLSG--------------------STSCTTPASHNPPSGYIAQYRHSAEVFPDE
464|ERR026035|125102|100147|enterica|Typhimurium|UK|1994|animal	VMRFVYIYILVIYGSYLWFSLGGNMFTINSTNRVASTIAPYACVSDVNLEDKATFL-------DEHTSIHANDSSLQCFVLNDQHVPQNTLATDVEGYNRGLQERISLEYQPLESIVFLLGTPAVLETKESLSLPVSPDALTQKLLSISSNDECKLSG--------------------STSCTTPASHNPPSGYIAQYRHSAEVFPDE
463|ERR026136|125000|1245|enterica|Typhimurium|UK|1999|clinical	VMRFVYIYILVIYGSYLWFSLGGNMFTINSTNRVASTIAPYACVSDVNLEDKATFL-------DEHTSIHANDSSLQCFVLNDQHVPQNTLATDVEGYNRGLQERISLEYQPLESIVFLLGTPAVLETKESLSLPVSPDALTQKLLSISSNDECKLSG--------------------STSCTTPASHNPPSGYIAQYRHSAEVFPDE
462|ERR026027|124860|4401|enterica|Typhimurium|UK|1991|animal	VMRFVYIYILVIYGSYLWFSLGGNMFTINSTNRVASTIAPYACVSDVNLEDKATFL-------DEHTSIHANDSSLQCFVLNDQHVPQNTLATDVEGYNRGLQERISLEYQPLESIVFLLGTPAVLETKESLSLPVSPDALTQKLLSISSNDECKLSG--------------------STSCTTPASHNPPSGYIAQYRHSAEVFPDE
461|ERR026074|124787|100149|enterica|Typhimurium|UK|1996|clinical	VMRFVYIYILVIYGSYLWFSLGGNMFTINSTNRVASTIAPYACVSDVNLEDKATFL-------DEHTSIHANDSSLQCFVLNDQHVPQNTLATDVEGYNRGLQERISLEYQPLESIVFLLGTPAVLETKESLSLPVSPDALTQKLLSISSNDECKLSG--------------------STSCTTPASHNPPSGYIAQYRHSAEVFPDE
460|ERR026094|124569|100147|enterica|Typhimurium|UK|1997|clinical	VMRFVYIYILVIYGSYLWFSLGGNMFTINSTNRVASTIAPYACVSDVNLEDKATFL-------DEHTSIHANDSSLQCFVLNDQHVPQNTLATDVEGYNRGLQERISLEYQPLESIVFLLGTPAVLETKESLSLPVSPDALTQKLLSISSNDECKLSG--------------------STSCTTPASHNPPSGYIAQYRHSAEVFPDE
459|ERR026097|124407|1241|enterica|Typhimurium|UK|1996|clinical	VMRFVYIYILVIYGSYLWFSLGGNMFTINSTNRVASTIAPYACVSDVNLEDKATFL-------DEHTSIHANDSSLQCFVLNDQHVPQNTLATDVEGYNRGLQERISLEYQPLESIVFLLGTPAVLETKESLSLPVSPDALTQKLLSISSNDECKLSG--------------------STSCTTPASHNPPSGYIAQYRHSAEVFPDE
458|ERR026057|124326|100147|enterica|Typhimurium|UK|1996|animal	VMRFVYIYILVIYGSYLWFSLGGNMFTINSTNRVASTIAPYACVSDVNLEDKATFL-------DEHTSIHANDSSLQCFVLNDQHVPQNTLATDVEGYNRGLQERISLEYQPLESIVFLLGTPAVLETKESLSLPVSPDALTQKLLSISSNDECKLSG--------------------STSCTTPASHNPPSGYIAQYRHSAEVFPDE
457|ERR161413|124225|4427|enterica|Typhimurium|||	VMRFVYIYILVIYGSYLWFSLGGNMFTINSTNRVASTIAPYACVSDVNLEDKATFL-------DEHTSIHANDSSLQCFVLNDQHVPQNTLATDVEGYNRGLQERISLEYQPLESIVFLLGTPAVLETKESLSLPVSPDALTQKLLSISSNDECKLSG--------------------STSCTTPASHNPPSGYIAQYRHSAEVFPDE
456|ERR026064|124111|1247|enterica|Typhimurium|UK|1993|animal	VMRFVYIYILVIYGSYLWFSLGGNMFTINSTNRVASTIAPYACVSDVNLEDKATFL-------DEHTSIHANDSSLQCFVLNDQHVPQNTLATDVEGYNRGLQERISLEYQPLESIVFLLGTPAVLETKESLSLPVSPDALTQKLLSISSNDECKLSG--------------------STSCTTPASHNPPSGYIAQYRHSAEVFPDE
455|ERR044719|123958|464|enterica|Typhimurium|||	VMRFVYIYILVIYGSYLWFSLGGNMFTINSTNRVASTIAPYACVSDVNLEDKATFL-------DEHTSIHANDSSLQCFVLNDQHVPQNTLATDVEGYNRGLQERISLEYQPLESIVFLLGTPAVLETKESLSLPVSPDALTQKLLSISSNDECKLSG--------------------STSCTTPASHNPPSGYIAQYRHSAEVFPDE
453|ERR028632|123705|1046|enterica|Typhimurium|||	VMRFVYIYILVIYGSYLWFSLGGNMFTINSTNRVASTIAPYACVSDVNLEDKATFL-------DEHTSIHANDSSLQCFVLNDQHVPQNTLATDVEGYNRGLQERISLEYQPLESIVFLLGTPAVLETKESLSLPVSPDALTQKLLSISSNDECKLSG--------------------STSCTTPASHNPPSGYIAQYRHSAEVFPDE
452|ERR026047|123620|454|enterica|Typhimurium|UK|1998|animal	VMRFVYIYILVIYGSYLWFSLGGNMFTINSTNRVASTIAPYACVSDVNLEDKATFL-------DEHTSIHANDSSLQCFVLNDQHVPQNTLATDVEGYNRGLQERISLEYQPLESIVFLLGTPAVLETKESLSLPVSPDALTQKLLSISSNDECKLSG--------------------STSCTTPASHNPPSGYIAQYRHSAEVFPDE
451|ERR026053|123490|5815|enterica|Typhimurium|UK|1998|animal	VMRFVYIYILVIYGSYLWFSLGGNMFTINSTNRVASTIAPYACVSDVNLEDKATFL-------DEHTSIHANDSSLQCFVLNDQHVPQNTLATDVEGYNRGLQERISLEYQPLESIVFLLGTPAVLETKESLSLPVSPDALTQKLLSISSNDECKLSG--------------------STSCTTPASHNPPSGYIAQYRHSAEVFPDE
450|ERR026023|123397|1249|enterica|Typhimurium|UK|2003|animal	VMRFVYIYILVIYGSYLWFSLGGNMFTINSTNRVASTIAPYACVSDVNLEDKATFL-------DEHTSIHANDSSLQCFVLNDQHVPQNTLATDVEGYNRGLQERISLEYQPLESIVFLLGTPAVLETKESLSLPVSPDALTQKLLSISSNDECKLSG--------------------STSCTTPASHNPPSGYIAQYRHSAEVFPDE
449|ERR026086|123232|1247|enterica|Typhimurium|UK|1996|clinical	VMRFVYIYILVIYGSYLWFSLGGNMFTINSTNRVASTIAPYACVSDVNLEDKATFL-------DEHTSIHANDSSLQCFVLNDQHVPQNTLATDVEGYNRGLQERISLEYQPLESIVFLLGTPAVLETKESLSLPVSPDALTQKLLSISSNDECKLSG--------------------STSCTTPASHNPPSGYIAQYRHSAEVFPDE
448|ERR026101|123042|100137|enterica|Typhimurium|UK|1996|clinical	VMRFVYIYILVIYGSYLWFSLGGNMFTINSTNRVASTIAPYACVSDVNLEDKATFL-------DEHTSIHANDSSLQCFVLNDQHVPQNTLATDVEGYNRGLQERISLEYQPLESIVFLLGTPAVLETKESLSLPVSPDALTQKLLSISSNDECKLSG--------------------STSCTTPASHNPPSGYIAQYRHSAEVFPDE
447|ERR026050|122989|100143|enterica|Typhimurium|UK|1999|animal	VMRFVYIYILVIYGSYLWFSLGGNMFTINSTNRVASTIAPYACVSDVNLEDKATFL-------DEHTSIHANDSSLQCFVLNDQHVPQNTLATDVEGYNRGLQERISLEYQPLESIVFLLGTPAVLETKESLSLPVSPDALTQKLLSISSNDECKLSG--------------------STSCTTPASHNPPSGYIAQYRHSAEVFPDE
446|ERR026049|122864|100143|enterica|Typhimurium|UK|1998|animal	VMRFVYIYILVIYGSYLWFSLGGNMFTINSTNRVASTIAPYACVSDVNLEDKATFL-------DEHTSIHANDSSLQCFVLNDQHVPQNTLATDVEGYNRGLQERISLEYQPLESIVFLLGTPAVLETKESLSLPVSPDALTQKLLSISSNDECKLSG--------------------STSCTTPASHNPPSGYIAQYRHSAEVFPDE
445|ERR044744|122719|1259|enterica|Typhimurium|||	VMRFVYIYILVIYGSYLWFSLGGNMFTINSTNRVASTIAPYACVSDVNLEDKATFL-------DEHTSIHANDSSLQCFVLNDQHVPQNTLATDVEGYNRGLQERISLEYQPLESIVFLLGTPAVLETKESLSLPVSPDALTQKLLSISSNDECKLSG--------------------STSCTTPASHNPPSGYIAQYRHSAEVFPDE
443|ERR028652|122515|4050|enterica|Typhimurium|||	VMRFVYIYILVIYGSYLWFSLGGNMFTINSTNRVASTIAPYACVSDVNLEDKATFL-------DEHTSIHANDSSLQCFVLNDQHVPQNTLATDVEGYNRGLQERISLEYQPLESIVFLLGTPAVLETKESLSLPVSPDALTQKLLSISSNDECKLSG--------------------STSCTTPASHNPPSGYIAQYRHSAEVFPDE
442|ERR044738|122400|100257|enterica|Typhimurium|||	VMRFVYIYILVIYGSYLWFSLGGNMFTINSTNRVASTIAPYACVSDVNLEDKATFL-------DEHTSIHANDSSLQCFVLNDQHVPQNTLATDVEGYNRGLQERISLEYQPLESIVFLLGTPAVLETKESLSLPVSPDALTQKLLSISSNDECKLSG--------------------STSCTTPASHNPPSGYIAQYRHSAEVFPDE
441|ERR161436|122207|10527|enterica|Typhimurium|||	VMRFVYIYILVIYGSYLWFSLGGNMFTINSTNRVASTIAPYACVSDVNLEDKATFL-------DEHTSIHANDSSLQCFVLNDQHVPQNTLATDVEGYNRGLQERISLEYQPLESIVFLLGTPAVLETKESLSLPVSPDALTQKLLSISSNDECKLSG--------------------STSCTTPASHNPPSGYIAQYRHSAEVFPDE
440|ERR056940|122141|1261|enterica|Typhimurium|||	VMRFVYIYILVIYGSYLWFSLGGNMFTINSTNRVASTIAPYACVSDVNLEDKATFL-------DEHTSIHANDSSLQCFVLNDQHVPQNTLATDVEGYNRGLQERISLEYQPLESIVFLLGTPAVLETKESLSLPVSPDALTQKLLSISSNDECKLSG--------------------STSCTTPASHNPPSGYIAQYRHSAEVFPDE
439|ERR161391|121962|4421|enterica|Typhimurium|||	VMRFVYIYILVIYGSYLWFSLGGNMFTINSTNRVASTIAPYACVSDVNLEDKATFL-------DEHTSIHANDSSLQCFVLNDQHVPQNTLATDVEGYNRGLQERISLEYQPLESIVFLLGTPAVLETKESLSLPVSPDALTQKLLSISSNDECKLSG--------------------STSCTTPASHNPPSGYIAQYRHSAEVFPDE
438|ERR028637|121848|100087|enterica|Typhimurium|||	VMRFVYIYILVIYGSYLWFSLGGNMFTINSTNRVASTIAPYACVSDVNLEDKATFL-------DEHTSIHANDSSLQCFVLNDQHVPQNTLATDVEGYNRGLQERISLEYQPLESIVFLLGTPAVLETKESLSLPVSPDALTQKLLSISSNDECKLSG--------------------STSCTTPASHNPPSGYIAQYRHSAEVFPDE
436|ERR056928|121592|1056|enterica|Typhimurium|||	VMRFVYIYILVIYGSYLWFSLGGNMFTINSTNRVASTIAPYACVSDVNLEDKATFL-------DEHTSIHANDSSLQCFVLNDQHVPQNTLATDVEGYNRGLQERISLEYQPLESIVFLLGTPAVLETKESLSLPVSPDALTQKLLSISSNDECKLSG--------------------STSCTTPASHNPPSGYIAQYRHSAEVFPDE
434|ERR161452|121292|96569|enterica|Typhimurium|||	VMRFVYIYILVIYGSYLWFSLGGNMFTINSTNRVASTIAPYACVSDVNLEDKATFL-------DEHTSIHANDSSLQCFVLNDQHVPQNTLATDVEGYNRGLQERISLEYQPLESIVFLLGTPAVLETKESLSLPVSPDALTQKLLSISSNDECKLSG--------------------STSCTTPASHNPPSGYIAQYRHSAEVFPDE
433|ERR044736|121233|286|enterica|Typhimurium|||	VMRFVYIYILVIYGSYLWFSLGGNMFTINSTNRVASTIAPYACVSDVNLEDKATFL-------DEHTSIHANDSSLQCFVLNDQHVPQNTLATDVEGYNRGLQERISLEYQPLESIVFLLGTPAVLETKESLSLPVSPDALTQKLLSISSNDECKLSG--------------------STSCTTPASHNPPSGYIAQYRHSAEVFPDE
431|ERR026030|121063|1243|enterica|Typhimurium|UK|1996|animal	VMRFVYIYILVIYGSYLWFSLGGNMFTINSTNRVASTIAPYACVSDVNLEDKATFL-------DEHTSIHANDSSLQCFVLNDQHVPQNTLATDVEGYNRGLQERISLEYQPLESIVFLLGTPAVLETKESLSLPVSPDALTQKLLSISSNDECKLSG--------------------STSCTTPASHNPPSGYIAQYRHSAEVFPDE
428|ERR161411|120653|117855|enterica|Typhimurium|||	VMRFVYIYILVIYGSYLWFSLGGNMFTINSTNRVASTIAPYACVSDVNLEDKATFL-------DEHTSIHANDSSLQCFVLNDQHVPQNTLATDVEGYNRGLQERISLEYQPLESIVFLLGTPAVLETKESLSLPVSPDALTQKLLSISSNDECKLSG--------------------STSCTTPASHNPPSGYIAQYRHSAEVFPDE
427|ERR161415|120510|100171|enterica|Typhimurium|||	VMRFVYIYILVIYGSYLWFSLGGNMFTINSTNRVASTIAPYACVSDVNLEDKATFL-------DEHTSIHANDSSLQCFVLNDQHVPQNTLATDVEGYNRGLQERISLEYQPLESIVFLLGTPAVLETKESLSLPVSPDALTQKLLSISSNDECKLSG--------------------STSCTTPASHNPPSGYIAQYRHSAEVFPDE
426|ERR161430|120402|4421|enterica|Typhimurium|||	VMRFVYIYILVIYGSYLWFSLGGNMFTINSTNRVASTIAPYACVSDVNLEDKATFL-------DEHTSIHANDSSLQCFVLNDQHVPQNTLATDVEGYNRGLQERISLEYQPLESIVFLLGTPAVLETKESLSLPVSPDALTQKLLSISSNDECKLSG--------------------STSCTTPASHNPPSGYIAQYRHSAEVFPDE
425|ERR161962|120230|100171|enterica|Typhimurium|||	VMRFVYIYILVIYGSYLWFSLGGNMFTINSTNRVASTIAPYACVSDVNLEDKATFL-------DEHTSIHANDSSLQCFVLNDQHVPQNTLATDVEGYNRGLQERISLEYQPLESIVFLLGTPAVLETKESLSLPVSPDALTQKLLSISSNDECKLSG--------------------STSCTTPASHNPPSGYIAQYRHSAEVFPDE
54|ERR034070|36552|5159|enterica|Typhimurium|Malawi|2004|clinical	VMRFVYIYILVIYGSYLWFSLGGNMFTINSTNRVASTIAPYACVSDVNLEDKATFL-------DEHTSIHANDSSLQCFVLNDQHVPQNTLATDVEGYNRGLQERISLEYQPLESIVFLLGTPAVLETKESLSLPVSPDALTQKLLSISSNDECKLSG--------------------STSCTTPASHNPPSGYIAQYRHSAEVFPDE
52|ERR026022|34862|4850|enterica|Typhimurium|UK|1996|animal	VMRFVYIYILVIYGSYLWFSLGGNMFTINSTNRVASTIAPYACVSDVNLEDKATFL-------DEHTSIHANDSSLQCFVLNDQHVPQNTLATDVEGYNRGLQERISLEYQPLESIVFLLGTPAVLETKESLSLPVSPDALTQKLLSISSNDECKLSG--------------------STSCTTPASHNPPSGYIAQYRHSAEVFPDE
51|ERR034083|34206|1229|enterica|Typhimurium|||	VMRFVYIYILVIYGSYLWFSLGGNMFTINSTNRVASTIAPYACVSDVNLEDKATFL-------DEHTSIHANDSSLQCFVLNDQHVPQNTLATDVEGYNRGLQERISLEYQPLESIVFLLGTPAVLETKESLSLPVSPDALTQKLLSISSNDECKLSG--------------------STSCTTPASHNPPSGYIAQYRHSAEVFPDE
48|ERR023642|31902|870|enterica|Typhimurium|||	VMRFVYIYILVIYGSYLWFSLGGNMFTINSTNRVASTIAPYACVSDVNLEDKATFL-------DEHTSIHANDSSLQCFVLNDQHVPQNTLATDVEGYNRGLQERISLEYQPLESIVFLLGTPAVLETKESLSLPVSPDALTQKLLSISSNDECKLSG--------------------STSCTTPASHNPPSGYIAQYRHSAEVFPDE
47|ERR026084|31656|39463|enterica|Typhimurium|UK|1995|	VMRFVYIYILVIYGSYLWFSLGGNMFTINSTNRVASTIAPYACVSDVNLEDKATFL-------DEHTSIHANDSSLQCFVLNDQHVPQNTLATDVEGYNRGLQERISLEYQPLESIVFLLGTPAVLETKESLSLPVSPDALTQKLLSISSNDECKLSG--------------------STSCTTPASHNPPSGYIAQYRHSAEVFPDE
46|ERR038042|30184|187|enterica|Typhimurium|Malawi|2002|	VMRFVYIYILVIYGSYLWFSLGGNMFTINSTNRVASTIAPYACVSDVNLEDKATFL-------DEHTSIHANDSSLQCFVLNDQHVPQNTLATDVEGYNRGLQERISLEYQPLESIVFLLGTPAVLETKESLSLPVSPDALTQKLLSISSNDECKLSG--------------------STSCTTPASHNPPSGYIAQYRHSAEVFPDE
45|ERR034074|30121|4369|enterica|Typhimurium|Uganda|2002|	VMRFVYIYILVIYGSYLWFSLGGNMFTINSTNRVASTIAPYACVSDVNLEDKATFL-------DEHTSIHANDSSLQCFVLNDQHVPQNTLATDVEGYNRGLQERISLEYQPLESIVFLLGTPAVLETKESLSLPVSPDALTQKLLSISSNDECKLSG--------------------STSCTTPASHNPPSGYIAQYRHSAEVFPDE
44|ERR026081|28860|5743|enterica|Typhimurium|UK|1994|	VMRFVYIYILVIYGSYLWFSLGGNMFTINSTNRVASTIAPYACVSDVNLEDKATFL-------DEHTSIHANDSSLQCFVLNDQHVPQNTLATDVEGYNRGLQERISLEYQPLESIVFLLGTPAVLETKESLSLPVSPDALTQKLLSISSNDECKLSG--------------------STSCTTPASHNPPSGYIAQYRHSAEVFPDE
43|ERR026083|28195|6319|enterica|Typhimurium|UK|1993|	VMRFVYIYILVIYGSYLWFSLGGNMFTINSTNRVASTIAPYACVSDVNLEDKATFL-------DEHTSIHANDSSLQCFVLNDQHVPQNTLATDVEGYNRGLQERISLEYQPLESIVFLLGTPAVLETKESLSLPVSPDALTQKLLSISSNDECKLSG--------------------STSCTTPASHNPPSGYIAQYRHSAEVFPDE
42|DRR002278|27195|450|enterica|Typhimurium|Japan||	VMRFVYIYILVIYGSYLWFSLGGNMFTINSTNRVASTIAPYACVSDVNLEDKATFL-------DEHTSIHANDSSLQCFVLNDQHVPQNTLATDVEGYNRGLQERISLEYQPLESIVFLLGTPAVLETKESLSLPVSPDALTQKLLSISSNDECKLSG--------------------STSCTTPASHNPPSGYIAQYRHSAEVFPDE
41|ERR038043|26365|28|enterica|Typhimurium|Malawi|2003|	VMRFVYIYILVIYGSYLWFSLGGNMFTINSTNRVASTIAPYACVSDVNLEDKATFL-------DEHTSIHANDSSLQCFVLNDQHVPQNTLATDVEGYNRGLQERISLEYQPLESIVFLLGTPAVLETKESLSLPVSPDALTQKLLSISSNDECKLSG--------------------STSCTTPASHNPPSGYIAQYRHSAEVFPDE
40|LT2|27630|2731356|enterica|Typhimurium|||	VMRFVYIYILVIYGSYLWFSLGGNMFTINSTNRVASTIAPYACVSDVNLEDKATFL-------DEHTSIHANDSSLQCFVLNDQHVPQNTLATDVEGYNRGLQERISLEYQPLESIVFLLGTPAVLETKESLSLPVSPDALTQKLLSISSNDECKLSG--------------------STSCTTPASHNPPSGYIAQYRHSAEVFPDE
39|14028S|25570|2782885|enterica|Typhimurium|||	VMRFVYIYILVIYGSYLWFSLGGNMFTINSTNRVASTIAPYACVSDVNLEDKATFL-------DEHTSIHANDSSLQCFVLNDQHVPQNTLATDVEGYNRGLQERISLEYQPLESIVFLLGTPAVLETKESLSLPVSPDALTQKLLSISSNDECKLSG--------------------STSCTTPASHNPPSGYIAQYRHSAEVFPDE
37|Weltevreden HI_N05-537|25486|46340|enterica|Weltevreden|||	VMRFVYIYILVIYGSYLWFSLGGNMFTINSTNRVASTIAPYACVSDVNLEDKATFL-------DEHTSIHANDSSLQCFVLNDQHVPQNTLATDVEGYNRGLQERISLEYQPLESIVFLLGTPAVLETKESLSLPVSPDALTQKLLSISSNDECKLSG--------------------STSCTTPASHNPPSGYIAQYRHSAEVFPDE
22|Newport SL317|481|26284|enterica|Newport III|||	VMRFVYIYILVIYGSYLWFSLGGNMFTINSTNRVASTIAPYACVSDVNLEDKATFL-------DEHTSIHANDSSLQCFVLNDQHVPQNTLATDVEGYNRGLQERISLEYQPLESIVFLLGTPAVLETKESLSLPVSPDALTQKLLSISSNDECKLSG--------------------STSCTTPASHNPPSGYIAQYRHSAEVFPDE
657|U288|142482|1944063|enterica|Typhimurium|||	VMRFVYIYILVIYGSYLWFSLGGNMFTINSTNRVASTIAPYACVSDVNLEDKATFL-------DEHTSIHANDSSLQCFVLNDQHVPQNTLATDVEGYNRGLQERISLEYQPLESIVFLLGTPAVLETKESLSLPVSPDALTQKLLSISSNDECKLSG--------------------STSCTTPASHNPPSGYIAQYRHSAEVFPDE
656|T000240|142481|2726764|enterica|Typhimurium|||	VMRFVYIYILVIYGSYLWFSLGGNMFTINSTNRVASTIAPYACVSDVNLEDKATFL-------DEHTSIHANDSSLQCFVLNDQHVPQNTLATDVEGYNRGLQERISLEYQPLESIVFLLGTPAVLETKESLSLPVSPDALTQKLLSISSNDECKLSG--------------------STSCTTPASHNPPSGYIAQYRHSAEVFPDE
655|ST4/74|142480|2729043|enterica|Typhimurium|UK||animal	VMRFVYIYILVIYGSYLWFSLGGNMFTINSTNRVASTIAPYACVSDVNLEDKATFL-------DEHTSIHANDSSLQCFVLNDQHVPQNTLATDVEGYNRGLQERISLEYQPLESIVFLLGTPAVLETKESLSLPVSPDALTQKLLSISSNDECKLSG--------------------STSCTTPASHNPPSGYIAQYRHSAEVFPDE
654|SL1344|142479|2729043|enterica|Typhimurium|||	VMRFVYIYILVIYGSYLWFSLGGNMFTINSTNRVASTIAPYACVSDVNLEDKATFL-------DEHTSIHANDSSLQCFVLNDQHVPQNTLATDVEGYNRGLQERISLEYQPLESIVFLLGTPAVLETKESLSLPVSPDALTQKLLSISSNDECKLSG--------------------STSCTTPASHNPPSGYIAQYRHSAEVFPDE
653|798|142478|2728422|enterica|Typhimurium|||animal	VMRFVYIYILVIYGSYLWFSLGGNMFTINSTNRVASTIAPYACVSDVNLEDKATFL-------DEHTSIHANDSSLQCFVLNDQHVPQNTLATDVEGYNRGLQERISLEYQPLESIVFLLGTPAVLETKESLSLPVSPDALTQKLLSISSNDECKLSG--------------------STSCTTPASHNPPSGYIAQYRHSAEVFPDE
652|D23580|142477|2755712|enterica|Typhimurium|Malawi|2004|clinical	VMRFVYIYILVIYGSYLWFSLGGNMFTINSTNRVASTIAPYACVSDVNLEDKATFL-------DEHTSIHANDSSLQCFVLNDQHVPQNTLATDVEGYNRGLQERISLEYQPLESIVFLLGTPAVLETKESLSLPVSPDALTQKLLSISSNDECKLSG--------------------STSCTTPASHNPPSGYIAQYRHSAEVFPDE
646|LT2|142471|2731356|enterica|Typhimurium||1940|	VMRFVYIYILVIYGSYLWFSLGGNMFTINSTNRVASTIAPYACVSDVNLEDKATFL-------DEHTSIHANDSSLQCFVLNDQHVPQNTLATDVEGYNRGLQERISLEYQPLESIVFLLGTPAVLETKESLSLPVSPDALTQKLLSISSNDECKLSG--------------------STSCTTPASHNPPSGYIAQYRHSAEVFPDE
642|Levine 15|142245|200081|enterica|Newport III|USA|2007|environmental	VMRFVYIYILVIYGSYLWFSLGGNMFTINSTNRVASTIAPYACVSDVNLEDKATFL-------DEHTSIHANDSSLQCFVLNDQHVPQNTLATDVEGYNRGLQERISLEYQPLESIVFLLGTPAVLETKESLSLPVSPDALTQKLLSISSNDECKLSG--------------------STSCTTPASHNPPSGYIAQYRHSAEVFPDE
641|Levine 1|142132|3102|enterica|Newport III|USA|2007|environmental	VMRFVYIYILVIYGSYLWFSLGGNMFTINSTNRVASTIAPYACVSDVNLEDKATFL-------DEHTSIHANDSSLQCFVLNDQHVPQNTLATDVEGYNRGLQERISLEYQPLESIVFLLGTPAVLETKESLSLPVSPDALTQKLLSISSNDECKLSG--------------------STSCTTPASHNPPSGYIAQYRHSAEVFPDE
637|CVM N1543|141909|56560|enterica|Newport II|USA|2004|food	VMRFVYIYILVIYGSYLWFSLGGNMFTINSTNRVASTIAPYACVSDVNLEDKATFL-------DEHTSIHANDSSLQCFVLNDQHVPQNTLATDVEGYNRGLQERISLEYQPLESIVFLLGTPAVLETKESLSLPVSPDALTQKLLSISSNDECKLSG--------------------STSCTTPASHNPPSGYIAQYRHSAEVFPDE
636|CVM N18486|141865|1000|enterica|Newport II|USA|2008|food	VMRFVYIYILVIYGSYLWFSLGGNMFTINSTNRVASTIAPYACVSDVNLEDKATFL-------DEHTSIHANDSSLQCFVLNDQHVPQNTLATDVEGYNRGLQERISLEYQPLESIVFLLGTPAVLETKESLSLPVSPDALTQKLLSISSNDECKLSG--------------------STSCTTPASHNPPSGYIAQYRHSAEVFPDE
634|CVM 22425|141358|1002|enterica|Newport II|USA|2003|animal	VMRFVYIYILVIYGSYLWFSLGGNMFTINSTNRVASTIAPYACVSDVNLEDKATFL-------DEHTSIHANDSSLQCFVLNDQHVPQNTLATDVEGYNRGLQERISLEYQPLESIVFLLGTPAVLETKESLSLPVSPDALTQKLLSISSNDECKLSG--------------------STSCTTPASHNPPSGYIAQYRHSAEVFPDE
633|CVM 22513|141345|376457|enterica|Newport II|USA|2003|animal	VMRFVYIYILVIYGSYLWFSLGGNMFTINSTNRVASTIAPYACVSDVNLEDKATFL-------DEHTSIHANDSSLQCFVLNDQHVPQNTLATDVEGYNRGLQERISLEYQPLESIVFLLGTPAVLETKESLSLPVSPDALTQKLLSISSNDECKLSG--------------------STSCTTPASHNPPSGYIAQYRHSAEVFPDE
625|CVM 21539|140878|56310|enterica|Newport III|USA||animal	VMRFVYIYILVIYGSYLWFSLGGNMFTINSTNRVASTIAPYACVSDVNLEDKATFL-------DEHTSIHANDSSLQCFVLNDQHVPQNTLATDVEGYNRGLQERISLEYQPLESIVFLLGTPAVLETKESLSLPVSPDALTQKLLSISSNDECKLSG--------------------STSCTTPASHNPPSGYIAQYRHSAEVFPDE
624|CVM 35199|140856|4098|enterica|Newport III|USA|2004|animal	VMRFVYIYILVIYGSYLWFSLGGNMFTINSTNRVASTIAPYACVSDVNLEDKATFL-------DEHTSIHANDSSLQCFVLNDQHVPQNTLATDVEGYNRGLQERISLEYQPLESIVFLLGTPAVLETKESLSLPVSPDALTQKLLSISSNDECKLSG--------------------STSCTTPASHNPPSGYIAQYRHSAEVFPDE
619|CVM 21538|140552|56580|enterica|Newport II|USA||animal	VMRFVYIYILVIYGSYLWFSLGGNMFTINSTNRVASTIAPYACVSDVNLEDKATFL-------DEHTSIHANDSSLQCFVLNDQHVPQNTLATDVEGYNRGLQERISLEYQPLESIVFLLGTPAVLETKESLSLPVSPDALTQKLLSISSNDECKLSG--------------------STSCTTPASHNPPSGYIAQYRHSAEVFPDE
618|CVM 21550|140516|376383|enterica|Newport II|USA||animal	VMRFVYIYILVIYGSYLWFSLGGNMFTINSTNRVASTIAPYACVSDVNLEDKATFL-------DEHTSIHANDSSLQCFVLNDQHVPQNTLATDVEGYNRGLQERISLEYQPLESIVFLLGTPAVLETKESLSLPVSPDALTQKLLSISSNDECKLSG--------------------STSCTTPASHNPPSGYIAQYRHSAEVFPDE
617|CVM 35185|140448|25840|enterica|Newport III|USA|2004|animal	VMRFVYIYILVIYGSYLWFSLGGNMFTINSTNRVASTIAPYACVSDVNLEDKATFL-------DEHTSIHANDSSLQCFVLNDQHVPQNTLATDVEGYNRGLQERISLEYQPLESIVFLLGTPAVLETKESLSLPVSPDALTQKLLSISSNDECKLSG--------------------STSCTTPASHNPPSGYIAQYRHSAEVFPDE
567|ERR044729|136731|100192|enterica|Typhimurium|||	VMRFVYIYILVIYGSYLWFSLGGNMFTINSTNRVASTIAPYACVSDVNLEDKATFL-------DEHTSIHANDSSLQCFVLNDQHVPQNTLATDVEGYNRGLQERISLEYQPLESIVFLLGTPAVLETKESLSLPVSPDALTQKLLSISSNDECKLSG--------------------STSCTTPASHNPPSGYIAQYRHSAEVFPDE
566|ERR044740|136677|1267|enterica|Typhimurium|||	VMRFVYIYILVIYGSYLWFSLGGNMFTINSTNRVASTIAPYACVSDVNLEDKATFL-------DEHTSIHANDSSLQCFVLNDQHVPQNTLATDVEGYNRGLQERISLEYQPLESIVFLLGTPAVLETKESLSLPVSPDALTQKLLSISSNDECKLSG--------------------STSCTTPASHNPPSGYIAQYRHSAEVFPDE
565|ERR044700|136576|1265|enterica|Typhimurium|||	VMRFVYIYILVIYGSYLWFSLGGNMFTINSTNRVASTIAPYACVSDVNLEDKATFL-------DEHTSIHANDSSLQCFVLNDQHVPQNTLATDVEGYNRGLQERISLEYQPLESIVFLLGTPAVLETKESLSLPVSPDALTQKLLSISSNDECKLSG--------------------STSCTTPASHNPPSGYIAQYRHSAEVFPDE
564|ERR056934|136402|4419|enterica|Typhimurium|||	VMRFVYIYILVIYGSYLWFSLGGNMFTINSTNRVASTIAPYACVSDVNLEDKATFL-------DEHTSIHANDSSLQCFVLNDQHVPQNTLATDVEGYNRGLQERISLEYQPLESIVFLLGTPAVLETKESLSLPVSPDALTQKLLSISSNDECKLSG--------------------STSCTTPASHNPPSGYIAQYRHSAEVFPDE
562|ERR044710|136227|1265|enterica|Typhimurium|||	VMRFVYIYILVIYGSYLWFSLGGNMFTINSTNRVASTIAPYACVSDVNLEDKATFL-------DEHTSIHANDSSLQCFVLNDQHVPQNTLATDVEGYNRGLQERISLEYQPLESIVFLLGTPAVLETKESLSLPVSPDALTQKLLSISSNDECKLSG--------------------STSCTTPASHNPPSGYIAQYRHSAEVFPDE
561|ERR044708|136107|1265|enterica|Typhimurium|||	VMRFVYIYILVIYGSYLWFSLGGNMFTINSTNRVASTIAPYACVSDVNLEDKATFL-------DEHTSIHANDSSLQCFVLNDQHVPQNTLATDVEGYNRGLQERISLEYQPLESIVFLLGTPAVLETKESLSLPVSPDALTQKLLSISSNDECKLSG--------------------STSCTTPASHNPPSGYIAQYRHSAEVFPDE
560|ERR044711|135969|99996|enterica|Typhimurium|||	VMRFVYIYILVIYGSYLWFSLGGNMFTINSTNRVASTIAPYACVSDVNLEDKATFL-------DEHTSIHANDSSLQCFVLNDQHVPQNTLATDVEGYNRGLQERISLEYQPLESIVFLLGTPAVLETKESLSLPVSPDALTQKLLSISSNDECKLSG--------------------STSCTTPASHNPPSGYIAQYRHSAEVFPDE
559|ERR044706|135892|100461|enterica|Typhimurium|||	VMRFVYIYILVIYGSYLWFSLGGNMFTINSTNRVASTIAPYACVSDVNLEDKATFL-------DEHTSIHANDSSLQCFVLNDQHVPQNTLATDVEGYNRGLQERISLEYQPLESIVFLLGTPAVLETKESLSLPVSPDALTQKLLSISSNDECKLSG--------------------STSCTTPASHNPPSGYIAQYRHSAEVFPDE
558|ERR044728|135790|100184|enterica|Typhimurium|||	VMRFVYIYILVIYGSYLWFSLGGNMFTINSTNRVASTIAPYACVSDVNLEDKATFL-------DEHTSIHANDSSLQCFVLNDQHVPQNTLATDVEGYNRGLQERISLEYQPLESIVFLLGTPAVLETKESLSLPVSPDALTQKLLSISSNDECKLSG--------------------STSCTTPASHNPPSGYIAQYRHSAEVFPDE
555|ERR161978|135507|4429|enterica|Typhimurium|||	VMRFVYIYILVIYGSYLWFSLGGNMFTINSTNRVASTIAPYACVSDVNLEDKATFL-------DEHTSIHANDSSLQCFVLNDQHVPQNTLATDVEGYNRGLQERISLEYQPLESIVFLLGTPAVLETKESLSLPVSPDALTQKLLSISSNDECKLSG--------------------STSCTTPASHNPPSGYIAQYRHSAEVFPDE
554|ERR161434|135375|4429|enterica|Typhimurium|||	VMRFVYIYILVIYGSYLWFSLGGNMFTINSTNRVASTIAPYACVSDVNLEDKATFL-------DEHTSIHANDSSLQCFVLNDQHVPQNTLATDVEGYNRGLQERISLEYQPLESIVFLLGTPAVLETKESLSLPVSPDALTQKLLSISSNDECKLSG--------------------STSCTTPASHNPPSGYIAQYRHSAEVFPDE
552|ERR161454|135120|4417|enterica|Typhimurium|||	VMRFVYIYILVIYGSYLWFSLGGNMFTINSTNRVASTIAPYACVSDVNLEDKATFL-------DEHTSIHANDSSLQCFVLNDQHVPQNTLATDVEGYNRGLQERISLEYQPLESIVFLLGTPAVLETKESLSLPVSPDALTQKLLSISSNDECKLSG--------------------STSCTTPASHNPPSGYIAQYRHSAEVFPDE
551|ERR056926|135032|100450|enterica|Typhimurium|||	VMRFVYIYILVIYGSYLWFSLGGNMFTINSTNRVASTIAPYACVSDVNLEDKATFL-------DEHTSIHANDSSLQCFVLNDQHVPQNTLATDVEGYNRGLQERISLEYQPLESIVFLLGTPAVLETKESLSLPVSPDALTQKLLSISSNDECKLSG--------------------STSCTTPASHNPPSGYIAQYRHSAEVFPDE
550|ERR056932|134911|100187|enterica|Typhimurium|||	VMRFVYIYILVIYGSYLWFSLGGNMFTINSTNRVASTIAPYACVSDVNLEDKATFL-------DEHTSIHANDSSLQCFVLNDQHVPQNTLATDVEGYNRGLQERISLEYQPLESIVFLLGTPAVLETKESLSLPVSPDALTQKLLSISSNDECKLSG--------------------STSCTTPASHNPPSGYIAQYRHSAEVFPDE
549|ERR044705|134839|4421|enterica|Typhimurium|||	VMRFVYIYILVIYGSYLWFSLGGNMFTINSTNRVASTIAPYACVSDVNLEDKATFL-------DEHTSIHANDSSLQCFVLNDQHVPQNTLATDVEGYNRGLQERISLEYQPLESIVFLLGTPAVLETKESLSLPVSPDALTQKLLSISSNDECKLSG--------------------STSCTTPASHNPPSGYIAQYRHSAEVFPDE
548|ERR026045|134780|3805|enterica|Typhimurium|UK|1992|clinical	VMRFVYIYILVIYGSYLWFSLGGNMFTINSTNRVASTIAPYACVSDVNLEDKATFL-------DEHTSIHANDSSLQCFVLNDQHVPQNTLATDVEGYNRGLQERISLEYQPLESIVFLLGTPAVLETKESLSLPVSPDALTQKLLSISSNDECKLSG--------------------STSCTTPASHNPPSGYIAQYRHSAEVFPDE
544|ERR056903|134440|1058|enterica|Typhimurium|||	VMRFVYIYILVIYGSYLWFSLGGNMFTINSTNRVASTIAPYACVSDVNLEDKATFL-------DEHTSIHANDSSLQCFVLNDQHVPQNTLATDVEGYNRGLQERISLEYQPLESIVFLLGTPAVLETKESLSLPVSPDALTQKLLSISSNDECKLSG--------------------STSCTTPASHNPPSGYIAQYRHSAEVFPDE
543|ERR161410|134316|100194|enterica|Typhimurium|||	VMRFVYIYILVIYGSYLWFSLGGNMFTINSTNRVASTIAPYACVSDVNLEDKATFL-------DEHTSIHANDSSLQCFVLNDQHVPQNTLATDVEGYNRGLQERISLEYQPLESIVFLLGTPAVLETKESLSLPVSPDALTQKLLSISSNDECKLSG--------------------STSCTTPASHNPPSGYIAQYRHSAEVFPDE
542|ERR161956|134097|1267|enterica|Typhimurium|||	VMRFVYIYILVIYGSYLWFSLGGNMFTINSTNRVASTIAPYACVSDVNLEDKATFL-------DEHTSIHANDSSLQCFVLNDQHVPQNTLATDVEGYNRGLQERISLEYQPLESIVFLLGTPAVLETKESLSLPVSPDALTQKLLSISSNDECKLSG--------------------STSCTTPASHNPPSGYIAQYRHSAEVFPDE
541|ERR056930|134005|1265|enterica|Typhimurium|||	VMRFVYIYILVIYGSYLWFSLGGNMFTINSTNRVASTIAPYACVSDVNLEDKATFL-------DEHTSIHANDSSLQCFVLNDQHVPQNTLATDVEGYNRGLQERISLEYQPLESIVFLLGTPAVLETKESLSLPVSPDALTQKLLSISSNDECKLSG--------------------STSCTTPASHNPPSGYIAQYRHSAEVFPDE
540|ERR056924|133964|1261|enterica|Typhimurium|||	VMRFVYIYILVIYGSYLWFSLGGNMFTINSTNRVASTIAPYACVSDVNLEDKATFL-------DEHTSIHANDSSLQCFVLNDQHVPQNTLATDVEGYNRGLQERISLEYQPLESIVFLLGTPAVLETKESLSLPVSPDALTQKLLSISSNDECKLSG--------------------STSCTTPASHNPPSGYIAQYRHSAEVFPDE
538|ERR161399|133719|173000|enterica|Typhimurium|||	VMRFVYIYILVIYGSYLWFSLGGNMFTINSTNRVASTIAPYACVSDVNLEDKATFL-------DEHTSIHANDSSLQCFVLNDQHVPQNTLATDVEGYNRGLQERISLEYQPLESIVFLLGTPAVLETKESLSLPVSPDALTQKLLSISSNDECKLSG--------------------STSCTTPASHNPPSGYIAQYRHSAEVFPDE
537|ERR161405|133547|100188|enterica|Typhimurium|||	VMRFVYIYILVIYGSYLWFSLGGNMFTINSTNRVASTIAPYACVSDVNLEDKATFL-------DEHTSIHANDSSLQCFVLNDQHVPQNTLATDVEGYNRGLQERISLEYQPLESIVFLLGTPAVLETKESLSLPVSPDALTQKLLSISSNDECKLSG--------------------STSCTTPASHNPPSGYIAQYRHSAEVFPDE
536|ERR161963|133414|150546|enterica|Typhimurium|||	VMRFVYIYILVIYGSYLWFSLGGNMFTINSTNRVASTIAPYACVSDVNLEDKATFL-------DEHTSIHANDSSLQCFVLNDQHVPQNTLATDVEGYNRGLQERISLEYQPLESIVFLLGTPAVLETKESLSLPVSPDALTQKLLSISSNDECKLSG--------------------STSCTTPASHNPPSGYIAQYRHSAEVFPDE
306|ERR023652|103613|1247|enterica|Typhimurium|||	VMRFVYIYILVIYGSYLWFSLGGNMFTINSTNRVASTIAPYACVSDVNLEDKATFL-------DEHTSIHANDSSLQCFVLNDQHVPQNTLATDVEGYNRGLQERISLEYQPLESIVFLLGTPAVLETKESLSLPVSPDALTQKLLSISSNDECKLSG--------------------STSCTTPASHNPPSGYIAQYRHSAEVFPDE
304|ERR029217|103369|99770|enterica|Typhimurium|||	VMRFVYIYILVIYGSYLWFSLGGNMFTINSTNRVASTIAPYACVSDVNLEDKATFL-------DEHTSIHANDSSLQCFVLNDQHVPQNTLATDVEGYNRGLQERISLEYQPLESIVFLLGTPAVLETKESLSLPVSPDALTQKLLSISSNDECKLSG--------------------STSCTTPASHNPPSGYIAQYRHSAEVFPDE
303|ERR028631|103183|456|enterica|Typhimurium|||	VMRFVYIYILVIYGSYLWFSLGGNMFTINSTNRVASTIAPYACVSDVNLEDKATFL-------DEHTSIHANDSSLQCFVLNDQHVPQNTLATDVEGYNRGLQERISLEYQPLESIVFLLGTPAVLETKESLSLPVSPDALTQKLLSISSNDECKLSG--------------------STSCTTPASHNPPSGYIAQYRHSAEVFPDE
302|ERR026104|103016|1249|enterica|Typhimurium|UK|2002|clinical	VMRFVYIYILVIYGSYLWFSLGGNMFTINSTNRVASTIAPYACVSDVNLEDKATFL-------DEHTSIHANDSSLQCFVLNDQHVPQNTLATDVEGYNRGLQERISLEYQPLESIVFLLGTPAVLETKESLSLPVSPDALTQKLLSISSNDECKLSG--------------------STSCTTPASHNPPSGYIAQYRHSAEVFPDE
301|ERR028299|102892|1247|enterica|Typhimurium|||	VMRFVYIYILVIYGSYLWFSLGGNMFTINSTNRVASTIAPYACVSDVNLEDKATFL-------DEHTSIHANDSSLQCFVLNDQHVPQNTLATDVEGYNRGLQERISLEYQPLESIVFLLGTPAVLETKESLSLPVSPDALTQKLLSISSNDECKLSG--------------------STSCTTPASHNPPSGYIAQYRHSAEVFPDE
300|ERR028315|102723|1247|enterica|Typhimurium|||	VMRFVYIYILVIYGSYLWFSLGGNMFTINSTNRVASTIAPYACVSDVNLEDKATFL-------DEHTSIHANDSSLQCFVLNDQHVPQNTLATDVEGYNRGLQERISLEYQPLESIVFLLGTPAVLETKESLSLPVSPDALTQKLLSISSNDECKLSG--------------------STSCTTPASHNPPSGYIAQYRHSAEVFPDE
299|ERR028286|102533|1048|enterica|Typhimurium|||	VMRFVYIYILVIYGSYLWFSLGGNMFTINSTNRVASTIAPYACVSDVNLEDKATFL-------DEHTSIHANDSSLQCFVLNDQHVPQNTLATDVEGYNRGLQERISLEYQPLESIVFLLGTPAVLETKESLSLPVSPDALTQKLLSISSNDECKLSG--------------------STSCTTPASHNPPSGYIAQYRHSAEVFPDE
298|ERR028635|102442|456|enterica|Typhimurium|||	VMRFVYIYILVIYGSYLWFSLGGNMFTINSTNRVASTIAPYACVSDVNLEDKATFL-------DEHTSIHANDSSLQCFVLNDQHVPQNTLATDVEGYNRGLQERISLEYQPLESIVFLLGTPAVLETKESLSLPVSPDALTQKLLSISSNDECKLSG--------------------STSCTTPASHNPPSGYIAQYRHSAEVFPDE
297|ERR029214|102306|448|enterica|Typhimurium|||	VMRFVYIYILVIYGSYLWFSLGGNMFTINSTNRVASTIAPYACVSDVNLEDKATFL-------DEHTSIHANDSSLQCFVLNDQHVPQNTLATDVEGYNRGLQERISLEYQPLESIVFLLGTPAVLETKESLSLPVSPDALTQKLLSISSNDECKLSG--------------------STSCTTPASHNPPSGYIAQYRHSAEVFPDE
296|ERR028313|102134|454|enterica|Typhimurium|||	VMRFVYIYILVIYGSYLWFSLGGNMFTINSTNRVASTIAPYACVSDVNLEDKATFL-------DEHTSIHANDSSLQCFVLNDQHVPQNTLATDVEGYNRGLQERISLEYQPLESIVFLLGTPAVLETKESLSLPVSPDALTQKLLSISSNDECKLSG--------------------STSCTTPASHNPPSGYIAQYRHSAEVFPDE
295|ERR028316|101968|454|enterica|Typhimurium|||	VMRFVYIYILVIYGSYLWFSLGGNMFTINSTNRVASTIAPYACVSDVNLEDKATFL-------DEHTSIHANDSSLQCFVLNDQHVPQNTLATDVEGYNRGLQERISLEYQPLESIVFLLGTPAVLETKESLSLPVSPDALTQKLLSISSNDECKLSG--------------------STSCTTPASHNPPSGYIAQYRHSAEVFPDE
294|ERR028310|101827|454|enterica|Typhimurium|||	VMRFVYIYILVIYGSYLWFSLGGNMFTINSTNRVASTIAPYACVSDVNLEDKATFL-------DEHTSIHANDSSLQCFVLNDQHVPQNTLATDVEGYNRGLQERISLEYQPLESIVFLLGTPAVLETKESLSLPVSPDALTQKLLSISSNDECKLSG--------------------STSCTTPASHNPPSGYIAQYRHSAEVFPDE
293|ERR028303|101680|861|enterica|Typhimurium|||	VMRFVYIYILVIYGSYLWFSLGGNMFTINSTNRVASTIAPYACVSDVNLEDKATFL-------DEHTSIHANDSSLQCFVLNDQHVPQNTLATDVEGYNRGLQERISLEYQPLESIVFLLGTPAVLETKESLSLPVSPDALTQKLLSISSNDECKLSG--------------------STSCTTPASHNPPSGYIAQYRHSAEVFPDE
292|ERR044701|101567|469|enterica|Typhimurium|||	VMRFVYIYILVIYGSYLWFSLGGNMFTINSTNRVASTIAPYACVSDVNLEDKATFL-------DEHTSIHANDSSLQCFVLNDQHVPQNTLATDVEGYNRGLQERISLEYQPLESIVFLLGTPAVLETKESLSLPVSPDALTQKLLSISSNDECKLSG--------------------STSCTTPASHNPPSGYIAQYRHSAEVFPDE
291|ERR028302|101394|456|enterica|Typhimurium|||	VMRFVYIYILVIYGSYLWFSLGGNMFTINSTNRVASTIAPYACVSDVNLEDKATFL-------DEHTSIHANDSSLQCFVLNDQHVPQNTLATDVEGYNRGLQERISLEYQPLESIVFLLGTPAVLETKESLSLPVSPDALTQKLLSISSNDECKLSG--------------------STSCTTPASHNPPSGYIAQYRHSAEVFPDE
290|ERR028296|101197|1046|enterica|Typhimurium|||	VMRFVYIYILVIYGSYLWFSLGGNMFTINSTNRVASTIAPYACVSDVNLEDKATFL-------DEHTSIHANDSSLQCFVLNDQHVPQNTLATDVEGYNRGLQERISLEYQPLESIVFLLGTPAVLETKESLSLPVSPDALTQKLLSISSNDECKLSG--------------------STSCTTPASHNPPSGYIAQYRHSAEVFPDE
289|ERR028656|101133|1247|enterica|Typhimurium|||	VMRFVYIYILVIYGSYLWFSLGGNMFTINSTNRVASTIAPYACVSDVNLEDKATFL-------DEHTSIHANDSSLQCFVLNDQHVPQNTLATDVEGYNRGLQERISLEYQPLESIVFLLGTPAVLETKESLSLPVSPDALTQKLLSISSNDECKLSG--------------------STSCTTPASHNPPSGYIAQYRHSAEVFPDE
288|ERR038760|100871|63079|enterica|Typhimurium|||	VMRFVYIYILVIYGSYLWFSLGGNMFTINSTNRVASTIAPYACVSDVNLEDKATFL-------DEHTSIHANDSSLQCFVLNDQHVPQNTLATDVEGYNRGLQERISLEYQPLESIVFLLGTPAVLETKESLSLPVSPDALTQKLLSISSNDECKLSG--------------------STSCTTPASHNPPSGYIAQYRHSAEVFPDE
287|ERR028282|100743|2467|enterica|Typhimurium|||	VMRFVYIYILVIYGSYLWFSLGGNMFTINSTNRVASTIAPYACVSDVNLEDKATFL-------DEHTSIHANDSSLQCFVLNDQHVPQNTLATDVEGYNRGLQERISLEYQPLESIVFLLGTPAVLETKESLSLPVSPDALTQKLLSISSNDECKLSG--------------------STSCTTPASHNPPSGYIAQYRHSAEVFPDE
286|ERR026140|100640|1241|enterica|Typhimurium|UK|1998|clinical	VMRFVYIYILVIYGSYLWFSLGGNMFTINSTNRVASTIAPYACVSDVNLEDKATFL-------DEHTSIHANDSSLQCFVLNDQHVPQNTLATDVEGYNRGLQERISLEYQPLESIVFLLGTPAVLETKESLSLPVSPDALTQKLLSISSNDECKLSG--------------------STSCTTPASHNPPSGYIAQYRHSAEVFPDE
285|SRR546254|100290|52706|enterica|Typhimurium|||	VMRFVYIYILVIYGSYLWFSLGGNMFTINSTNRVASTIAPYACVSDVNLEDKATFL-------DEHTSIHANDSSLQCFVLNDQHVPQNTLATDVEGYNRGLQERISLEYQPLESIVFLLGTPAVLETKESLSLPVSPDALTQKLLSISSNDECKLSG--------------------STSCTTPASHNPPSGYIAQYRHSAEVFPDE
284|ERR044723|100124|23179|enterica|Typhimurium|||	VMRFVYIYILVIYGSYLWFSLGGNMFTINSTNRVASTIAPYACVSDVNLEDKATFL-------DEHTSIHANDSSLQCFVLNDQHVPQNTLATDVEGYNRGLQERISLEYQPLESIVFLLGTPAVLETKESLSLPVSPDALTQKLLSISSNDECKLSG--------------------STSCTTPASHNPPSGYIAQYRHSAEVFPDE
283|ERR028641|100001|456|enterica|Typhimurium|||	VMRFVYIYILVIYGSYLWFSLGGNMFTINSTNRVASTIAPYACVSDVNLEDKATFL-------DEHTSIHANDSSLQCFVLNDQHVPQNTLATDVEGYNRGLQERISLEYQPLESIVFLLGTPAVLETKESLSLPVSPDALTQKLLSISSNDECKLSG--------------------STSCTTPASHNPPSGYIAQYRHSAEVFPDE
282|ERR026087|99842|16607|enterica|Typhimurium|UK|1997|clinical	VMRFVYIYILVIYGSYLWFSLGGNMFTINSTNRVASTIAPYACVSDVNLEDKATFL-------DEHTSIHANDSSLQCFVLNDQHVPQNTLATDVEGYNRGLQERISLEYQPLESIVFLLGTPAVLETKESLSLPVSPDALTQKLLSISSNDECKLSG--------------------STSCTTPASHNPPSGYIAQYRHSAEVFPDE
281|ERR026069|99588|1241|enterica|Typhimurium|UK|1994|clinical	VMRFVYIYILVIYGSYLWFSLGGNMFTINSTNRVASTIAPYACVSDVNLEDKATFL-------DEHTSIHANDSSLQCFVLNDQHVPQNTLATDVEGYNRGLQERISLEYQPLESIVFLLGTPAVLETKESLSLPVSPDALTQKLLSISSNDECKLSG--------------------STSCTTPASHNPPSGYIAQYRHSAEVFPDE
280|ERR028285|99454|1046|enterica|Typhimurium|||	VMRFVYIYILVIYGSYLWFSLGGNMFTINSTNRVASTIAPYACVSDVNLEDKATFL-------DEHTSIHANDSSLQCFVLNDQHVPQNTLATDVEGYNRGLQERISLEYQPLESIVFLLGTPAVLETKESLSLPVSPDALTQKLLSISSNDECKLSG--------------------STSCTTPASHNPPSGYIAQYRHSAEVFPDE
279|ERR028257|99389|452|enterica|Typhimurium|Malawi|2002|clinical	VMRFVYIYILVIYGSYLWFSLGGNMFTINSTNRVASTIAPYACVSDVNLEDKATFL-------DEHTSIHANDSSLQCFVLNDQHVPQNTLATDVEGYNRGLQERISLEYQPLESIVFLLGTPAVLETKESLSLPVSPDALTQKLLSISSNDECKLSG--------------------STSCTTPASHNPPSGYIAQYRHSAEVFPDE
278|ERR029221|99205|1249|enterica|Typhimurium|||	VMRFVYIYILVIYGSYLWFSLGGNMFTINSTNRVASTIAPYACVSDVNLEDKATFL-------DEHTSIHANDSSLQCFVLNDQHVPQNTLATDVEGYNRGLQERISLEYQPLESIVFLLGTPAVLETKESLSLPVSPDALTQKLLSISSNDECKLSG--------------------STSCTTPASHNPPSGYIAQYRHSAEVFPDE
277|ERR026113|99046|456|enterica|Typhimurium|UK|1996|clinical	VMRFVYIYILVIYGSYLWFSLGGNMFTINSTNRVASTIAPYACVSDVNLEDKATFL-------DEHTSIHANDSSLQCFVLNDQHVPQNTLATDVEGYNRGLQERISLEYQPLESIVFLLGTPAVLETKESLSLPVSPDALTQKLLSISSNDECKLSG--------------------STSCTTPASHNPPSGYIAQYRHSAEVFPDE
276|ERR029222|98925|4050|enterica|Typhimurium|||	VMRFVYIYILVIYGSYLWFSLGGNMFTINSTNRVASTIAPYACVSDVNLEDKATFL-------DEHTSIHANDSSLQCFVLNDQHVPQNTLATDVEGYNRGLQERISLEYQPLESIVFLLGTPAVLETKESLSLPVSPDALTQKLLSISSNDECKLSG--------------------STSCTTPASHNPPSGYIAQYRHSAEVFPDE
275|ERR028301|98646|1046|enterica|Typhimurium|||	VMRFVYIYILVIYGSYLWFSLGGNMFTINSTNRVASTIAPYACVSDVNLEDKATFL-------DEHTSIHANDSSLQCFVLNDQHVPQNTLATDVEGYNRGLQERISLEYQPLESIVFLLGTPAVLETKESLSLPVSPDALTQKLLSISSNDECKLSG--------------------STSCTTPASHNPPSGYIAQYRHSAEVFPDE
274|SRR546259|98528|52709|enterica|Typhimurium|||	VMRFVYIYILVIYGSYLWFSLGGNMFTINSTNRVASTIAPYACVSDVNLEDKATFL-------DEHTSIHANDSSLQCFVLNDQHVPQNTLATDVEGYNRGLQERISLEYQPLESIVFLLGTPAVLETKESLSLPVSPDALTQKLLSISSNDECKLSG--------------------STSCTTPASHNPPSGYIAQYRHSAEVFPDE
273|ERR028262|98361|452|enterica|Typhimurium|Malawi|2003|clinical	VMRFVYIYILVIYGSYLWFSLGGNMFTINSTNRVASTIAPYACVSDVNLEDKATFL-------DEHTSIHANDSSLQCFVLNDQHVPQNTLATDVEGYNRGLQERISLEYQPLESIVFLLGTPAVLETKESLSLPVSPDALTQKLLSISSNDECKLSG--------------------STSCTTPASHNPPSGYIAQYRHSAEVFPDE
272|ERR028636|98192|454|enterica|Typhimurium|||	VMRFVYIYILVIYGSYLWFSLGGNMFTINSTNRVASTIAPYACVSDVNLEDKATFL-------DEHTSIHANDSSLQCFVLNDQHVPQNTLATDVEGYNRGLQERISLEYQPLESIVFLLGTPAVLETKESLSLPVSPDALTQKLLSISSNDECKLSG--------------------STSCTTPASHNPPSGYIAQYRHSAEVFPDE
271|ERR028288|98065|1044|enterica|Typhimurium|||	VMRFVYIYILVIYGSYLWFSLGGNMFTINSTNRVASTIAPYACVSDVNLEDKATFL-------DEHTSIHANDSSLQCFVLNDQHVPQNTLATDVEGYNRGLQERISLEYQPLESIVFLLGTPAVLETKESLSLPVSPDALTQKLLSISSNDECKLSG--------------------STSCTTPASHNPPSGYIAQYRHSAEVFPDE
270|ERR026122|97849|100153|enterica|Typhimurium|UK|1994|clinical	VMRFVYIYILVIYGSYLWFSLGGNMFTINSTNRVASTIAPYACVSDVNLEDKATFL-------DEHTSIHANDSSLQCFVLNDQHVPQNTLATDVEGYNRGLQERISLEYQPLESIVFLLGTPAVLETKESLSLPVSPDALTQKLLSISSNDECKLSG--------------------STSCTTPASHNPPSGYIAQYRHSAEVFPDE
269|ERR028263|97662|100164|enterica|Typhimurium|Malawi|2003|clinical	VMRFVYIYILVIYGSYLWFSLGGNMFTINSTNRVASTIAPYACVSDVNLEDKATFL-------DEHTSIHANDSSLQCFVLNDQHVPQNTLATDVEGYNRGLQERISLEYQPLESIVFLLGTPAVLETKESLSLPVSPDALTQKLLSISSNDECKLSG--------------------STSCTTPASHNPPSGYIAQYRHSAEVFPDE
267|ERR023622|97425|4044|enterica|Typhimurium|||	VMRFVYIYILVIYGSYLWFSLGGNMFTINSTNRVASTIAPYACVSDVNLEDKATFL-------DEHTSIHANDSSLQCFVLNDQHVPQNTLATDVEGYNRGLQERISLEYQPLESIVFLLGTPAVLETKESLSLPVSPDALTQKLLSISSNDECKLSG--------------------STSCTTPASHNPPSGYIAQYRHSAEVFPDE
266|ERR029213|97211|99225|enterica|Typhimurium|||	VMRFVYIYILVIYGSYLWFSLGGNMFTINSTNRVASTIAPYACVSDVNLEDKATFL-------DEHTSIHANDSSLQCFVLNDQHVPQNTLATDVEGYNRGLQERISLEYQPLESIVFLLGTPAVLETKESLSLPVSPDALTQKLLSISSNDECKLSG--------------------STSCTTPASHNPPSGYIAQYRHSAEVFPDE
265|ERR028309|97059|2461|enterica|Typhimurium|||	VMRFVYIYILVIYGSYLWFSLGGNMFTINSTNRVASTIAPYACVSDVNLEDKATFL-------DEHTSIHANDSSLQCFVLNDQHVPQNTLATDVEGYNRGLQERISLEYQPLESIVFLLGTPAVLETKESLSLPVSPDALTQKLLSISSNDECKLSG--------------------STSCTTPASHNPPSGYIAQYRHSAEVFPDE
264|ERR029233|96921|1243|enterica|Typhimurium|||	VMRFVYIYILVIYGSYLWFSLGGNMFTINSTNRVASTIAPYACVSDVNLEDKATFL-------DEHTSIHANDSSLQCFVLNDQHVPQNTLATDVEGYNRGLQERISLEYQPLESIVFLLGTPAVLETKESLSLPVSPDALTQKLLSISSNDECKLSG--------------------STSCTTPASHNPPSGYIAQYRHSAEVFPDE
263|ERR029219|96719|1245|enterica|Typhimurium|||	VMRFVYIYILVIYGSYLWFSLGGNMFTINSTNRVASTIAPYACVSDVNLEDKATFL-------DEHTSIHANDSSLQCFVLNDQHVPQNTLATDVEGYNRGLQERISLEYQPLESIVFLLGTPAVLETKESLSLPVSPDALTQKLLSISSNDECKLSG--------------------STSCTTPASHNPPSGYIAQYRHSAEVFPDE
262|ERR029218|96559|454|enterica|Typhimurium|||	VMRFVYIYILVIYGSYLWFSLGGNMFTINSTNRVASTIAPYACVSDVNLEDKATFL-------DEHTSIHANDSSLQCFVLNDQHVPQNTLATDVEGYNRGLQERISLEYQPLESIVFLLGTPAVLETKESLSLPVSPDALTQKLLSISSNDECKLSG--------------------STSCTTPASHNPPSGYIAQYRHSAEVFPDE
261|ERR028294|96386|56550|enterica|Typhimurium|||	VMRFVYIYILVIYGSYLWFSLGGNMFTINSTNRVASTIAPYACVSDVNLEDKATFL-------DEHTSIHANDSSLQCFVLNDQHVPQNTLATDVEGYNRGLQERISLEYQPLESIVFLLGTPAVLETKESLSLPVSPDALTQKLLSISSNDECKLSG--------------------STSCTTPASHNPPSGYIAQYRHSAEVFPDE
260|ERR029225|96347|2482|enterica|Typhimurium|||	VMRFVYIYILVIYGSYLWFSLGGNMFTINSTNRVASTIAPYACVSDVNLEDKATFL-------DEHTSIHANDSSLQCFVLNDQHVPQNTLATDVEGYNRGLQERISLEYQPLESIVFLLGTPAVLETKESLSLPVSPDALTQKLLSISSNDECKLSG--------------------STSCTTPASHNPPSGYIAQYRHSAEVFPDE
259|ERR028295|96163|1249|enterica|Typhimurium|||	VMRFVYIYILVIYGSYLWFSLGGNMFTINSTNRVASTIAPYACVSDVNLEDKATFL-------DEHTSIHANDSSLQCFVLNDQHVPQNTLATDVEGYNRGLQERISLEYQPLESIVFLLGTPAVLETKESLSLPVSPDALTQKLLSISSNDECKLSG--------------------STSCTTPASHNPPSGYIAQYRHSAEVFPDE
258|ERR038759|96042|3807|enterica|Typhimurium|||	VMRFVYIYILVIYGSYLWFSLGGNMFTINSTNRVASTIAPYACVSDVNLEDKATFL-------DEHTSIHANDSSLQCFVLNDQHVPQNTLATDVEGYNRGLQERISLEYQPLESIVFLLGTPAVLETKESLSLPVSPDALTQKLLSISSNDECKLSG--------------------STSCTTPASHNPPSGYIAQYRHSAEVFPDE
257|ERR038763|95792|1251|enterica|Typhimurium|||	VMRFVYIYILVIYGSYLWFSLGGNMFTINSTNRVASTIAPYACVSDVNLEDKATFL-------DEHTSIHANDSSLQCFVLNDQHVPQNTLATDVEGYNRGLQERISLEYQPLESIVFLLGTPAVLETKESLSLPVSPDALTQKLLSISSNDECKLSG--------------------STSCTTPASHNPPSGYIAQYRHSAEVFPDE
255|ERR026090|95525|1241|enterica|Typhimurium|UK|1994|animal	VMRFVYIYILVIYGSYLWFSLGGNMFTINSTNRVASTIAPYACVSDVNLEDKATFL-------DEHTSIHANDSSLQCFVLNDQHVPQNTLATDVEGYNRGLQERISLEYQPLESIVFLLGTPAVLETKESLSLPVSPDALTQKLLSISSNDECKLSG--------------------STSCTTPASHNPPSGYIAQYRHSAEVFPDE
254|ERR028314|95357|1249|enterica|Typhimurium|||	VMRFVYIYILVIYGSYLWFSLGGNMFTINSTNRVASTIAPYACVSDVNLEDKATFL-------DEHTSIHANDSSLQCFVLNDQHVPQNTLATDVEGYNRGLQERISLEYQPLESIVFLLGTPAVLETKESLSLPVSPDALTQKLLSISSNDECKLSG--------------------STSCTTPASHNPPSGYIAQYRHSAEVFPDE
253|ERR028300|95178|1048|enterica|Typhimurium|||	VMRFVYIYILVIYGSYLWFSLGGNMFTINSTNRVASTIAPYACVSDVNLEDKATFL-------DEHTSIHANDSSLQCFVLNDQHVPQNTLATDVEGYNRGLQERISLEYQPLESIVFLLGTPAVLETKESLSLPVSPDALTQKLLSISSNDECKLSG--------------------STSCTTPASHNPPSGYIAQYRHSAEVFPDE
252|ERR028311|94982|454|enterica|Typhimurium|||	VMRFVYIYILVIYGSYLWFSLGGNMFTINSTNRVASTIAPYACVSDVNLEDKATFL-------DEHTSIHANDSSLQCFVLNDQHVPQNTLATDVEGYNRGLQERISLEYQPLESIVFLLGTPAVLETKESLSLPVSPDALTQKLLSISSNDECKLSG--------------------STSCTTPASHNPPSGYIAQYRHSAEVFPDE
251|ERR028292|94814|454|enterica|Typhimurium|||	VMRFVYIYILVIYGSYLWFSLGGNMFTINSTNRVASTIAPYACVSDVNLEDKATFL-------DEHTSIHANDSSLQCFVLNDQHVPQNTLATDVEGYNRGLQERISLEYQPLESIVFLLGTPAVLETKESLSLPVSPDALTQKLLSISSNDECKLSG--------------------STSCTTPASHNPPSGYIAQYRHSAEVFPDE
250|ERR038767|94535|44218|enterica|Typhimurium|||	VMRFVYIYILVIYGSYLWFSLGGNMFTINSTNRVASTIAPYACVSDVNLEDKATFL-------DEHTSIHANDSSLQCFVLNDQHVPQNTLATDVEGYNRGLQERISLEYQPLESIVFLLGTPAVLETKESLSLPVSPDALTQKLLSISSNDECKLSG--------------------STSCTTPASHNPPSGYIAQYRHSAEVFPDE
249|ERR028244|94335|6316|enterica|Typhimurium|Malawi|2003|clinical	VMRFVYIYILVIYGSYLWFSLGGNMFTINSTNRVASTIAPYACVSDVNLEDKATFL-------DEHTSIHANDSSLQCFVLNDQHVPQNTLATDVEGYNRGLQERISLEYQPLESIVFLLGTPAVLETKESLSLPVSPDALTQKLLSISSNDECKLSG--------------------STSCTTPASHNPPSGYIAQYRHSAEVFPDE
248|ERR161447|94294|42746|enterica|Typhimurium|||	VMRFVYIYILVIYGSYLWFSLGGNMFTINSTNRVASTIAPYACVSDVNLEDKATFL-------DEHTSIHANDSSLQCFVLNDQHVPQNTLATDVEGYNRGLQERISLEYQPLESIVFLLGTPAVLETKESLSLPVSPDALTQKLLSISSNDECKLSG--------------------STSCTTPASHNPPSGYIAQYRHSAEVFPDE
247|ERR029220|94053|100142|enterica|Typhimurium|||	VMRFVYIYILVIYGSYLWFSLGGNMFTINSTNRVASTIAPYACVSDVNLEDKATFL-------DEHTSIHANDSSLQCFVLNDQHVPQNTLATDVEGYNRGLQERISLEYQPLESIVFLLGTPAVLETKESLSLPVSPDALTQKLLSISSNDECKLSG--------------------STSCTTPASHNPPSGYIAQYRHSAEVFPDE
246|ERR028266|93934|2509|enterica|Typhimurium|Malawi|2003|clinical	VMRFVYIYILVIYGSYLWFSLGGNMFTINSTNRVASTIAPYACVSDVNLEDKATFL-------DEHTSIHANDSSLQCFVLNDQHVPQNTLATDVEGYNRGLQERISLEYQPLESIVFLLGTPAVLETKESLSLPVSPDALTQKLLSISSNDECKLSG--------------------STSCTTPASHNPPSGYIAQYRHSAEVFPDE
245|ERR029216|93712|1247|enterica|Typhimurium|||	VMRFVYIYILVIYGSYLWFSLGGNMFTINSTNRVASTIAPYACVSDVNLEDKATFL-------DEHTSIHANDSSLQCFVLNDQHVPQNTLATDVEGYNRGLQERISLEYQPLESIVFLLGTPAVLETKESLSLPVSPDALTQKLLSISSNDECKLSG--------------------STSCTTPASHNPPSGYIAQYRHSAEVFPDE
244|ERR028291|93474|1050|enterica|Typhimurium|||	VMRFVYIYILVIYGSYLWFSLGGNMFTINSTNRVASTIAPYACVSDVNLEDKATFL-------DEHTSIHANDSSLQCFVLNDQHVPQNTLATDVEGYNRGLQERISLEYQPLESIVFLLGTPAVLETKESLSLPVSPDALTQKLLSISSNDECKLSG--------------------STSCTTPASHNPPSGYIAQYRHSAEVFPDE
243|ERR026103|93421|3262|enterica|Typhimurium|UK|1997|animal	VMRFVYIYILVIYGSYLWFSLGGNMFTINSTNRVASTIAPYACVSDVNLEDKATFL-------DEHTSIHANDSSLQCFVLNDQHVPQNTLATDVEGYNRGLQERISLEYQPLESIVFLLGTPAVLETKESLSLPVSPDALTQKLLSISSNDECKLSG--------------------STSCTTPASHNPPSGYIAQYRHSAEVFPDE
242|ERR028284|93188|458|enterica|Typhimurium|||	VMRFVYIYILVIYGSYLWFSLGGNMFTINSTNRVASTIAPYACVSDVNLEDKATFL-------DEHTSIHANDSSLQCFVLNDQHVPQNTLATDVEGYNRGLQERISLEYQPLESIVFLLGTPAVLETKESLSLPVSPDALTQKLLSISSNDECKLSG--------------------STSCTTPASHNPPSGYIAQYRHSAEVFPDE
241|ERR038776|92885|63079|enterica|Typhimurium|||	VMRFVYIYILVIYGSYLWFSLGGNMFTINSTNRVASTIAPYACVSDVNLEDKATFL-------DEHTSIHANDSSLQCFVLNDQHVPQNTLATDVEGYNRGLQERISLEYQPLESIVFLLGTPAVLETKESLSLPVSPDALTQKLLSISSNDECKLSG--------------------STSCTTPASHNPPSGYIAQYRHSAEVFPDE
240|ERR029228|92845|2481|enterica|Typhimurium|||	VMRFVYIYILVIYGSYLWFSLGGNMFTINSTNRVASTIAPYACVSDVNLEDKATFL-------DEHTSIHANDSSLQCFVLNDQHVPQNTLATDVEGYNRGLQERISLEYQPLESIVFLLGTPAVLETKESLSLPVSPDALTQKLLSISSNDECKLSG--------------------STSCTTPASHNPPSGYIAQYRHSAEVFPDE
239|ERR028265|92706|4044|enterica|Typhimurium|Malawi|2003|clinical	VMRFVYIYILVIYGSYLWFSLGGNMFTINSTNRVASTIAPYACVSDVNLEDKATFL-------DEHTSIHANDSSLQCFVLNDQHVPQNTLATDVEGYNRGLQERISLEYQPLESIVFLLGTPAVLETKESLSLPVSPDALTQKLLSISSNDECKLSG--------------------STSCTTPASHNPPSGYIAQYRHSAEVFPDE
237|ERR026124|92189|100145|enterica|Typhimurium|UK|1997|clinical	VMRFVYIYILVIYGSYLWFSLGGNMFTINSTNRVASTIAPYACVSDVNLEDKATFL-------DEHTSIHANDSSLQCFVLNDQHVPQNTLATDVEGYNRGLQERISLEYQPLESIVFLLGTPAVLETKESLSLPVSPDALTQKLLSISSNDECKLSG--------------------STSCTTPASHNPPSGYIAQYRHSAEVFPDE
236|ERR026017|92132|4104|enterica|Typhimurium|UK|1991|animal	VMRFVYIYILVIYGSYLWFSLGGNMFTINSTNRVASTIAPYACVSDVNLEDKATFL-------DEHTSIHANDSSLQCFVLNDQHVPQNTLATDVEGYNRGLQERISLEYQPLESIVFLLGTPAVLETKESLSLPVSPDALTQKLLSISSNDECKLSG--------------------STSCTTPASHNPPSGYIAQYRHSAEVFPDE
234|ERR028267|91798|4048|enterica|Typhimurium|Malawi|2002|clinical	VMRFVYIYILVIYGSYLWFSLGGNMFTINSTNRVASTIAPYACVSDVNLEDKATFL-------DEHTSIHANDSSLQCFVLNDQHVPQNTLATDVEGYNRGLQERISLEYQPLESIVFLLGTPAVLETKESLSLPVSPDALTQKLLSISSNDECKLSG--------------------STSCTTPASHNPPSGYIAQYRHSAEVFPDE
233|ERR026137|91585|100143|enterica|Typhimurium|UK|2001|clinical	VMRFVYIYILVIYGSYLWFSLGGNMFTINSTNRVASTIAPYACVSDVNLEDKATFL-------DEHTSIHANDSSLQCFVLNDQHVPQNTLATDVEGYNRGLQERISLEYQPLESIVFLLGTPAVLETKESLSLPVSPDALTQKLLSISSNDECKLSG--------------------STSCTTPASHNPPSGYIAQYRHSAEVFPDE
231|ERR038762|91200|44220|enterica|Typhimurium|||	VMRFVYIYILVIYGSYLWFSLGGNMFTINSTNRVASTIAPYACVSDVNLEDKATFL-------DEHTSIHANDSSLQCFVLNDQHVPQNTLATDVEGYNRGLQERISLEYQPLESIVFLLGTPAVLETKESLSLPVSPDALTQKLLSISSNDECKLSG--------------------STSCTTPASHNPPSGYIAQYRHSAEVFPDE
230|ERR026144|91057|1241|enterica|Typhimurium|UK|1999|clinical	VMRFVYIYILVIYGSYLWFSLGGNMFTINSTNRVASTIAPYACVSDVNLEDKATFL-------DEHTSIHANDSSLQCFVLNDQHVPQNTLATDVEGYNRGLQERISLEYQPLESIVFLLGTPAVLETKESLSLPVSPDALTQKLLSISSNDECKLSG--------------------STSCTTPASHNPPSGYIAQYRHSAEVFPDE
227|ERR038768|90387|62985|enterica|Typhimurium|||	VMRFVYIYILVIYGSYLWFSLGGNMFTINSTNRVASTIAPYACVSDVNLEDKATFL-------DEHTSIHANDSSLQCFVLNDQHVPQNTLATDVEGYNRGLQERISLEYQPLESIVFLLGTPAVLETKESLSLPVSPDALTQKLLSISSNDECKLSG--------------------STSCTTPASHNPPSGYIAQYRHSAEVFPDE
226|ERR028312|90273|456|enterica|Typhimurium|||	VMRFVYIYILVIYGSYLWFSLGGNMFTINSTNRVASTIAPYACVSDVNLEDKATFL-------DEHTSIHANDSSLQCFVLNDQHVPQNTLATDVEGYNRGLQERISLEYQPLESIVFLLGTPAVLETKESLSLPVSPDALTQKLLSISSNDECKLSG--------------------STSCTTPASHNPPSGYIAQYRHSAEVFPDE
225|ERR024954|90136|16600|enterica|Typhimurium|||	VMRFVYIYILVIYGSYLWFSLGGNMFTINSTNRVASTIAPYACVSDVNLEDKATFL-------DEHTSIHANDSSLQCFVLNDQHVPQNTLATDVEGYNRGLQERISLEYQPLESIVFLLGTPAVLETKESLSLPVSPDALTQKLLSISSNDECKLSG--------------------STSCTTPASHNPPSGYIAQYRHSAEVFPDE
224|ERR026133|89944|72903|enterica|Typhimurium|UK|1996|clinical	VMRFVYIYILVIYGSYLWFSLGGNMFTINSTNRVASTIAPYACVSDVNLEDKATFL-------DEHTSIHANDSSLQCFVLNDQHVPQNTLATDVEGYNRGLQERISLEYQPLESIVFLLGTPAVLETKESLSLPVSPDALTQKLLSISSNDECKLSG--------------------STSCTTPASHNPPSGYIAQYRHSAEVFPDE
223|ERR026096|89687|1239|enterica|Typhimurium|UK|1996|clinical	VMRFVYIYILVIYGSYLWFSLGGNMFTINSTNRVASTIAPYACVSDVNLEDKATFL-------DEHTSIHANDSSLQCFVLNDQHVPQNTLATDVEGYNRGLQERISLEYQPLESIVFLLGTPAVLETKESLSLPVSPDALTQKLLSISSNDECKLSG--------------------STSCTTPASHNPPSGYIAQYRHSAEVFPDE
222|ERR039373|89354|4052|enterica|Typhimurium|||	VMRFVYIYILVIYGSYLWFSLGGNMFTINSTNRVASTIAPYACVSDVNLEDKATFL-------DEHTSIHANDSSLQCFVLNDQHVPQNTLATDVEGYNRGLQERISLEYQPLESIVFLLGTPAVLETKESLSLPVSPDALTQKLLSISSNDECKLSG--------------------STSCTTPASHNPPSGYIAQYRHSAEVFPDE
221|ERR026018|89246|22411|enterica|Typhimurium|UK|1994|animal	VMRFVYIYILVIYGSYLWFSLGGNMFTINSTNRVASTIAPYACVSDVNLEDKATFL-------DEHTSIHANDSSLQCFVLNDQHVPQNTLATDVEGYNRGLQERISLEYQPLESIVFLLGTPAVLETKESLSLPVSPDALTQKLLSISSNDECKLSG--------------------STSCTTPASHNPPSGYIAQYRHSAEVFPDE
220|ERR028283|89003|1048|enterica|Typhimurium|||	VMRFVYIYILVIYGSYLWFSLGGNMFTINSTNRVASTIAPYACVSDVNLEDKATFL-------DEHTSIHANDSSLQCFVLNDQHVPQNTLATDVEGYNRGLQERISLEYQPLESIVFLLGTPAVLETKESLSLPVSPDALTQKLLSISSNDECKLSG--------------------STSCTTPASHNPPSGYIAQYRHSAEVFPDE
219|ERR028264|88764|454|enterica|Typhimurium|Malawi|2003|clinical	VMRFVYIYILVIYGSYLWFSLGGNMFTINSTNRVASTIAPYACVSDVNLEDKATFL-------DEHTSIHANDSSLQCFVLNDQHVPQNTLATDVEGYNRGLQERISLEYQPLESIVFLLGTPAVLETKESLSLPVSPDALTQKLLSISSNDECKLSG--------------------STSCTTPASHNPPSGYIAQYRHSAEVFPDE
218|SRR546263|88649|52717|enterica|Typhimurium|||	VMRFVYIYILVIYGSYLWFSLGGNMFTINSTNRVASTIAPYACVSDVNLEDKATFL-------DEHTSIHANDSSLQCFVLNDQHVPQNTLATDVEGYNRGLQERISLEYQPLESIVFLLGTPAVLETKESLSLPVSPDALTQKLLSISSNDECKLSG--------------------STSCTTPASHNPPSGYIAQYRHSAEVFPDE
217|ERR026082|88427|1241|enterica|Typhimurium|UK|1994|clinical	VMRFVYIYILVIYGSYLWFSLGGNMFTINSTNRVASTIAPYACVSDVNLEDKATFL-------DEHTSIHANDSSLQCFVLNDQHVPQNTLATDVEGYNRGLQERISLEYQPLESIVFLLGTPAVLETKESLSLPVSPDALTQKLLSISSNDECKLSG--------------------STSCTTPASHNPPSGYIAQYRHSAEVFPDE
216|ERR028289|88161|1048|enterica|Typhimurium|||	VMRFVYIYILVIYGSYLWFSLGGNMFTINSTNRVASTIAPYACVSDVNLEDKATFL-------DEHTSIHANDSSLQCFVLNDQHVPQNTLATDVEGYNRGLQERISLEYQPLESIVFLLGTPAVLETKESLSLPVSPDALTQKLLSISSNDECKLSG--------------------STSCTTPASHNPPSGYIAQYRHSAEVFPDE
215|ERR038769|88032|44218|enterica|Typhimurium|||	VMRFVYIYILVIYGSYLWFSLGGNMFTINSTNRVASTIAPYACVSDVNLEDKATFL-------DEHTSIHANDSSLQCFVLNDQHVPQNTLATDVEGYNRGLQERISLEYQPLESIVFLLGTPAVLETKESLSLPVSPDALTQKLLSISSNDECKLSG--------------------STSCTTPASHNPPSGYIAQYRHSAEVFPDE
214|ERR039371|87704|44214|enterica|Typhimurium|||	VMRFVYIYILVIYGSYLWFSLGGNMFTINSTNRVASTIAPYACVSDVNLEDKATFL-------DEHTSIHANDSSLQCFVLNDQHVPQNTLATDVEGYNRGLQERISLEYQPLESIVFLLGTPAVLETKESLSLPVSPDALTQKLLSISSNDECKLSG--------------------STSCTTPASHNPPSGYIAQYRHSAEVFPDE
213|ERR038757|87526|3807|enterica|Typhimurium|||	VMRFVYIYILVIYGSYLWFSLGGNMFTINSTNRVASTIAPYACVSDVNLEDKATFL-------DEHTSIHANDSSLQCFVLNDQHVPQNTLATDVEGYNRGLQERISLEYQPLESIVFLLGTPAVLETKESLSLPVSPDALTQKLLSISSNDECKLSG--------------------STSCTTPASHNPPSGYIAQYRHSAEVFPDE
212|ERR038780|87286|44218|enterica|Typhimurium|||	VMRFVYIYILVIYGSYLWFSLGGNMFTINSTNRVASTIAPYACVSDVNLEDKATFL-------DEHTSIHANDSSLQCFVLNDQHVPQNTLATDVEGYNRGLQERISLEYQPLESIVFLLGTPAVLETKESLSLPVSPDALTQKLLSISSNDECKLSG--------------------STSCTTPASHNPPSGYIAQYRHSAEVFPDE
211|ERR026089|87251|1241|enterica|Typhimurium|UK|1997|clinical	VMRFVYIYILVIYGSYLWFSLGGNMFTINSTNRVASTIAPYACVSDVNLEDKATFL-------DEHTSIHANDSSLQCFVLNDQHVPQNTLATDVEGYNRGLQERISLEYQPLESIVFLLGTPAVLETKESLSLPVSPDALTQKLLSISSNDECKLSG--------------------STSCTTPASHNPPSGYIAQYRHSAEVFPDE
210|ERR039366|86966|3807|enterica|Typhimurium|||	VMRFVYIYILVIYGSYLWFSLGGNMFTINSTNRVASTIAPYACVSDVNLEDKATFL-------DEHTSIHANDSSLQCFVLNDQHVPQNTLATDVEGYNRGLQERISLEYQPLESIVFLLGTPAVLETKESLSLPVSPDALTQKLLSISSNDECKLSG--------------------STSCTTPASHNPPSGYIAQYRHSAEVFPDE
209|ERR038764|86776|44218|enterica|Typhimurium|||	VMRFVYIYILVIYGSYLWFSLGGNMFTINSTNRVASTIAPYACVSDVNLEDKATFL-------DEHTSIHANDSSLQCFVLNDQHVPQNTLATDVEGYNRGLQERISLEYQPLESIVFLLGTPAVLETKESLSLPVSPDALTQKLLSISSNDECKLSG--------------------STSCTTPASHNPPSGYIAQYRHSAEVFPDE
207|ERR028250|86410|454|enterica|Typhimurium|Malawi|2003|clinical	VMRFVYIYILVIYGSYLWFSLGGNMFTINSTNRVASTIAPYACVSDVNLEDKATFL-------DEHTSIHANDSSLQCFVLNDQHVPQNTLATDVEGYNRGLQERISLEYQPLESIVFLLGTPAVLETKESLSLPVSPDALTQKLLSISSNDECKLSG--------------------STSCTTPASHNPPSGYIAQYRHSAEVFPDE
206|ERR028252|86257|4044|enterica|Typhimurium|Malawi|2003|clinical	VMRFVYIYILVIYGSYLWFSLGGNMFTINSTNRVASTIAPYACVSDVNLEDKATFL-------DEHTSIHANDSSLQCFVLNDQHVPQNTLATDVEGYNRGLQERISLEYQPLESIVFLLGTPAVLETKESLSLPVSPDALTQKLLSISSNDECKLSG--------------------STSCTTPASHNPPSGYIAQYRHSAEVFPDE
205|ERR039368|86105|44208|enterica|Typhimurium|||	VMRFVYIYILVIYGSYLWFSLGGNMFTINSTNRVASTIAPYACVSDVNLEDKATFL-------DEHTSIHANDSSLQCFVLNDQHVPQNTLATDVEGYNRGLQERISLEYQPLESIVFLLGTPAVLETKESLSLPVSPDALTQKLLSISSNDECKLSG--------------------STSCTTPASHNPPSGYIAQYRHSAEVFPDE
202|ERR024956|85481|1069|enterica|Typhimurium|||	VMRFVYIYILVIYGSYLWFSLGGNMFTINSTNRVASTIAPYACVSDVNLEDKATFL-------DEHTSIHANDSSLQCFVLNDQHVPQNTLATDVEGYNRGLQERISLEYQPLESIVFLLGTPAVLETKESLSLPVSPDALTQKLLSISSNDECKLSG--------------------STSCTTPASHNPPSGYIAQYRHSAEVFPDE
201|ERR028249|85206|4046|enterica|Typhimurium|Malawi|2002|clinical	VMRFVYIYILVIYGSYLWFSLGGNMFTINSTNRVASTIAPYACVSDVNLEDKATFL-------DEHTSIHANDSSLQCFVLNDQHVPQNTLATDVEGYNRGLQERISLEYQPLESIVFLLGTPAVLETKESLSLPVSPDALTQKLLSISSNDECKLSG--------------------STSCTTPASHNPPSGYIAQYRHSAEVFPDE
200|ERR038789|84937|1253|enterica|Typhimurium|||	VMRFVYIYILVIYGSYLWFSLGGNMFTINSTNRVASTIAPYACVSDVNLEDKATFL-------DEHTSIHANDSSLQCFVLNDQHVPQNTLATDVEGYNRGLQERISLEYQPLESIVFLLGTPAVLETKESLSLPVSPDALTQKLLSISSNDECKLSG--------------------STSCTTPASHNPPSGYIAQYRHSAEVFPDE
199|ERR023657|84708|6316|enterica|Typhimurium|||	VMRFVYIYILVIYGSYLWFSLGGNMFTINSTNRVASTIAPYACVSDVNLEDKATFL-------DEHTSIHANDSSLQCFVLNDQHVPQNTLATDVEGYNRGLQERISLEYQPLESIVFLLGTPAVLETKESLSLPVSPDALTQKLLSISSNDECKLSG--------------------STSCTTPASHNPPSGYIAQYRHSAEVFPDE
198|ERR028474|84691|2523|enterica|Typhimurium|UK|1991|clinical	VMRFVYIYILVIYGSYLWFSLGGNMFTINSTNRVASTIAPYACVSDVNLEDKATFL-------DEHTSIHANDSSLQCFVLNDQHVPQNTLATDVEGYNRGLQERISLEYQPLESIVFLLGTPAVLETKESLSLPVSPDALTQKLLSISSNDECKLSG--------------------STSCTTPASHNPPSGYIAQYRHSAEVFPDE
197|ERR026077|84344|1241|enterica|Typhimurium|UK|1993|animal	VMRFVYIYILVIYGSYLWFSLGGNMFTINSTNRVASTIAPYACVSDVNLEDKATFL-------DEHTSIHANDSSLQCFVLNDQHVPQNTLATDVEGYNRGLQERISLEYQPLESIVFLLGTPAVLETKESLSLPVSPDALTQKLLSISSNDECKLSG--------------------STSCTTPASHNPPSGYIAQYRHSAEVFPDE
196|ERR037587|84150|714|enterica|Typhimurium|Malawi|2002|clinical	VMRFVYIYILVIYGSYLWFSLGGNMFTINSTNRVASTIAPYACVSDVNLEDKATFL-------DEHTSIHANDSSLQCFVLNDQHVPQNTLATDVEGYNRGLQERISLEYQPLESIVFLLGTPAVLETKESLSLPVSPDALTQKLLSISSNDECKLSG--------------------STSCTTPASHNPPSGYIAQYRHSAEVFPDE
195|ERR019422|83872|1667|enterica|Typhimurium|||	VMRFVYIYILVIYGSYLWFSLGGNMFTINSTNRVASTIAPYACVSDVNLEDKATFL-------DEHTSIHANDSSLQCFVLNDQHVPQNTLATDVEGYNRGLQERISLEYQPLESIVFLLGTPAVLETKESLSLPVSPDALTQKLLSISSNDECKLSG--------------------STSCTTPASHNPPSGYIAQYRHSAEVFPDE
194|ERR026058|83739|9833|enterica|Typhimurium|UK|1997|animal	VMRFVYIYILVIYGSYLWFSLGGNMFTINSTNRVASTIAPYACVSDVNLEDKATFL-------DEHTSIHANDSSLQCFVLNDQHVPQNTLATDVEGYNRGLQERISLEYQPLESIVFLLGTPAVLETKESLSLPVSPDALTQKLLSISSNDECKLSG--------------------STSCTTPASHNPPSGYIAQYRHSAEVFPDE
193|ERR038773|83584|1253|enterica|Typhimurium|||	VMRFVYIYILVIYGSYLWFSLGGNMFTINSTNRVASTIAPYACVSDVNLEDKATFL-------DEHTSIHANDSSLQCFVLNDQHVPQNTLATDVEGYNRGLQERISLEYQPLESIVFLLGTPAVLETKESLSLPVSPDALTQKLLSISSNDECKLSG--------------------STSCTTPASHNPPSGYIAQYRHSAEVFPDE
192|ERR028287|83319|450|enterica|Typhimurium|||	VMRFVYIYILVIYGSYLWFSLGGNMFTINSTNRVASTIAPYACVSDVNLEDKATFL-------DEHTSIHANDSSLQCFVLNDQHVPQNTLATDVEGYNRGLQERISLEYQPLESIVFLLGTPAVLETKESLSLPVSPDALTQKLLSISSNDECKLSG--------------------STSCTTPASHNPPSGYIAQYRHSAEVFPDE
191|ERR029235|83176|1040|enterica|Typhimurium|||	VMRFVYIYILVIYGSYLWFSLGGNMFTINSTNRVASTIAPYACVSDVNLEDKATFL-------DEHTSIHANDSSLQCFVLNDQHVPQNTLATDVEGYNRGLQERISLEYQPLESIVFLLGTPAVLETKESLSLPVSPDALTQKLLSISSNDECKLSG--------------------STSCTTPASHNPPSGYIAQYRHSAEVFPDE
190|ERR028471|82931|1245|enterica|Typhimurium|UK|2000|clinical	VMRFVYIYILVIYGSYLWFSLGGNMFTINSTNRVASTIAPYACVSDVNLEDKATFL-------DEHTSIHANDSSLQCFVLNDQHVPQNTLATDVEGYNRGLQERISLEYQPLESIVFLLGTPAVLETKESLSLPVSPDALTQKLLSISSNDECKLSG--------------------STSCTTPASHNPPSGYIAQYRHSAEVFPDE
188|ERR034085|82658|1030|enterica|Typhimurium|Kenya|2005|clinical	VMRFVYIYILVIYGSYLWFSLGGNMFTINSTNRVASTIAPYACVSDVNLEDKATFL-------DEHTSIHANDSSLQCFVLNDQHVPQNTLATDVEGYNRGLQERISLEYQPLESIVFLLGTPAVLETKESLSLPVSPDALTQKLLSISSNDECKLSG--------------------STSCTTPASHNPPSGYIAQYRHSAEVFPDE
187|ERR038766|82302|1257|enterica|Typhimurium|||	VMRFVYIYILVIYGSYLWFSLGGNMFTINSTNRVASTIAPYACVSDVNLEDKATFL-------DEHTSIHANDSSLQCFVLNDQHVPQNTLATDVEGYNRGLQERISLEYQPLESIVFLLGTPAVLETKESLSLPVSPDALTQKLLSISSNDECKLSG--------------------STSCTTPASHNPPSGYIAQYRHSAEVFPDE
186|ERR028466|82217|1247|enterica|Typhimurium|UK|1994|clinical	VMRFVYIYILVIYGSYLWFSLGGNMFTINSTNRVASTIAPYACVSDVNLEDKATFL-------DEHTSIHANDSSLQCFVLNDQHVPQNTLATDVEGYNRGLQERISLEYQPLESIVFLLGTPAVLETKESLSLPVSPDALTQKLLSISSNDECKLSG--------------------STSCTTPASHNPPSGYIAQYRHSAEVFPDE
185|ERR034081|81984|1231|enterica|Typhimurium|Kenya|2005|clinical	VMRFVYIYILVIYGSYLWFSLGGNMFTINSTNRVASTIAPYACVSDVNLEDKATFL-------DEHTSIHANDSSLQCFVLNDQHVPQNTLATDVEGYNRGLQERISLEYQPLESIVFLLGTPAVLETKESLSLPVSPDALTQKLLSISSNDECKLSG--------------------STSCTTPASHNPPSGYIAQYRHSAEVFPDE
184|ERR039369|81782|44214|enterica|Typhimurium|||	VMRFVYIYILVIYGSYLWFSLGGNMFTINSTNRVASTIAPYACVSDVNLEDKATFL-------DEHTSIHANDSSLQCFVLNDQHVPQNTLATDVEGYNRGLQERISLEYQPLESIVFLLGTPAVLETKESLSLPVSPDALTQKLLSISSNDECKLSG--------------------STSCTTPASHNPPSGYIAQYRHSAEVFPDE
183|ERR029226|81537|444|enterica|Typhimurium|||	VMRFVYIYILVIYGSYLWFSLGGNMFTINSTNRVASTIAPYACVSDVNLEDKATFL-------DEHTSIHANDSSLQCFVLNDQHVPQNTLATDVEGYNRGLQERISLEYQPLESIVFLLGTPAVLETKESLSLPVSPDALTQKLLSISSNDECKLSG--------------------STSCTTPASHNPPSGYIAQYRHSAEVFPDE
182|ERR028470|81304|1247|enterica|Typhimurium|UK|1998|clinical	VMRFVYIYILVIYGSYLWFSLGGNMFTINSTNRVASTIAPYACVSDVNLEDKATFL-------DEHTSIHANDSSLQCFVLNDQHVPQNTLATDVEGYNRGLQERISLEYQPLESIVFLLGTPAVLETKESLSLPVSPDALTQKLLSISSNDECKLSG--------------------STSCTTPASHNPPSGYIAQYRHSAEVFPDE
181|ERR038777|81018|4387|enterica|Typhimurium|||	VMRFVYIYILVIYGSYLWFSLGGNMFTINSTNRVASTIAPYACVSDVNLEDKATFL-------DEHTSIHANDSSLQCFVLNDQHVPQNTLATDVEGYNRGLQERISLEYQPLESIVFLLGTPAVLETKESLSLPVSPDALTQKLLSISSNDECKLSG--------------------STSCTTPASHNPPSGYIAQYRHSAEVFPDE
180|ERR028476|80898|1253|enterica|Typhimurium|UK|1994|clinical	VMRFVYIYILVIYGSYLWFSLGGNMFTINSTNRVASTIAPYACVSDVNLEDKATFL-------DEHTSIHANDSSLQCFVLNDQHVPQNTLATDVEGYNRGLQERISLEYQPLESIVFLLGTPAVLETKESLSLPVSPDALTQKLLSISSNDECKLSG--------------------STSCTTPASHNPPSGYIAQYRHSAEVFPDE
179|ERR026141|80790|100143|enterica|Typhimurium|UK|1999|clinical	VMRFVYIYILVIYGSYLWFSLGGNMFTINSTNRVASTIAPYACVSDVNLEDKATFL-------DEHTSIHANDSSLQCFVLNDQHVPQNTLATDVEGYNRGLQERISLEYQPLESIVFLLGTPAVLETKESLSLPVSPDALTQKLLSISSNDECKLSG--------------------STSCTTPASHNPPSGYIAQYRHSAEVFPDE
178|ERR039372|80206|1255|enterica|Typhimurium|||	VMRFVYIYILVIYGSYLWFSLGGNMFTINSTNRVASTIAPYACVSDVNLEDKATFL-------DEHTSIHANDSSLQCFVLNDQHVPQNTLATDVEGYNRGLQERISLEYQPLESIVFLLGTPAVLETKESLSLPVSPDALTQKLLSISSNDECKLSG--------------------STSCTTPASHNPPSGYIAQYRHSAEVFPDE
177|ERR039365|80080|63072|enterica|Typhimurium|||	VMRFVYIYILVIYGSYLWFSLGGNMFTINSTNRVASTIAPYACVSDVNLEDKATFL-------DEHTSIHANDSSLQCFVLNDQHVPQNTLATDVEGYNRGLQERISLEYQPLESIVFLLGTPAVLETKESLSLPVSPDALTQKLLSISSNDECKLSG--------------------STSCTTPASHNPPSGYIAQYRHSAEVFPDE
176|ERR039363|79945|44217|enterica|Typhimurium|||	VMRFVYIYILVIYGSYLWFSLGGNMFTINSTNRVASTIAPYACVSDVNLEDKATFL-------DEHTSIHANDSSLQCFVLNDQHVPQNTLATDVEGYNRGLQERISLEYQPLESIVFLLGTPAVLETKESLSLPVSPDALTQKLLSISSNDECKLSG--------------------STSCTTPASHNPPSGYIAQYRHSAEVFPDE
175|ERR026026|79735|100326|enterica|Typhimurium|UK|1994|animal	VMRFVYIYILVIYGSYLWFSLGGNMFTINSTNRVASTIAPYACVSDVNLEDKATFL-------DEHTSIHANDSSLQCFVLNDQHVPQNTLATDVEGYNRGLQERISLEYQPLESIVFLLGTPAVLETKESLSLPVSPDALTQKLLSISSNDECKLSG--------------------STSCTTPASHNPPSGYIAQYRHSAEVFPDE
174|ERR028245|79404|450|enterica|Typhimurium|Malawi|2003|clinical	VMRFVYIYILVIYGSYLWFSLGGNMFTINSTNRVASTIAPYACVSDVNLEDKATFL-------DEHTSIHANDSSLQCFVLNDQHVPQNTLATDVEGYNRGLQERISLEYQPLESIVFLLGTPAVLETKESLSLPVSPDALTQKLLSISSNDECKLSG--------------------STSCTTPASHNPPSGYIAQYRHSAEVFPDE
173|ERR028248|79146|4044|enterica|Typhimurium|Malawi|2002|clinical	VMRFVYIYILVIYGSYLWFSLGGNMFTINSTNRVASTIAPYACVSDVNLEDKATFL-------DEHTSIHANDSSLQCFVLNDQHVPQNTLATDVEGYNRGLQERISLEYQPLESIVFLLGTPAVLETKESLSLPVSPDALTQKLLSISSNDECKLSG--------------------STSCTTPASHNPPSGYIAQYRHSAEVFPDE
172|ERR028472|79054|1249|enterica|Typhimurium|UK|2004|clinical	VMRFVYIYILVIYGSYLWFSLGGNMFTINSTNRVASTIAPYACVSDVNLEDKATFL-------DEHTSIHANDSSLQCFVLNDQHVPQNTLATDVEGYNRGLQERISLEYQPLESIVFLLGTPAVLETKESLSLPVSPDALTQKLLSISSNDECKLSG--------------------STSCTTPASHNPPSGYIAQYRHSAEVFPDE
171|ERR038771|78872|23159|enterica|Typhimurium|||	VMRFVYIYILVIYGSYLWFSLGGNMFTINSTNRVASTIAPYACVSDVNLEDKATFL-------DEHTSIHANDSSLQCFVLNDQHVPQNTLATDVEGYNRGLQERISLEYQPLESIVFLLGTPAVLETKESLSLPVSPDALTQKLLSISSNDECKLSG--------------------STSCTTPASHNPPSGYIAQYRHSAEVFPDE
170|ERR044722|78676|462|enterica|Typhimurium|||	VMRFVYIYILVIYGSYLWFSLGGNMFTINSTNRVASTIAPYACVSDVNLEDKATFL-------DEHTSIHANDSSLQCFVLNDQHVPQNTLATDVEGYNRGLQERISLEYQPLESIVFLLGTPAVLETKESLSLPVSPDALTQKLLSISSNDECKLSG--------------------STSCTTPASHNPPSGYIAQYRHSAEVFPDE
169|ERR026068|78318|16606|enterica|Typhimurium|UK|1990|clinical	VMRFVYIYILVIYGSYLWFSLGGNMFTINSTNRVASTIAPYACVSDVNLEDKATFL-------DEHTSIHANDSSLQCFVLNDQHVPQNTLATDVEGYNRGLQERISLEYQPLESIVFLLGTPAVLETKESLSLPVSPDALTQKLLSISSNDECKLSG--------------------STSCTTPASHNPPSGYIAQYRHSAEVFPDE
168|ERR038787|78024|44220|enterica|Typhimurium|||	VMRFVYIYILVIYGSYLWFSLGGNMFTINSTNRVASTIAPYACVSDVNLEDKATFL-------DEHTSIHANDSSLQCFVLNDQHVPQNTLATDVEGYNRGLQERISLEYQPLESIVFLLGTPAVLETKESLSLPVSPDALTQKLLSISSNDECKLSG--------------------STSCTTPASHNPPSGYIAQYRHSAEVFPDE
167|ERR038775|77846|4052|enterica|Typhimurium|||	VMRFVYIYILVIYGSYLWFSLGGNMFTINSTNRVASTIAPYACVSDVNLEDKATFL-------DEHTSIHANDSSLQCFVLNDQHVPQNTLATDVEGYNRGLQERISLEYQPLESIVFLLGTPAVLETKESLSLPVSPDALTQKLLSISSNDECKLSG--------------------STSCTTPASHNPPSGYIAQYRHSAEVFPDE
165|ERR039370|77420|44214|enterica|Typhimurium|||	VMRFVYIYILVIYGSYLWFSLGGNMFTINSTNRVASTIAPYACVSDVNLEDKATFL-------DEHTSIHANDSSLQCFVLNDQHVPQNTLATDVEGYNRGLQERISLEYQPLESIVFLLGTPAVLETKESLSLPVSPDALTQKLLSISSNDECKLSG--------------------STSCTTPASHNPPSGYIAQYRHSAEVFPDE
164|ERR026044|77272|35886|enterica|Typhimurium|UK|1991|clinical	VMRFVYIYILVIYGSYLWFSLGGNMFTINSTNRVASTIAPYACVSDVNLEDKATFL-------DEHTSIHANDSSLQCFVLNDQHVPQNTLATDVEGYNRGLQERISLEYQPLESIVFLLGTPAVLETKESLSLPVSPDALTQKLLSISSNDECKLSG--------------------STSCTTPASHNPPSGYIAQYRHSAEVFPDE
163|ERR028254|77032|454|enterica|Typhimurium|Malawi|2002|clinical	VMRFVYIYILVIYGSYLWFSLGGNMFTINSTNRVASTIAPYACVSDVNLEDKATFL-------DEHTSIHANDSSLQCFVLNDQHVPQNTLATDVEGYNRGLQERISLEYQPLESIVFLLGTPAVLETKESLSLPVSPDALTQKLLSISSNDECKLSG--------------------STSCTTPASHNPPSGYIAQYRHSAEVFPDE
162|ERR038774|76846|4052|enterica|Typhimurium|||	VMRFVYIYILVIYGSYLWFSLGGNMFTINSTNRVASTIAPYACVSDVNLEDKATFL-------DEHTSIHANDSSLQCFVLNDQHVPQNTLATDVEGYNRGLQERISLEYQPLESIVFLLGTPAVLETKESLSLPVSPDALTQKLLSISSNDECKLSG--------------------STSCTTPASHNPPSGYIAQYRHSAEVFPDE
161|ERR028467|76550|2524|enterica|Typhimurium|UK|1998|clinical	VMRFVYIYILVIYGSYLWFSLGGNMFTINSTNRVASTIAPYACVSDVNLEDKATFL-------DEHTSIHANDSSLQCFVLNDQHVPQNTLATDVEGYNRGLQERISLEYQPLESIVFLLGTPAVLETKESLSLPVSPDALTQKLLSISSNDECKLSG--------------------STSCTTPASHNPPSGYIAQYRHSAEVFPDE
160|ERR023624|76341|80332|enterica|Typhimurium|||	VMRFVYIYILVIYGSYLWFSLGGNMFTINSTNRVASTIAPYACVSDVNLEDKATFL-------DEHTSIHANDSSLQCFVLNDQHVPQNTLATDVEGYNRGLQERISLEYQPLESIVFLLGTPAVLETKESLSLPVSPDALTQKLLSISSNDECKLSG--------------------STSCTTPASHNPPSGYIAQYRHSAEVFPDE
159|ERR028255|76055|454|enterica|Typhimurium|Malawi|2002|clinical	VMRFVYIYILVIYGSYLWFSLGGNMFTINSTNRVASTIAPYACVSDVNLEDKATFL-------DEHTSIHANDSSLQCFVLNDQHVPQNTLATDVEGYNRGLQERISLEYQPLESIVFLLGTPAVLETKESLSLPVSPDALTQKLLSISSNDECKLSG--------------------STSCTTPASHNPPSGYIAQYRHSAEVFPDE
158|ERR023650|75886|16348|enterica|Typhimurium|||	VMRFVYIYILVIYGSYLWFSLGGNMFTINSTNRVASTIAPYACVSDVNLEDKATFL-------DEHTSIHANDSSLQCFVLNDQHVPQNTLATDVEGYNRGLQERISLEYQPLESIVFLLGTPAVLETKESLSLPVSPDALTQKLLSISSNDECKLSG--------------------STSCTTPASHNPPSGYIAQYRHSAEVFPDE
157|ERR028246|75764|452|enterica|Typhimurium|Malawi|2002|clinical	VMRFVYIYILVIYGSYLWFSLGGNMFTINSTNRVASTIAPYACVSDVNLEDKATFL-------DEHTSIHANDSSLQCFVLNDQHVPQNTLATDVEGYNRGLQERISLEYQPLESIVFLLGTPAVLETKESLSLPVSPDALTQKLLSISSNDECKLSG--------------------STSCTTPASHNPPSGYIAQYRHSAEVFPDE
156|ERR024952|75471|1245|enterica|Typhimurium|||	VMRFVYIYILVIYGSYLWFSLGGNMFTINSTNRVASTIAPYACVSDVNLEDKATFL-------DEHTSIHANDSSLQCFVLNDQHVPQNTLATDVEGYNRGLQERISLEYQPLESIVFLLGTPAVLETKESLSLPVSPDALTQKLLSISSNDECKLSG--------------------STSCTTPASHNPPSGYIAQYRHSAEVFPDE
155|ERR028247|75154|456|enterica|Typhimurium|Malawi|2002|clinical	VMRFVYIYILVIYGSYLWFSLGGNMFTINSTNRVASTIAPYACVSDVNLEDKATFL-------DEHTSIHANDSSLQCFVLNDQHVPQNTLATDVEGYNRGLQERISLEYQPLESIVFLLGTPAVLETKESLSLPVSPDALTQKLLSISSNDECKLSG--------------------STSCTTPASHNPPSGYIAQYRHSAEVFPDE
154|ERR038035|74779|100317|enterica|Typhimurium|Malawi|2004|clinical	VMRFVYIYILVIYGSYLWFSLGGNMFTINSTNRVASTIAPYACVSDVNLEDKATFL-------DEHTSIHANDSSLQCFVLNDQHVPQNTLATDVEGYNRGLQERISLEYQPLESIVFLLGTPAVLETKESLSLPVSPDALTQKLLSISSNDECKLSG--------------------STSCTTPASHNPPSGYIAQYRHSAEVFPDE
153|ERR026142|74606|99950|enterica|Typhimurium|UK|1997|animal	VMRFVYIYILVIYGSYLWFSLGGNMFTINSTNRVASTIAPYACVSDVNLEDKATFL-------DEHTSIHANDSSLQCFVLNDQHVPQNTLATDVEGYNRGLQERISLEYQPLESIVFLLGTPAVLETKESLSLPVSPDALTQKLLSISSNDECKLSG--------------------STSCTTPASHNPPSGYIAQYRHSAEVFPDE
152|ERR039367|74155|63075|enterica|Typhimurium|||	VMRFVYIYILVIYGSYLWFSLGGNMFTINSTNRVASTIAPYACVSDVNLEDKATFL-------DEHTSIHANDSSLQCFVLNDQHVPQNTLATDVEGYNRGLQERISLEYQPLESIVFLLGTPAVLETKESLSLPVSPDALTQKLLSISSNDECKLSG--------------------STSCTTPASHNPPSGYIAQYRHSAEVFPDE
151|ERR029232|74028|2519|enterica|Typhimurium|||	VMRFVYIYILVIYGSYLWFSLGGNMFTINSTNRVASTIAPYACVSDVNLEDKATFL-------DEHTSIHANDSSLQCFVLNDQHVPQNTLATDVEGYNRGLQERISLEYQPLESIVFLLGTPAVLETKESLSLPVSPDALTQKLLSISSNDECKLSG--------------------STSCTTPASHNPPSGYIAQYRHSAEVFPDE
150|ERR028071|73772|2503|enterica|Typhimurium|||	VMRFVYIYILVIYGSYLWFSLGGNMFTINSTNRVASTIAPYACVSDVNLEDKATFL-------DEHTSIHANDSSLQCFVLNDQHVPQNTLATDVEGYNRGLQERISLEYQPLESIVFLLGTPAVLETKESLSLPVSPDALTQKLLSISSNDECKLSG--------------------STSCTTPASHNPPSGYIAQYRHSAEVFPDE
149|ERR023625|73518|57392|enterica|Typhimurium|||	VMRFVYIYILVIYGSYLWFSLGGNMFTINSTNRVASTIAPYACVSDVNLEDKATFL-------DEHTSIHANDSSLQCFVLNDQHVPQNTLATDVEGYNRGLQERISLEYQPLESIVFLLGTPAVLETKESLSLPVSPDALTQKLLSISSNDECKLSG--------------------STSCTTPASHNPPSGYIAQYRHSAEVFPDE
148|SRR546266|73223|64200|enterica|Typhimurium|||	VMRFVYIYILVIYGSYLWFSLGGNMFTINSTNRVASTIAPYACVSDVNLEDKATFL-------DEHTSIHANDSSLQCFVLNDQHVPQNTLATDVEGYNRGLQERISLEYQPLESIVFLLGTPAVLETKESLSLPVSPDALTQKLLSISSNDECKLSG--------------------STSCTTPASHNPPSGYIAQYRHSAEVFPDE
147|ERR028643|72887|454|enterica|Typhimurium|||	VMRFVYIYILVIYGSYLWFSLGGNMFTINSTNRVASTIAPYACVSDVNLEDKATFL-------DEHTSIHANDSSLQCFVLNDQHVPQNTLATDVEGYNRGLQERISLEYQPLESIVFLLGTPAVLETKESLSLPVSPDALTQKLLSISSNDECKLSG--------------------STSCTTPASHNPPSGYIAQYRHSAEVFPDE
146|ERR028469|72644|1251|enterica|Typhimurium|UK|2003|clinical	VMRFVYIYILVIYGSYLWFSLGGNMFTINSTNRVASTIAPYACVSDVNLEDKATFL-------DEHTSIHANDSSLQCFVLNDQHVPQNTLATDVEGYNRGLQERISLEYQPLESIVFLLGTPAVLETKESLSLPVSPDALTQKLLSISSNDECKLSG--------------------STSCTTPASHNPPSGYIAQYRHSAEVFPDE
145|ERR028473|72474|2523|enterica|Typhimurium|UK|1998|clinical	VMRFVYIYILVIYGSYLWFSLGGNMFTINSTNRVASTIAPYACVSDVNLEDKATFL-------DEHTSIHANDSSLQCFVLNDQHVPQNTLATDVEGYNRGLQERISLEYQPLESIVFLLGTPAVLETKESLSLPVSPDALTQKLLSISSNDECKLSG--------------------STSCTTPASHNPPSGYIAQYRHSAEVFPDE
144|ERR028468|72241|1247|enterica|Typhimurium|UK|1995|clinical	VMRFVYIYILVIYGSYLWFSLGGNMFTINSTNRVASTIAPYACVSDVNLEDKATFL-------DEHTSIHANDSSLQCFVLNDQHVPQNTLATDVEGYNRGLQERISLEYQPLESIVFLLGTPAVLETKESLSLPVSPDALTQKLLSISSNDECKLSG--------------------STSCTTPASHNPPSGYIAQYRHSAEVFPDE
143|ERR024639|72013|1247|enterica|Typhimurium|||	VMRFVYIYILVIYGSYLWFSLGGNMFTINSTNRVASTIAPYACVSDVNLEDKATFL-------DEHTSIHANDSSLQCFVLNDQHVPQNTLATDVEGYNRGLQERISLEYQPLESIVFLLGTPAVLETKESLSLPVSPDALTQKLLSISSNDECKLSG--------------------STSCTTPASHNPPSGYIAQYRHSAEVFPDE
142|ERR024633|71707|2492|enterica|Typhimurium|||	VMRFVYIYILVIYGSYLWFSLGGNMFTINSTNRVASTIAPYACVSDVNLEDKATFL-------DEHTSIHANDSSLQCFVLNDQHVPQNTLATDVEGYNRGLQERISLEYQPLESIVFLLGTPAVLETKESLSLPVSPDALTQKLLSISSNDECKLSG--------------------STSCTTPASHNPPSGYIAQYRHSAEVFPDE
141|ERR023655|71406|4040|enterica|Typhimurium|||	VMRFVYIYILVIYGSYLWFSLGGNMFTINSTNRVASTIAPYACVSDVNLEDKATFL-------DEHTSIHANDSSLQCFVLNDQHVPQNTLATDVEGYNRGLQERISLEYQPLESIVFLLGTPAVLETKESLSLPVSPDALTQKLLSISSNDECKLSG--------------------STSCTTPASHNPPSGYIAQYRHSAEVFPDE
140|ERR028644|71143|1046|enterica|Typhimurium|||	VMRFVYIYILVIYGSYLWFSLGGNMFTINSTNRVASTIAPYACVSDVNLEDKATFL-------DEHTSIHANDSSLQCFVLNDQHVPQNTLATDVEGYNRGLQERISLEYQPLESIVFLLGTPAVLETKESLSLPVSPDALTQKLLSISSNDECKLSG--------------------STSCTTPASHNPPSGYIAQYRHSAEVFPDE
139|ERR026170|70900|456|enterica|Typhimurium|UK|1997|clinical	VMRFVYIYILVIYGSYLWFSLGGNMFTINSTNRVASTIAPYACVSDVNLEDKATFL-------DEHTSIHANDSSLQCFVLNDQHVPQNTLATDVEGYNRGLQERISLEYQPLESIVFLLGTPAVLETKESLSLPVSPDALTQKLLSISSNDECKLSG--------------------STSCTTPASHNPPSGYIAQYRHSAEVFPDE
138|ERR028290|70503|444|enterica|Typhimurium|||	VMRFVYIYILVIYGSYLWFSLGGNMFTINSTNRVASTIAPYACVSDVNLEDKATFL-------DEHTSIHANDSSLQCFVLNDQHVPQNTLATDVEGYNRGLQERISLEYQPLESIVFLLGTPAVLETKESLSLPVSPDALTQKLLSISSNDECKLSG--------------------STSCTTPASHNPPSGYIAQYRHSAEVFPDE
137|ERR026031|70221|86307|enterica|Typhimurium|UK|1998|animal	VMRFVYIYILVIYGSYLWFSLGGNMFTINSTNRVASTIAPYACVSDVNLEDKATFL-------DEHTSIHANDSSLQCFVLNDQHVPQNTLATDVEGYNRGLQERISLEYQPLESIVFLLGTPAVLETKESLSLPVSPDALTQKLLSISSNDECKLSG--------------------STSCTTPASHNPPSGYIAQYRHSAEVFPDE
136|ERR024953|70117|52618|enterica|Typhimurium|||	VMRFVYIYILVIYGSYLWFSLGGNMFTINSTNRVASTIAPYACVSDVNLEDKATFL-------DEHTSIHANDSSLQCFVLNDQHVPQNTLATDVEGYNRGLQERISLEYQPLESIVFLLGTPAVLETKESLSLPVSPDALTQKLLSISSNDECKLSG--------------------STSCTTPASHNPPSGYIAQYRHSAEVFPDE
135|ERR024638|69855|1245|enterica|Typhimurium|||	VMRFVYIYILVIYGSYLWFSLGGNMFTINSTNRVASTIAPYACVSDVNLEDKATFL-------DEHTSIHANDSSLQCFVLNDQHVPQNTLATDVEGYNRGLQERISLEYQPLESIVFLLGTPAVLETKESLSLPVSPDALTQKLLSISSNDECKLSG--------------------STSCTTPASHNPPSGYIAQYRHSAEVFPDE
134|ERR028647|69453|1046|enterica|Typhimurium|||	VMRFVYIYILVIYGSYLWFSLGGNMFTINSTNRVASTIAPYACVSDVNLEDKATFL-------DEHTSIHANDSSLQCFVLNDQHVPQNTLATDVEGYNRGLQERISLEYQPLESIVFLLGTPAVLETKESLSLPVSPDALTQKLLSISSNDECKLSG--------------------STSCTTPASHNPPSGYIAQYRHSAEVFPDE
133|ERR024640|69190|5195|enterica|Typhimurium|||	VMRFVYIYILVIYGSYLWFSLGGNMFTINSTNRVASTIAPYACVSDVNLEDKATFL-------DEHTSIHANDSSLQCFVLNDQHVPQNTLATDVEGYNRGLQERISLEYQPLESIVFLLGTPAVLETKESLSLPVSPDALTQKLLSISSNDECKLSG--------------------STSCTTPASHNPPSGYIAQYRHSAEVFPDE
132|ERR026165|68840|1044|enterica|Typhimurium|UK|2002|clinical	VMRFVYIYILVIYGSYLWFSLGGNMFTINSTNRVASTIAPYACVSDVNLEDKATFL-------DEHTSIHANDSSLQCFVLNDQHVPQNTLATDVEGYNRGLQERISLEYQPLESIVFLLGTPAVLETKESLSLPVSPDALTQKLLSISSNDECKLSG--------------------STSCTTPASHNPPSGYIAQYRHSAEVFPDE
131|ERR026143|68619|1237|enterica|Typhimurium|UK|1999|clinical	VMRFVYIYILVIYGSYLWFSLGGNMFTINSTNRVASTIAPYACVSDVNLEDKATFL-------DEHTSIHANDSSLQCFVLNDQHVPQNTLATDVEGYNRGLQERISLEYQPLESIVFLLGTPAVLETKESLSLPVSPDALTQKLLSISSNDECKLSG--------------------STSCTTPASHNPPSGYIAQYRHSAEVFPDE
130|ERR038037|68316|4030|enterica|Typhimurium|Malawi|2003|clinical	VMRFVYIYILVIYGSYLWFSLGGNMFTINSTNRVASTIAPYACVSDVNLEDKATFL-------DEHTSIHANDSSLQCFVLNDQHVPQNTLATDVEGYNRGLQERISLEYQPLESIVFLLGTPAVLETKESLSLPVSPDALTQKLLSISSNDECKLSG--------------------STSCTTPASHNPPSGYIAQYRHSAEVFPDE
129|ERR023653|67758|9415|enterica|Typhimurium|||	VMRFVYIYILVIYGSYLWFSLGGNMFTINSTNRVASTIAPYACVSDVNLEDKATFL-------DEHTSIHANDSSLQCFVLNDQHVPQNTLATDVEGYNRGLQERISLEYQPLESIVFLLGTPAVLETKESLSLPVSPDALTQKLLSISSNDECKLSG--------------------STSCTTPASHNPPSGYIAQYRHSAEVFPDE
128|ERR026154|67520|1241|enterica|Typhimurium|UK|2004|animal	VMRFVYIYILVIYGSYLWFSLGGNMFTINSTNRVASTIAPYACVSDVNLEDKATFL-------DEHTSIHANDSSLQCFVLNDQHVPQNTLATDVEGYNRGLQERISLEYQPLESIVFLLGTPAVLETKESLSLPVSPDALTQKLLSISSNDECKLSG--------------------STSCTTPASHNPPSGYIAQYRHSAEVFPDE
127|ERR026063|67391|1038|enterica|Typhimurium|UK|1994|animal	VMRFVYIYILVIYGSYLWFSLGGNMFTINSTNRVASTIAPYACVSDVNLEDKATFL-------DEHTSIHANDSSLQCFVLNDQHVPQNTLATDVEGYNRGLQERISLEYQPLESIVFLLGTPAVLETKESLSLPVSPDALTQKLLSISSNDECKLSG--------------------STSCTTPASHNPPSGYIAQYRHSAEVFPDE
125|ERR023635|66639|2517|enterica|Typhimurium|||	VMRFVYIYILVIYGSYLWFSLGGNMFTINSTNRVASTIAPYACVSDVNLEDKATFL-------DEHTSIHANDSSLQCFVLNDQHVPQNTLATDVEGYNRGLQERISLEYQPLESIVFLLGTPAVLETKESLSLPVSPDALTQKLLSISSNDECKLSG--------------------STSCTTPASHNPPSGYIAQYRHSAEVFPDE
123|ERR026019|66250|1243|enterica|Typhimurium|UK|1993|animal	VMRFVYIYILVIYGSYLWFSLGGNMFTINSTNRVASTIAPYACVSDVNLEDKATFL-------DEHTSIHANDSSLQCFVLNDQHVPQNTLATDVEGYNRGLQERISLEYQPLESIVFLLGTPAVLETKESLSLPVSPDALTQKLLSISSNDECKLSG--------------------STSCTTPASHNPPSGYIAQYRHSAEVFPDE
121|ERR026146|65496|1245|enterica|Typhimurium|UK|1994|animal	VMRFVYIYILVIYGSYLWFSLGGNMFTINSTNRVASTIAPYACVSDVNLEDKATFL-------DEHTSIHANDSSLQCFVLNDQHVPQNTLATDVEGYNRGLQERISLEYQPLESIVFLLGTPAVLETKESLSLPVSPDALTQKLLSISSNDECKLSG--------------------STSCTTPASHNPPSGYIAQYRHSAEVFPDE
120|ERR026025|65036|1669|enterica|Typhimurium|UK|1995|animal	VMRFVYIYILVIYGSYLWFSLGGNMFTINSTNRVASTIAPYACVSDVNLEDKATFL-------DEHTSIHANDSSLQCFVLNDQHVPQNTLATDVEGYNRGLQERISLEYQPLESIVFLLGTPAVLETKESLSLPVSPDALTQKLLSISSNDECKLSG--------------------STSCTTPASHNPPSGYIAQYRHSAEVFPDE
119|ERR037590|64602|4030|enterica|Typhimurium|Malawi|2002|clinical	VMRFVYIYILVIYGSYLWFSLGGNMFTINSTNRVASTIAPYACVSDVNLEDKATFL-------DEHTSIHANDSSLQCFVLNDQHVPQNTLATDVEGYNRGLQERISLEYQPLESIVFLLGTPAVLETKESLSLPVSPDALTQKLLSISSNDECKLSG--------------------STSCTTPASHNPPSGYIAQYRHSAEVFPDE
118|ERR026156|64446|2514|enterica|Typhimurium|UK|1995|animal	VMRFVYIYILVIYGSYLWFSLGGNMFTINSTNRVASTIAPYACVSDVNLEDKATFL-------DEHTSIHANDSSLQCFVLNDQHVPQNTLATDVEGYNRGLQERISLEYQPLESIVFLLGTPAVLETKESLSLPVSPDALTQKLLSISSNDECKLSG--------------------STSCTTPASHNPPSGYIAQYRHSAEVFPDE
117|ERR023639|64161|2506|enterica|Typhimurium|||	VMRFVYIYILVIYGSYLWFSLGGNMFTINSTNRVASTIAPYACVSDVNLEDKATFL-------DEHTSIHANDSSLQCFVLNDQHVPQNTLATDVEGYNRGLQERISLEYQPLESIVFLLGTPAVLETKESLSLPVSPDALTQKLLSISSNDECKLSG--------------------STSCTTPASHNPPSGYIAQYRHSAEVFPDE
116|ERR026066|63853|1241|enterica|Typhimurium|UK|1994|animal	VMRFVYIYILVIYGSYLWFSLGGNMFTINSTNRVASTIAPYACVSDVNLEDKATFL-------DEHTSIHANDSSLQCFVLNDQHVPQNTLATDVEGYNRGLQERISLEYQPLESIVFLLGTPAVLETKESLSLPVSPDALTQKLLSISSNDECKLSG--------------------STSCTTPASHNPPSGYIAQYRHSAEVFPDE
115|ERR034079|63095|4034|enterica|Typhimurium|Kenya|2003|clinical	VMRFVYIYILVIYGSYLWFSLGGNMFTINSTNRVASTIAPYACVSDVNLEDKATFL-------DEHTSIHANDSSLQCFVLNDQHVPQNTLATDVEGYNRGLQERISLEYQPLESIVFLLGTPAVLETKESLSLPVSPDALTQKLLSISSNDECKLSG--------------------STSCTTPASHNPPSGYIAQYRHSAEVFPDE
114|ERR028649|62889|859|enterica|Typhimurium|||	VMRFVYIYILVIYGSYLWFSLGGNMFTINSTNRVASTIAPYACVSDVNLEDKATFL-------DEHTSIHANDSSLQCFVLNDQHVPQNTLATDVEGYNRGLQERISLEYQPLESIVFLLGTPAVLETKESLSLPVSPDALTQKLLSISSNDECKLSG--------------------STSCTTPASHNPPSGYIAQYRHSAEVFPDE
113|ERR023644|62496|2517|enterica|Typhimurium|||	VMRFVYIYILVIYGSYLWFSLGGNMFTINSTNRVASTIAPYACVSDVNLEDKATFL-------DEHTSIHANDSSLQCFVLNDQHVPQNTLATDVEGYNRGLQERISLEYQPLESIVFLLGTPAVLETKESLSLPVSPDALTQKLLSISSNDECKLSG--------------------STSCTTPASHNPPSGYIAQYRHSAEVFPDE
112|ERR026020|62143|1241|enterica|Typhimurium|UK|1994|animal	VMRFVYIYILVIYGSYLWFSLGGNMFTINSTNRVASTIAPYACVSDVNLEDKATFL-------DEHTSIHANDSSLQCFVLNDQHVPQNTLATDVEGYNRGLQERISLEYQPLESIVFLLGTPAVLETKESLSLPVSPDALTQKLLSISSNDECKLSG--------------------STSCTTPASHNPPSGYIAQYRHSAEVFPDE
111|ERR024630|61921|1245|enterica|Typhimurium|||	VMRFVYIYILVIYGSYLWFSLGGNMFTINSTNRVASTIAPYACVSDVNLEDKATFL-------DEHTSIHANDSSLQCFVLNDQHVPQNTLATDVEGYNRGLQERISLEYQPLESIVFLLGTPAVLETKESLSLPVSPDALTQKLLSISSNDECKLSG--------------------STSCTTPASHNPPSGYIAQYRHSAEVFPDE
110|ERR023656|61506|1226|enterica|Typhimurium|||	VMRFVYIYILVIYGSYLWFSLGGNMFTINSTNRVASTIAPYACVSDVNLEDKATFL-------DEHTSIHANDSSLQCFVLNDQHVPQNTLATDVEGYNRGLQERISLEYQPLESIVFLLGTPAVLETKESLSLPVSPDALTQKLLSISSNDECKLSG--------------------STSCTTPASHNPPSGYIAQYRHSAEVFPDE
108|ERR026155|60865|1241|enterica|Typhimurium|UK|1993|animal	VMRFVYIYILVIYGSYLWFSLGGNMFTINSTNRVASTIAPYACVSDVNLEDKATFL-------DEHTSIHANDSSLQCFVLNDQHVPQNTLATDVEGYNRGLQERISLEYQPLESIVFLLGTPAVLETKESLSLPVSPDALTQKLLSISSNDECKLSG--------------------STSCTTPASHNPPSGYIAQYRHSAEVFPDE
107|ERR026134|60470|41601|enterica|Typhimurium|UK|1999|clinical	VMRFVYIYILVIYGSYLWFSLGGNMFTINSTNRVASTIAPYACVSDVNLEDKATFL-------DEHTSIHANDSSLQCFVLNDQHVPQNTLATDVEGYNRGLQERISLEYQPLESIVFLLGTPAVLETKESLSLPVSPDALTQKLLSISSNDECKLSG--------------------STSCTTPASHNPPSGYIAQYRHSAEVFPDE
106|ERR026108|60117|19395|enterica|Typhimurium|UK|1993|clinical	VMRFVYIYILVIYGSYLWFSLGGNMFTINSTNRVASTIAPYACVSDVNLEDKATFL-------DEHTSIHANDSSLQCFVLNDQHVPQNTLATDVEGYNRGLQERISLEYQPLESIVFLLGTPAVLETKESLSLPVSPDALTQKLLSISSNDECKLSG--------------------STSCTTPASHNPPSGYIAQYRHSAEVFPDE
105|ERR026138|59560|446|enterica|Typhimurium|UK|1996|clinical	VMRFVYIYILVIYGSYLWFSLGGNMFTINSTNRVASTIAPYACVSDVNLEDKATFL-------DEHTSIHANDSSLQCFVLNDQHVPQNTLATDVEGYNRGLQERISLEYQPLESIVFLLGTPAVLETKESLSLPVSPDALTQKLLSISSNDECKLSG--------------------STSCTTPASHNPPSGYIAQYRHSAEVFPDE
104|ERR026162|59082|446|enterica|Typhimurium|UK|1994|clinical	VMRFVYIYILVIYGSYLWFSLGGNMFTINSTNRVASTIAPYACVSDVNLEDKATFL-------DEHTSIHANDSSLQCFVLNDQHVPQNTLATDVEGYNRGLQERISLEYQPLESIVFLLGTPAVLETKESLSLPVSPDALTQKLLSISSNDECKLSG--------------------STSCTTPASHNPPSGYIAQYRHSAEVFPDE
103|ERR026164|58915|5171|enterica|Typhimurium|UK|2003|clinical	VMRFVYIYILVIYGSYLWFSLGGNMFTINSTNRVASTIAPYACVSDVNLEDKATFL-------DEHTSIHANDSSLQCFVLNDQHVPQNTLATDVEGYNRGLQERISLEYQPLESIVFLLGTPAVLETKESLSLPVSPDALTQKLLSISSNDECKLSG--------------------STSCTTPASHNPPSGYIAQYRHSAEVFPDE
102|ERR024946|58615|2017|enterica|Typhimurium|||	VMRFVYIYILVIYGSYLWFSLGGNMFTINSTNRVASTIAPYACVSDVNLEDKATFL-------DEHTSIHANDSSLQCFVLNDQHVPQNTLATDVEGYNRGLQERISLEYQPLESIVFLLGTPAVLETKESLSLPVSPDALTQKLLSISSNDECKLSG--------------------STSCTTPASHNPPSGYIAQYRHSAEVFPDE
101|ERR024955|58279|1245|enterica|Typhimurium|||	VMRFVYIYILVIYGSYLWFSLGGNMFTINSTNRVASTIAPYACVSDVNLEDKATFL-------DEHTSIHANDSSLQCFVLNDQHVPQNTLATDVEGYNRGLQERISLEYQPLESIVFLLGTPAVLETKESLSLPVSPDALTQKLLSISSNDECKLSG--------------------STSCTTPASHNPPSGYIAQYRHSAEVFPDE
100|ERR037588|57792|719|enterica|Typhimurium|Malawi|2002|clinical	VMRFVYIYILVIYGSYLWFSLGGNMFTINSTNRVASTIAPYACVSDVNLEDKATFL-------DEHTSIHANDSSLQCFVLNDQHVPQNTLATDVEGYNRGLQERISLEYQPLESIVFLLGTPAVLETKESLSLPVSPDALTQKLLSISSNDECKLSG--------------------STSCTTPASHNPPSGYIAQYRHSAEVFPDE
98|ERR026150|57107|2480|enterica|Typhimurium|UK|1996|animal	VMRFVYIYILVIYGSYLWFSLGGNMFTINSTNRVASTIAPYACVSDVNLEDKATFL-------DEHTSIHANDSSLQCFVLNDQHVPQNTLATDVEGYNRGLQERISLEYQPLESIVFLLGTPAVLETKESLSLPVSPDALTQKLLSISSNDECKLSG--------------------STSCTTPASHNPPSGYIAQYRHSAEVFPDE
97|ERR023637|56762|4044|enterica|Typhimurium|||	VMRFVYIYILVIYGSYLWFSLGGNMFTINSTNRVASTIAPYACVSDVNLEDKATFL-------DEHTSIHANDSSLQCFVLNDQHVPQNTLATDVEGYNRGLQERISLEYQPLESIVFLLGTPAVLETKESLSLPVSPDALTQKLLSISSNDECKLSG--------------------STSCTTPASHNPPSGYIAQYRHSAEVFPDE
96|ERR026078|56230|1237|enterica|Typhimurium|UK|1994|clinical	VMRFVYIYILVIYGSYLWFSLGGNMFTINSTNRVASTIAPYACVSDVNLEDKATFL-------DEHTSIHANDSSLQCFVLNDQHVPQNTLATDVEGYNRGLQERISLEYQPLESIVFLLGTPAVLETKESLSLPVSPDALTQKLLSISSNDECKLSG--------------------STSCTTPASHNPPSGYIAQYRHSAEVFPDE
95|ERR026157|56067|2480|enterica|Typhimurium|UK|1999|animal	VMRFVYIYILVIYGSYLWFSLGGNMFTINSTNRVASTIAPYACVSDVNLEDKATFL-------DEHTSIHANDSSLQCFVLNDQHVPQNTLATDVEGYNRGLQERISLEYQPLESIVFLLGTPAVLETKESLSLPVSPDALTQKLLSISSNDECKLSG--------------------STSCTTPASHNPPSGYIAQYRHSAEVFPDE
94|ERR026149|55554|2498|enterica|Typhimurium|UK|1996|animal	VMRFVYIYILVIYGSYLWFSLGGNMFTINSTNRVASTIAPYACVSDVNLEDKATFL-------DEHTSIHANDSSLQCFVLNDQHVPQNTLATDVEGYNRGLQERISLEYQPLESIVFLLGTPAVLETKESLSLPVSPDALTQKLLSISSNDECKLSG--------------------STSCTTPASHNPPSGYIAQYRHSAEVFPDE
93|ERR037595|55232|3806|enterica|Typhimurium|Malawi|2002|clinical	VMRFVYIYILVIYGSYLWFSLGGNMFTINSTNRVASTIAPYACVSDVNLEDKATFL-------DEHTSIHANDSSLQCFVLNDQHVPQNTLATDVEGYNRGLQERISLEYQPLESIVFLLGTPAVLETKESLSLPVSPDALTQKLLSISSNDECKLSG--------------------STSCTTPASHNPPSGYIAQYRHSAEVFPDE
92|ERR024634|54892|1245|enterica|Typhimurium|||	VMRFVYIYILVIYGSYLWFSLGGNMFTINSTNRVASTIAPYACVSDVNLEDKATFL-------DEHTSIHANDSSLQCFVLNDQHVPQNTLATDVEGYNRGLQERISLEYQPLESIVFLLGTPAVLETKESLSLPVSPDALTQKLLSISSNDECKLSG--------------------STSCTTPASHNPPSGYIAQYRHSAEVFPDE
91|ERR026147|54356|1241|enterica|Typhimurium|UK|1997|animal	VMRFVYIYILVIYGSYLWFSLGGNMFTINSTNRVASTIAPYACVSDVNLEDKATFL-------DEHTSIHANDSSLQCFVLNDQHVPQNTLATDVEGYNRGLQERISLEYQPLESIVFLLGTPAVLETKESLSLPVSPDALTQKLLSISSNDECKLSG--------------------STSCTTPASHNPPSGYIAQYRHSAEVFPDE
90|ERR026168|54133|2484|enterica|Typhimurium|UK|1997|animal	VMRFVYIYILVIYGSYLWFSLGGNMFTINSTNRVASTIAPYACVSDVNLEDKATFL-------DEHTSIHANDSSLQCFVLNDQHVPQNTLATDVEGYNRGLQERISLEYQPLESIVFLLGTPAVLETKESLSLPVSPDALTQKLLSISSNDECKLSG--------------------STSCTTPASHNPPSGYIAQYRHSAEVFPDE
89|ERR023638|53604|2516|enterica|Typhimurium|||	VMRFVYIYILVIYGSYLWFSLGGNMFTINSTNRVASTIAPYACVSDVNLEDKATFL-------DEHTSIHANDSSLQCFVLNDQHVPQNTLATDVEGYNRGLQERISLEYQPLESIVFLLGTPAVLETKESLSLPVSPDALTQKLLSISSNDECKLSG--------------------STSCTTPASHNPPSGYIAQYRHSAEVFPDE
88|ERR026159|53019|1241|enterica|Typhimurium|UK|2001|clinical	VMRFVYIYILVIYGSYLWFSLGGNMFTINSTNRVASTIAPYACVSDVNLEDKATFL-------DEHTSIHANDSSLQCFVLNDQHVPQNTLATDVEGYNRGLQERISLEYQPLESIVFLLGTPAVLETKESLSLPVSPDALTQKLLSISSNDECKLSG--------------------STSCTTPASHNPPSGYIAQYRHSAEVFPDE
87|ERR026152|52789|1243|enterica|Typhimurium|UK|1995|animal	VMRFVYIYILVIYGSYLWFSLGGNMFTINSTNRVASTIAPYACVSDVNLEDKATFL-------DEHTSIHANDSSLQCFVLNDQHVPQNTLATDVEGYNRGLQERISLEYQPLESIVFLLGTPAVLETKESLSLPVSPDALTQKLLSISSNDECKLSG--------------------STSCTTPASHNPPSGYIAQYRHSAEVFPDE
86|ERR026135|52391|51464|enterica|Typhimurium|UK|1999|clinical	VMRFVYIYILVIYGSYLWFSLGGNMFTINSTNRVASTIAPYACVSDVNLEDKATFL-------DEHTSIHANDSSLQCFVLNDQHVPQNTLATDVEGYNRGLQERISLEYQPLESIVFLLGTPAVLETKESLSLPVSPDALTQKLLSISSNDECKLSG--------------------STSCTTPASHNPPSGYIAQYRHSAEVFPDE
85|ERR028070|51657|11129|enterica|Typhimurium|||	VMRFVYIYILVIYGSYLWFSLGGNMFTINSTNRVASTIAPYACVSDVNLEDKATFL-------DEHTSIHANDSSLQCFVLNDQHVPQNTLATDVEGYNRGLQERISLEYQPLESIVFLLGTPAVLETKESLSLPVSPDALTQKLLSISSNDECKLSG--------------------STSCTTPASHNPPSGYIAQYRHSAEVFPDE
84|ERR026166|51357|1241|enterica|Typhimurium|UK|2002|clinical	VMRFVYIYILVIYGSYLWFSLGGNMFTINSTNRVASTIAPYACVSDVNLEDKATFL-------DEHTSIHANDSSLQCFVLNDQHVPQNTLATDVEGYNRGLQERISLEYQPLESIVFLLGTPAVLETKESLSLPVSPDALTQKLLSISSNDECKLSG--------------------STSCTTPASHNPPSGYIAQYRHSAEVFPDE
83|ERR026016|51219|50963|enterica|Typhimurium|UK|2000|animal	VMRFVYIYILVIYGSYLWFSLGGNMFTINSTNRVASTIAPYACVSDVNLEDKATFL-------DEHTSIHANDSSLQCFVLNDQHVPQNTLATDVEGYNRGLQERISLEYQPLESIVFLLGTPAVLETKESLSLPVSPDALTQKLLSISSNDECKLSG--------------------STSCTTPASHNPPSGYIAQYRHSAEVFPDE
82|ERR028645|50465|454|enterica|Typhimurium|||	VMRFVYIYILVIYGSYLWFSLGGNMFTINSTNRVASTIAPYACVSDVNLEDKATFL-------DEHTSIHANDSSLQCFVLNDQHVPQNTLATDVEGYNRGLQERISLEYQPLESIVFLLGTPAVLETKESLSLPVSPDALTQKLLSISSNDECKLSG--------------------STSCTTPASHNPPSGYIAQYRHSAEVFPDE
81|ERR023634|50211|4236|enterica|Typhimurium|||	VMRFVYIYILVIYGSYLWFSLGGNMFTINSTNRVASTIAPYACVSDVNLEDKATFL-------DEHTSIHANDSSLQCFVLNDQHVPQNTLATDVEGYNRGLQERISLEYQPLESIVFLLGTPAVLETKESLSLPVSPDALTQKLLSISSNDECKLSG--------------------STSCTTPASHNPPSGYIAQYRHSAEVFPDE
80|ERR024629|49980|2510|enterica|Typhimurium|||	VMRFVYIYILVIYGSYLWFSLGGNMFTINSTNRVASTIAPYACVSDVNLEDKATFL-------DEHTSIHANDSSLQCFVLNDQHVPQNTLATDVEGYNRGLQERISLEYQPLESIVFLLGTPAVLETKESLSLPVSPDALTQKLLSISSNDECKLSG--------------------STSCTTPASHNPPSGYIAQYRHSAEVFPDE
78|ERR024635|49275|1245|enterica|Typhimurium|||	VMRFVYIYILVIYGSYLWFSLGGNMFTINSTNRVASTIAPYACVSDVNLEDKATFL-------DEHTSIHANDSSLQCFVLNDQHVPQNTLATDVEGYNRGLQERISLEYQPLESIVFLLGTPAVLETKESLSLPVSPDALTQKLLSISSNDECKLSG--------------------STSCTTPASHNPPSGYIAQYRHSAEVFPDE
77|ERR026160|48805|1038|enterica|Typhimurium|UK|1995|clinical	VMRFVYIYILVIYGSYLWFSLGGNMFTINSTNRVASTIAPYACVSDVNLEDKATFL-------DEHTSIHANDSSLQCFVLNDQHVPQNTLATDVEGYNRGLQERISLEYQPLESIVFLLGTPAVLETKESLSLPVSPDALTQKLLSISSNDECKLSG--------------------STSCTTPASHNPPSGYIAQYRHSAEVFPDE
76|ERR026151|48472|1241|enterica|Typhimurium|UK|1996|animal	VMRFVYIYILVIYGSYLWFSLGGNMFTINSTNRVASTIAPYACVSDVNLEDKATFL-------DEHTSIHANDSSLQCFVLNDQHVPQNTLATDVEGYNRGLQERISLEYQPLESIVFLLGTPAVLETKESLSLPVSPDALTQKLLSISSNDECKLSG--------------------STSCTTPASHNPPSGYIAQYRHSAEVFPDE
75|ERR029231|47959|1241|enterica|Typhimurium|||	VMRFVYIYILVIYGSYLWFSLGGNMFTINSTNRVASTIAPYACVSDVNLEDKATFL-------DEHTSIHANDSSLQCFVLNDQHVPQNTLATDVEGYNRGLQERISLEYQPLESIVFLLGTPAVLETKESLSLPVSPDALTQKLLSISSNDECKLSG--------------------STSCTTPASHNPPSGYIAQYRHSAEVFPDE
74|ERR026161|47558|851|enterica|Typhimurium|UK|1996|clinical	VMRFVYIYILVIYGSYLWFSLGGNMFTINSTNRVASTIAPYACVSDVNLEDKATFL-------DEHTSIHANDSSLQCFVLNDQHVPQNTLATDVEGYNRGLQERISLEYQPLESIVFLLGTPAVLETKESLSLPVSPDALTQKLLSISSNDECKLSG--------------------STSCTTPASHNPPSGYIAQYRHSAEVFPDE
73|ERR037592|46996|399|enterica|Typhimurium|Malawi|2002|clinical	VMRFVYIYILVIYGSYLWFSLGGNMFTINSTNRVASTIAPYACVSDVNLEDKATFL-------DEHTSIHANDSSLQCFVLNDQHVPQNTLATDVEGYNRGLQERISLEYQPLESIVFLLGTPAVLETKESLSLPVSPDALTQKLLSISSNDECKLSG--------------------STSCTTPASHNPPSGYIAQYRHSAEVFPDE
72|ERR024636|46620|2515|enterica|Typhimurium|||	VMRFVYIYILVIYGSYLWFSLGGNMFTINSTNRVASTIAPYACVSDVNLEDKATFL-------DEHTSIHANDSSLQCFVLNDQHVPQNTLATDVEGYNRGLQERISLEYQPLESIVFLLGTPAVLETKESLSLPVSPDALTQKLLSISSNDECKLSG--------------------STSCTTPASHNPPSGYIAQYRHSAEVFPDE
71|ERR026148|46359|1243|enterica|Typhimurium|UK|2001|animal	VMRFVYIYILVIYGSYLWFSLGGNMFTINSTNRVASTIAPYACVSDVNLEDKATFL-------DEHTSIHANDSSLQCFVLNDQHVPQNTLATDVEGYNRGLQERISLEYQPLESIVFLLGTPAVLETKESLSLPVSPDALTQKLLSISSNDECKLSG--------------------STSCTTPASHNPPSGYIAQYRHSAEVFPDE
70|ERR026139|45899|1241|enterica|Typhimurium|UK|1997|clinical	VMRFVYIYILVIYGSYLWFSLGGNMFTINSTNRVASTIAPYACVSDVNLEDKATFL-------DEHTSIHANDSSLQCFVLNDQHVPQNTLATDVEGYNRGLQERISLEYQPLESIVFLLGTPAVLETKESLSLPVSPDALTQKLLSISSNDECKLSG--------------------STSCTTPASHNPPSGYIAQYRHSAEVFPDE
69|ERR026167|45117|446|enterica|Typhimurium|UK|2003|clinical	VMRFVYIYILVIYGSYLWFSLGGNMFTINSTNRVASTIAPYACVSDVNLEDKATFL-------DEHTSIHANDSSLQCFVLNDQHVPQNTLATDVEGYNRGLQERISLEYQPLESIVFLLGTPAVLETKESLSLPVSPDALTQKLLSISSNDECKLSG--------------------STSCTTPASHNPPSGYIAQYRHSAEVFPDE
68|ERR034088|44760|3606|enterica|Typhimurium|Kenya|2004|clinical	VMRFVYIYILVIYGSYLWFSLGGNMFTINSTNRVASTIAPYACVSDVNLEDKATFL-------DEHTSIHANDSSLQCFVLNDQHVPQNTLATDVEGYNRGLQERISLEYQPLESIVFLLGTPAVLETKESLSLPVSPDALTQKLLSISSNDECKLSG--------------------STSCTTPASHNPPSGYIAQYRHSAEVFPDE
67|ERR026032|44242|1237|enterica|Typhimurium|UK|1994|animal	VMRFVYIYILVIYGSYLWFSLGGNMFTINSTNRVASTIAPYACVSDVNLEDKATFL-------DEHTSIHANDSSLQCFVLNDQHVPQNTLATDVEGYNRGLQERISLEYQPLESIVFLLGTPAVLETKESLSLPVSPDALTQKLLSISSNDECKLSG--------------------STSCTTPASHNPPSGYIAQYRHSAEVFPDE
66|ERR023640|43651|1059|enterica|Typhimurium|||	VMRFVYIYILVIYGSYLWFSLGGNMFTINSTNRVASTIAPYACVSDVNLEDKATFL-------DEHTSIHANDSSLQCFVLNDQHVPQNTLATDVEGYNRGLQERISLEYQPLESIVFLLGTPAVLETKESLSLPVSPDALTQKLLSISSNDECKLSG--------------------STSCTTPASHNPPSGYIAQYRHSAEVFPDE
65|ERR026029|42766|7663|enterica|Typhimurium|UK|1994|animal	VMRFVYIYILVIYGSYLWFSLGGNMFTINSTNRVASTIAPYACVSDVNLEDKATFL-------DEHTSIHANDSSLQCFVLNDQHVPQNTLATDVEGYNRGLQERISLEYQPLESIVFLLGTPAVLETKESLSLPVSPDALTQKLLSISSNDECKLSG--------------------STSCTTPASHNPPSGYIAQYRHSAEVFPDE
63|ERR034084|41911|1464|enterica|Typhimurium|Kenya|2003|clinical	VMRFVYIYILVIYGSYLWFSLGGNMFTINSTNRVASTIAPYACVSDVNLEDKATFL-------DEHTSIHANDSSLQCFVLNDQHVPQNTLATDVEGYNRGLQERISLEYQPLESIVFLLGTPAVLETKESLSLPVSPDALTQKLLSISSNDECKLSG--------------------STSCTTPASHNPPSGYIAQYRHSAEVFPDE
62|ERR024631|41570|1245|enterica|Typhimurium|||	VMRFVYIYILVIYGSYLWFSLGGNMFTINSTNRVASTIAPYACVSDVNLEDKATFL-------DEHTSIHANDSSLQCFVLNDQHVPQNTLATDVEGYNRGLQERISLEYQPLESIVFLLGTPAVLETKESLSLPVSPDALTQKLLSISSNDECKLSG--------------------STSCTTPASHNPPSGYIAQYRHSAEVFPDE
61|ERR038036|40815|38270|enterica|Typhimurium|Malawi|2005|clinical	VMRFVYIYILVIYGSYLWFSLGGNMFTINSTNRVASTIAPYACVSDVNLEDKATFL-------DEHTSIHANDSSLQCFVLNDQHVPQNTLATDVEGYNRGLQERISLEYQPLESIVFLLGTPAVLETKESLSLPVSPDALTQKLLSISSNDECKLSG--------------------STSCTTPASHNPPSGYIAQYRHSAEVFPDE
60|ERR026085|40535|1237|enterica|Typhimurium|UK|2003|clinical	VMRFVYIYILVIYGSYLWFSLGGNMFTINSTNRVASTIAPYACVSDVNLEDKATFL-------DEHTSIHANDSSLQCFVLNDQHVPQNTLATDVEGYNRGLQERISLEYQPLESIVFLLGTPAVLETKESLSLPVSPDALTQKLLSISSNDECKLSG--------------------STSCTTPASHNPPSGYIAQYRHSAEVFPDE
59|ERR023643|39817|4040|enterica|Typhimurium|||	VMRFVYIYILVIYGSYLWFSLGGNMFTINSTNRVASTIAPYACVSDVNLEDKATFL-------DEHTSIHANDSSLQCFVLNDQHVPQNTLATDVEGYNRGLQERISLEYQPLESIVFLLGTPAVLETKESLSLPVSPDALTQKLLSISSNDECKLSG--------------------STSCTTPASHNPPSGYIAQYRHSAEVFPDE
58|ERR038034|39379|291|enterica|Typhimurium|Malawi|2004|clinical	VMRFVYIYILVIYGSYLWFSLGGNMFTINSTNRVASTIAPYACVSDVNLEDKATFL-------DEHTSIHANDSSLQCFVLNDQHVPQNTLATDVEGYNRGLQERISLEYQPLESIVFLLGTPAVLETKESLSLPVSPDALTQKLLSISSNDECKLSG--------------------STSCTTPASHNPPSGYIAQYRHSAEVFPDE
57|ERR028073|38498|1094|enterica|Typhimurium|||	VMRFVYIYILVIYGSYLWFSLGGNMFTINSTNRVASTIAPYACVSDVNLEDKATFL-------DEHTSIHANDSSLQCFVLNDQHVPQNTLATDVEGYNRGLQERISLEYQPLESIVFLLGTPAVLETKESLSLPVSPDALTQKLLSISSNDECKLSG--------------------STSCTTPASHNPPSGYIAQYRHSAEVFPDE
56|ERR024637|37617|2523|enterica|Typhimurium|||	VMRFVYIYILVIYGSYLWFSLGGNMFTINSTNRVASTIAPYACVSDVNLEDKATFL-------DEHTSIHANDSSLQCFVLNDQHVPQNTLATDVEGYNRGLQERISLEYQPLESIVFLLGTPAVLETKESLSLPVSPDALTQKLLSISSNDECKLSG--------------------STSCTTPASHNPPSGYIAQYRHSAEVFPDE
2738|ERR331367|545043|119424|enterica|Typhimurium|||	VMRFVYIYILVIYGSYLWFSLGGNMFTINSTNRVASTIAPYACVSDVNLEDKATFL-------DEHTSIHANDSSLQCFVLNDQHVPQNTLATDVEGYNRGLQERISLEYQPLESIVFLLGTPAVLETKESLSLPVSPDALTQKLLSISSNDECKLSG--------------------STSCTTPASHNPPSGYIAQYRHSAEVFPDE
2405|ERR310919|514277|1300|enterica|Typhimurium|||	VMRFVYIYILVIYGSYLWFSLGGNMFTINSTNRVASTIAPYACVSDVNLEDKATFL-------DEHTSIHANDSSLQCFVLNDQHVPQNTLATDVEGYNRGLQERISLEYQPLESIVFLLGTPAVLETKESLSLPVSPDALTQKLLSISSNDECKLSG--------------------STSCTTPASHNPPSGYIAQYRHSAEVFPDE
2404|ERR310918|514094|41119|enterica|Typhimurium|||	VMRFVYIYILVIYGSYLWFSLGGNMFTINSTNRVASTIAPYACVSDVNLEDKATFL-------DEHTSIHANDSSLQCFVLNDQHVPQNTLATDVEGYNRGLQERISLEYQPLESIVFLLGTPAVLETKESLSLPVSPDALTQKLLSISSNDECKLSG--------------------STSCTTPASHNPPSGYIAQYRHSAEVFPDE
2403|ERR310914|513225|4411|enterica|Typhimurium|||	VMRFVYIYILVIYGSYLWFSLGGNMFTINSTNRVASTIAPYACVSDVNLEDKATFL-------DEHTSIHANDSSLQCFVLNDQHVPQNTLATDVEGYNRGLQERISLEYQPLESIVFLLGTPAVLETKESLSLPVSPDALTQKLLSISSNDECKLSG--------------------STSCTTPASHNPPSGYIAQYRHSAEVFPDE
2402|ERR310912|513096|99866|enterica|Typhimurium|||	VMRFVYIYILVIYGSYLWFSLGGNMFTINSTNRVASTIAPYACVSDVNLEDKATFL-------DEHTSIHANDSSLQCFVLNDQHVPQNTLATDVEGYNRGLQERISLEYQPLESIVFLLGTPAVLETKESLSLPVSPDALTQKLLSISSNDECKLSG--------------------STSCTTPASHNPPSGYIAQYRHSAEVFPDE
2401|ERR310910|513001|151044|enterica|Typhimurium|||	VMRFVYIYILVIYGSYLWFSLGGNMFTINSTNRVASTIAPYACVSDVNLEDKATFL-------DEHTSIHANDSSLQCFVLNDQHVPQNTLATDVEGYNRGLQERISLEYQPLESIVFLLGTPAVLETKESLSLPVSPDALTQKLLSISSNDECKLSG--------------------STSCTTPASHNPPSGYIAQYRHSAEVFPDE
2400|ERR304868|512898|5849|enterica|Typhimurium|||	VMRFVYIYILVIYGSYLWFSLGGNMFTINSTNRVASTIAPYACVSDVNLEDKATFL-------DEHTSIHANDSSLQCFVLNDQHVPQNTLATDVEGYNRGLQERISLEYQPLESIVFLLGTPAVLETKESLSLPVSPDALTQKLLSISSNDECKLSG--------------------STSCTTPASHNPPSGYIAQYRHSAEVFPDE
2399|ERR304828|512792|88258|enterica|Enteritidis|||	VMRFVYIYILVIYGSYLWFSLGGNMFTINSTNRVASTIAPYACVSDVNLEDKATFL-------DEHTSIHANDSSLQCFVLNDQHVPQNTLATDVEGYNRGLQERISLEYQPLESIVFLLGTPAVLETKESLSLPVSPDALTQKLLSISSNDECKLSG--------------------STSCTTPASHNPPSGYIAQYRHSAEVFPDE
2397|ERR304825|512561|5849|enterica|Typhimurium|||	VMRFVYIYILVIYGSYLWFSLGGNMFTINSTNRVASTIAPYACVSDVNLEDKATFL-------DEHTSIHANDSSLQCFVLNDQHVPQNTLATDVEGYNRGLQERISLEYQPLESIVFLLGTPAVLETKESLSLPVSPDALTQKLLSISSNDECKLSG--------------------STSCTTPASHNPPSGYIAQYRHSAEVFPDE
2396|ERR304823|512504|100189|enterica|Typhimurium|||	VMRFVYIYILVIYGSYLWFSLGGNMFTINSTNRVASTIAPYACVSDVNLEDKATFL-------DEHTSIHANDSSLQCFVLNDQHVPQNTLATDVEGYNRGLQERISLEYQPLESIVFLLGTPAVLETKESLSLPVSPDALTQKLLSISSNDECKLSG--------------------STSCTTPASHNPPSGYIAQYRHSAEVFPDE
2395|ERR304821|512382|5841|enterica|Typhimurium|||	VMRFVYIYILVIYGSYLWFSLGGNMFTINSTNRVASTIAPYACVSDVNLEDKATFL-------DEHTSIHANDSSLQCFVLNDQHVPQNTLATDVEGYNRGLQERISLEYQPLESIVFLLGTPAVLETKESLSLPVSPDALTQKLLSISSNDECKLSG--------------------STSCTTPASHNPPSGYIAQYRHSAEVFPDE
2385|ERR235261|511340|119239|enterica|Typhimurium|||	VMRFVYIYILVIYGSYLWFSLGGNMFTINSTNRVASTIAPYACVSDVNLEDKATFL-------DEHTSIHANDSSLQCFVLNDQHVPQNTLATDVEGYNRGLQERISLEYQPLESIVFLLGTPAVLETKESLSLPVSPDALTQKLLSISSNDECKLSG--------------------STSCTTPASHNPPSGYIAQYRHSAEVFPDE
2384|ERR235259|511278|4070|enterica|Typhimurium|||	VMRFVYIYILVIYGSYLWFSLGGNMFTINSTNRVASTIAPYACVSDVNLEDKATFL-------DEHTSIHANDSSLQCFVLNDQHVPQNTLATDVEGYNRGLQERISLEYQPLESIVFLLGTPAVLETKESLSLPVSPDALTQKLLSISSNDECKLSG--------------------STSCTTPASHNPPSGYIAQYRHSAEVFPDE
2383|ERR235242|511162|4070|enterica|Typhimurium|||	VMRFVYIYILVIYGSYLWFSLGGNMFTINSTNRVASTIAPYACVSDVNLEDKATFL-------DEHTSIHANDSSLQCFVLNDQHVPQNTLATDVEGYNRGLQERISLEYQPLESIVFLLGTPAVLETKESLSLPVSPDALTQKLLSISSNDECKLSG--------------------STSCTTPASHNPPSGYIAQYRHSAEVFPDE
2381|ERR235218|510909|119052|enterica|Typhimurium|||	VMRFVYIYILVIYGSYLWFSLGGNMFTINSTNRVASTIAPYACVSDVNLEDKATFL-------DEHTSIHANDSSLQCFVLNDQHVPQNTLATDVEGYNRGLQERISLEYQPLESIVFLLGTPAVLETKESLSLPVSPDALTQKLLSISSNDECKLSG--------------------STSCTTPASHNPPSGYIAQYRHSAEVFPDE
2380|ERR235197|510840|4264|enterica|Typhimurium|||	VMRFVYIYILVIYGSYLWFSLGGNMFTINSTNRVASTIAPYACVSDVNLEDKATFL-------DEHTSIHANDSSLQCFVLNDQHVPQNTLATDVEGYNRGLQERISLEYQPLESIVFLLGTPAVLETKESLSLPVSPDALTQKLLSISSNDECKLSG--------------------STSCTTPASHNPPSGYIAQYRHSAEVFPDE
2379|ERR230454|510690|5780|enterica|Typhimurium|||	VMRFVYIYILVIYGSYLWFSLGGNMFTINSTNRVASTIAPYACVSDVNLEDKATFL-------DEHTSIHANDSSLQCFVLNDQHVPQNTLATDVEGYNRGLQERISLEYQPLESIVFLLGTPAVLETKESLSLPVSPDALTQKLLSISSNDECKLSG--------------------STSCTTPASHNPPSGYIAQYRHSAEVFPDE
2377|ERR217381|510521|1271|enterica|Typhimurium|||	VMRFVYIYILVIYGSYLWFSLGGNMFTINSTNRVASTIAPYACVSDVNLEDKATFL-------DEHTSIHANDSSLQCFVLNDQHVPQNTLATDVEGYNRGLQERISLEYQPLESIVFLLGTPAVLETKESLSLPVSPDALTQKLLSISSNDECKLSG--------------------STSCTTPASHNPPSGYIAQYRHSAEVFPDE
2376|ERR212641|510385|119231|enterica|Typhimurium|||	VMRFVYIYILVIYGSYLWFSLGGNMFTINSTNRVASTIAPYACVSDVNLEDKATFL-------DEHTSIHANDSSLQCFVLNDQHVPQNTLATDVEGYNRGLQERISLEYQPLESIVFLLGTPAVLETKESLSLPVSPDALTQKLLSISSNDECKLSG--------------------STSCTTPASHNPPSGYIAQYRHSAEVFPDE
2375|ERR212532|510279|4070|enterica|Typhimurium|||	VMRFVYIYILVIYGSYLWFSLGGNMFTINSTNRVASTIAPYACVSDVNLEDKATFL-------DEHTSIHANDSSLQCFVLNDQHVPQNTLATDVEGYNRGLQERISLEYQPLESIVFLLGTPAVLETKESLSLPVSPDALTQKLLSISSNDECKLSG--------------------STSCTTPASHNPPSGYIAQYRHSAEVFPDE
921|ERR023806|246833|1243|enterica|Typhimurium|Switzerland|1946|animal	VMRFVYIYILVIYGSYLWFSLGGNMFTINSTNRVASTIAPYACVSDVNLEDKATFL-------DEHTSIHANDSSLQCFVLNDQHVPQNTLATDVEGYNRGLQERISLEYQPLESIVFLLGTPAVLETKESLSLPVSPDALTQKLLSISSNDECKLSG--------------------STSCTTPASHNPPSGYIAQYRHSAEVFPDE
918|ERR024410|245329|2570|enterica|Typhimurium|UK|2009|clinical	VMRFVYIYILVIYGSYLWFSLGGNMFTINSTNRVASTIAPYACVSDVNLEDKATFL-------DEHTSIHANDSSLQCFVLNDQHVPQNTLATDVEGYNRGLQERISLEYQPLESIVFLLGTPAVLETKESLSLPVSPDALTQKLLSISSNDECKLSG--------------------STSCTTPASHNPPSGYIAQYRHSAEVFPDE
917|ERR023790|244700|4038|enterica|Typhimurium|Malawi|2005|clinical	VMRFVYIYILVIYGSYLWFSLGGNMFTINSTNRVASTIAPYACVSDVNLEDKATFL-------DEHTSIHANDSSLQCFVLNDQHVPQNTLATDVEGYNRGLQERISLEYQPLESIVFLLGTPAVLETKESLSLPVSPDALTQKLLSISSNDECKLSG--------------------STSCTTPASHNPPSGYIAQYRHSAEVFPDE
916|ERR024789|244196|430|enterica|Typhimurium|Congo [DRC]|1991|clinical	VMRFVYIYILVIYGSYLWFSLGGNMFTINSTNRVASTIAPYACVSDVNLEDKATFL-------DEHTSIHANDSSLQCFVLNDQHVPQNTLATDVEGYNRGLQERISLEYQPLESIVFLLGTPAVLETKESLSLPVSPDALTQKLLSISSNDECKLSG--------------------STSCTTPASHNPPSGYIAQYRHSAEVFPDE
915|ERR024787|243068|3182|enterica|Typhimurium|Uganda|1998|clinical	VMRFVYIYILVIYGSYLWFSLGGNMFTINSTNRVASTIAPYACVSDVNLEDKATFL-------DEHTSIHANDSSLQCFVLNDQHVPQNTLATDVEGYNRGLQERISLEYQPLESIVFLLGTPAVLETKESLSLPVSPDALTQKLLSISSNDECKLSG--------------------STSCTTPASHNPPSGYIAQYRHSAEVFPDE
913|ERR024773|242407|52476|enterica|Typhimurium|Nigeria|2010|clinical	VMRFVYIYILVIYGSYLWFSLGGNMFTINSTNRVASTIAPYACVSDVNLEDKATFL-------DEHTSIHANDSSLQCFVLNDQHVPQNTLATDVEGYNRGLQERISLEYQPLESIVFLLGTPAVLETKESLSLPVSPDALTQKLLSISSNDECKLSG--------------------STSCTTPASHNPPSGYIAQYRHSAEVFPDE
912|ERR023788|241680|2489|enterica|Typhimurium|Malawi|2006|clinical	VMRFVYIYILVIYGSYLWFSLGGNMFTINSTNRVASTIAPYACVSDVNLEDKATFL-------DEHTSIHANDSSLQCFVLNDQHVPQNTLATDVEGYNRGLQERISLEYQPLESIVFLLGTPAVLETKESLSLPVSPDALTQKLLSISSNDECKLSG--------------------STSCTTPASHNPPSGYIAQYRHSAEVFPDE
909|ERR023799|239517|2510|enterica|Typhimurium|Malawi|2006|clinical	VMRFVYIYILVIYGSYLWFSLGGNMFTINSTNRVASTIAPYACVSDVNLEDKATFL-------DEHTSIHANDSSLQCFVLNDQHVPQNTLATDVEGYNRGLQERISLEYQPLESIVFLLGTPAVLETKESLSLPVSPDALTQKLLSISSNDECKLSG--------------------STSCTTPASHNPPSGYIAQYRHSAEVFPDE
908|ERR023800|238708|3009|enterica|Typhimurium|Mali|2005|clinical	VMRFVYIYILVIYGSYLWFSLGGNMFTINSTNRVASTIAPYACVSDVNLEDKATFL-------DEHTSIHANDSSLQCFVLNDQHVPQNTLATDVEGYNRGLQERISLEYQPLESIVFLLGTPAVLETKESLSLPVSPDALTQKLLSISSNDECKLSG--------------------STSCTTPASHNPPSGYIAQYRHSAEVFPDE
907|ERR023779|237935|1245|enterica|Typhimurium|Malawi|2001|clinical	VMRFVYIYILVIYGSYLWFSLGGNMFTINSTNRVASTIAPYACVSDVNLEDKATFL-------DEHTSIHANDSSLQCFVLNDQHVPQNTLATDVEGYNRGLQERISLEYQPLESIVFLLGTPAVLETKESLSLPVSPDALTQKLLSISSNDECKLSG--------------------STSCTTPASHNPPSGYIAQYRHSAEVFPDE
906|ERR023780|237125|2487|enterica|Typhimurium|Malawi|2003|clinical	VMRFVYIYILVIYGSYLWFSLGGNMFTINSTNRVASTIAPYACVSDVNLEDKATFL-------DEHTSIHANDSSLQCFVLNDQHVPQNTLATDVEGYNRGLQERISLEYQPLESIVFLLGTPAVLETKESLSLPVSPDALTQKLLSISSNDECKLSG--------------------STSCTTPASHNPPSGYIAQYRHSAEVFPDE
905|ERR023793|236347|4042|enterica|Typhimurium|Mali|2005|clinical	VMRFVYIYILVIYGSYLWFSLGGNMFTINSTNRVASTIAPYACVSDVNLEDKATFL-------DEHTSIHANDSSLQCFVLNDQHVPQNTLATDVEGYNRGLQERISLEYQPLESIVFLLGTPAVLETKESLSLPVSPDALTQKLLSISSNDECKLSG--------------------STSCTTPASHNPPSGYIAQYRHSAEVFPDE
904|ERR023828|235666|1204|enterica|Typhimurium|USA|1987|animal	VMRFVYIYILVIYGSYLWFSLGGNMFTINSTNRVASTIAPYACVSDVNLEDKATFL-------DEHTSIHANDSSLQCFVLNDQHVPQNTLATDVEGYNRGLQERISLEYQPLESIVFLLGTPAVLETKESLSLPVSPDALTQKLLSISSNDECKLSG--------------------STSCTTPASHNPPSGYIAQYRHSAEVFPDE
902|ERR022004|233865|709|enterica|Typhimurium|||	VMRFVYIYILVIYGSYLWFSLGGNMFTINSTNRVASTIAPYACVSDVNLEDKATFL-------DEHTSIHANDSSLQCFVLNDQHVPQNTLATDVEGYNRGLQERISLEYQPLESIVFLLGTPAVLETKESLSLPVSPDALTQKLLSISSNDECKLSG--------------------STSCTTPASHNPPSGYIAQYRHSAEVFPDE
901|ERR023798|233271|2516|enterica|Typhimurium|Malawi|2006|clinical	VMRFVYIYILVIYGSYLWFSLGGNMFTINSTNRVASTIAPYACVSDVNLEDKATFL-------DEHTSIHANDSSLQCFVLNDQHVPQNTLATDVEGYNRGLQERISLEYQPLESIVFLLGTPAVLETKESLSLPVSPDALTQKLLSISSNDECKLSG--------------------STSCTTPASHNPPSGYIAQYRHSAEVFPDE
965|ERR024757|258144|100149|enterica|Typhimurium|||	VMRFVYIYILVIYGSYLWFSLGGNMFTINSTNRVASTIAPYACVSDVNLEDKATFL-------DEHTSIHANDSSLQCFVLNDQHVPQNTLATDVEGYNRGLQERISLEYQPLESIVFLLGTPAVLETKESLSLPVSPDALTQKLLSISSNDECKLSG--------------------STSCTTPASHNPPSGYIAQYRHSAEVFPDE
963|ERR024774|257830|65572|enterica|Typhimurium|Nigeria|2010|clinical	VMRFVYIYILVIYGSYLWFSLGGNMFTINSTNRVASTIAPYACVSDVNLEDKATFL-------DEHTSIHANDSSLQCFVLNDQHVPQNTLATDVEGYNRGLQERISLEYQPLESIVFLLGTPAVLETKESLSLPVSPDALTQKLLSISSNDECKLSG--------------------STSCTTPASHNPPSGYIAQYRHSAEVFPDE
962|ERR024406|257718|99960|enterica|Typhimurium|UK|2008|clinical	VMRFVYIYILVIYGSYLWFSLGGNMFTINSTNRVASTIAPYACVSDVNLEDKATFL-------DEHTSIHANDSSLQCFVLNDQHVPQNTLATDVEGYNRGLQERISLEYQPLESIVFLLGTPAVLETKESLSLPVSPDALTQKLLSISSNDECKLSG--------------------STSCTTPASHNPPSGYIAQYRHSAEVFPDE
961|ERR024384|257417|44200|enterica|Typhimurium|||	VMRFVYIYILVIYGSYLWFSLGGNMFTINSTNRVASTIAPYACVSDVNLEDKATFL-------DEHTSIHANDSSLQCFVLNDQHVPQNTLATDVEGYNRGLQERISLEYQPLESIVFLLGTPAVLETKESLSLPVSPDALTQKLLSISSNDECKLSG--------------------STSCTTPASHNPPSGYIAQYRHSAEVFPDE
960|ERR024754|257399|1044|enterica|Typhimurium|||	VMRFVYIYILVIYGSYLWFSLGGNMFTINSTNRVASTIAPYACVSDVNLEDKATFL-------DEHTSIHANDSSLQCFVLNDQHVPQNTLATDVEGYNRGLQERISLEYQPLESIVFLLGTPAVLETKESLSLPVSPDALTQKLLSISSNDECKLSG--------------------STSCTTPASHNPPSGYIAQYRHSAEVFPDE
958|ERR024765|257083|100146|enterica|Typhimurium|Mozambique|2001|clinical	VMRFVYIYILVIYGSYLWFSLGGNMFTINSTNRVASTIAPYACVSDVNLEDKATFL-------DEHTSIHANDSSLQCFVLNDQHVPQNTLATDVEGYNRGLQERISLEYQPLESIVFLLGTPAVLETKESLSLPVSPDALTQKLLSISSNDECKLSG--------------------STSCTTPASHNPPSGYIAQYRHSAEVFPDE
957|ERR024811|256950|100149|enterica|Typhimurium|||	VMRFVYIYILVIYGSYLWFSLGGNMFTINSTNRVASTIAPYACVSDVNLEDKATFL-------DEHTSIHANDSSLQCFVLNDQHVPQNTLATDVEGYNRGLQERISLEYQPLESIVFLLGTPAVLETKESLSLPVSPDALTQKLLSISSNDECKLSG--------------------STSCTTPASHNPPSGYIAQYRHSAEVFPDE
956|ERR024755|256718|1245|enterica|Typhimurium|||	VMRFVYIYILVIYGSYLWFSLGGNMFTINSTNRVASTIAPYACVSDVNLEDKATFL-------DEHTSIHANDSSLQCFVLNDQHVPQNTLATDVEGYNRGLQERISLEYQPLESIVFLLGTPAVLETKESLSLPVSPDALTQKLLSISSNDECKLSG--------------------STSCTTPASHNPPSGYIAQYRHSAEVFPDE
955|ERR024800|256394|4040|enterica|Typhimurium|Mozambique|2004|clinical	VMRFVYIYILVIYGSYLWFSLGGNMFTINSTNRVASTIAPYACVSDVNLEDKATFL-------DEHTSIHANDSSLQCFVLNDQHVPQNTLATDVEGYNRGLQERISLEYQPLESIVFLLGTPAVLETKESLSLPVSPDALTQKLLSISSNDECKLSG--------------------STSCTTPASHNPPSGYIAQYRHSAEVFPDE
954|ERR024370|256181|1245|enterica|Typhimurium|||	VMRFVYIYILVIYGSYLWFSLGGNMFTINSTNRVASTIAPYACVSDVNLEDKATFL-------DEHTSIHANDSSLQCFVLNDQHVPQNTLATDVEGYNRGLQERISLEYQPLESIVFLLGTPAVLETKESLSLPVSPDALTQKLLSISSNDECKLSG--------------------STSCTTPASHNPPSGYIAQYRHSAEVFPDE
953|ERR023807|256107|2545|enterica|Typhimurium|Sweden|1946|animal	VMRFVYIYILVIYGSYLWFSLGGNMFTINSTNRVASTIAPYACVSDVNLEDKATFL-------DEHTSIHANDSSLQCFVLNDQHVPQNTLATDVEGYNRGLQERISLEYQPLESIVFLLGTPAVLETKESLSLPVSPDALTQKLLSISSNDECKLSG--------------------STSCTTPASHNPPSGYIAQYRHSAEVFPDE
952|ERR024413|255820|65544|enterica|Typhimurium|UK|2008|clinical	VMRFVYIYILVIYGSYLWFSLGGNMFTINSTNRVASTIAPYACVSDVNLEDKATFL-------DEHTSIHANDSSLQCFVLNDQHVPQNTLATDVEGYNRGLQERISLEYQPLESIVFLLGTPAVLETKESLSLPVSPDALTQKLLSISSNDECKLSG--------------------STSCTTPASHNPPSGYIAQYRHSAEVFPDE
951|ERR024791|255654|11143|enterica|Typhimurium|Uganda|2002|clinical	VMRFVYIYILVIYGSYLWFSLGGNMFTINSTNRVASTIAPYACVSDVNLEDKATFL-------DEHTSIHANDSSLQCFVLNDQHVPQNTLATDVEGYNRGLQERISLEYQPLESIVFLLGTPAVLETKESLSLPVSPDALTQKLLSISSNDECKLSG--------------------STSCTTPASHNPPSGYIAQYRHSAEVFPDE
950|ERR024805|255587|16613|enterica|Typhimurium|||	VMRFVYIYILVIYGSYLWFSLGGNMFTINSTNRVASTIAPYACVSDVNLEDKATFL-------DEHTSIHANDSSLQCFVLNDQHVPQNTLATDVEGYNRGLQERISLEYQPLESIVFLLGTPAVLETKESLSLPVSPDALTQKLLSISSNDECKLSG--------------------STSCTTPASHNPPSGYIAQYRHSAEVFPDE
949|ERR024361|255342|94177|enterica|Typhimurium|||	VMRFVYIYILVIYGSYLWFSLGGNMFTINSTNRVASTIAPYACVSDVNLEDKATFL-------DEHTSIHANDSSLQCFVLNDQHVPQNTLATDVEGYNRGLQERISLEYQPLESIVFLLGTPAVLETKESLSLPVSPDALTQKLLSISSNDECKLSG--------------------STSCTTPASHNPPSGYIAQYRHSAEVFPDE
948|ERR024397|255070|1243|enterica|Typhimurium|UK|2009|clinical	VMRFVYIYILVIYGSYLWFSLGGNMFTINSTNRVASTIAPYACVSDVNLEDKATFL-------DEHTSIHANDSSLQCFVLNDQHVPQNTLATDVEGYNRGLQERISLEYQPLESIVFLLGTPAVLETKESLSLPVSPDALTQKLLSISSNDECKLSG--------------------STSCTTPASHNPPSGYIAQYRHSAEVFPDE
947|ERR024784|254753|1251|enterica|Typhimurium|Uganda|2003|clinical	VMRFVYIYILVIYGSYLWFSLGGNMFTINSTNRVASTIAPYACVSDVNLEDKATFL-------DEHTSIHANDSSLQCFVLNDQHVPQNTLATDVEGYNRGLQERISLEYQPLESIVFLLGTPAVLETKESLSLPVSPDALTQKLLSISSNDECKLSG--------------------STSCTTPASHNPPSGYIAQYRHSAEVFPDE
946|ERR024423|254714|1243|enterica|Typhimurium|Mozambique|2002|clinical	VMRFVYIYILVIYGSYLWFSLGGNMFTINSTNRVASTIAPYACVSDVNLEDKATFL-------DEHTSIHANDSSLQCFVLNDQHVPQNTLATDVEGYNRGLQERISLEYQPLESIVFLLGTPAVLETKESLSLPVSPDALTQKLLSISSNDECKLSG--------------------STSCTTPASHNPPSGYIAQYRHSAEVFPDE
945|ERR024804|254353|1245|enterica|Typhimurium|||	VMRFVYIYILVIYGSYLWFSLGGNMFTINSTNRVASTIAPYACVSDVNLEDKATFL-------DEHTSIHANDSSLQCFVLNDQHVPQNTLATDVEGYNRGLQERISLEYQPLESIVFLLGTPAVLETKESLSLPVSPDALTQKLLSISSNDECKLSG--------------------STSCTTPASHNPPSGYIAQYRHSAEVFPDE
944|ERR024409|254232|1241|enterica|Typhimurium|UK|2009|clinical	VMRFVYIYILVIYGSYLWFSLGGNMFTINSTNRVASTIAPYACVSDVNLEDKATFL-------DEHTSIHANDSSLQCFVLNDQHVPQNTLATDVEGYNRGLQERISLEYQPLESIVFLLGTPAVLETKESLSLPVSPDALTQKLLSISSNDECKLSG--------------------STSCTTPASHNPPSGYIAQYRHSAEVFPDE
943|ERR024772|253888|3803|enterica|Typhimurium|Nigeria|2009|clinical	VMRFVYIYILVIYGSYLWFSLGGNMFTINSTNRVASTIAPYACVSDVNLEDKATFL-------DEHTSIHANDSSLQCFVLNDQHVPQNTLATDVEGYNRGLQERISLEYQPLESIVFLLGTPAVLETKESLSLPVSPDALTQKLLSISSNDECKLSG--------------------STSCTTPASHNPPSGYIAQYRHSAEVFPDE
942|ERR024394|253744|1744|enterica|Typhimurium|UK|2008|clinical	VMRFVYIYILVIYGSYLWFSLGGNMFTINSTNRVASTIAPYACVSDVNLEDKATFL-------DEHTSIHANDSSLQCFVLNDQHVPQNTLATDVEGYNRGLQERISLEYQPLESIVFLLGTPAVLETKESLSLPVSPDALTQKLLSISSNDECKLSG--------------------STSCTTPASHNPPSGYIAQYRHSAEVFPDE
941|ERR024766|253593|56431|enterica|Typhimurium|Congo [DRC]|1988|clinical	VMRFVYIYILVIYGSYLWFSLGGNMFTINSTNRVASTIAPYACVSDVNLEDKATFL-------DEHTSIHANDSSLQCFVLNDQHVPQNTLATDVEGYNRGLQERISLEYQPLESIVFLLGTPAVLETKESLSLPVSPDALTQKLLSISSNDECKLSG--------------------STSCTTPASHNPPSGYIAQYRHSAEVFPDE
940|ERR024422|252911|46195|enterica|Typhimurium|Mozambique|2001|clinical	VMRFVYIYILVIYGSYLWFSLGGNMFTINSTNRVASTIAPYACVSDVNLEDKATFL-------DEHTSIHANDSSLQCFVLNDQHVPQNTLATDVEGYNRGLQERISLEYQPLESIVFLLGTPAVLETKESLSLPVSPDALTQKLLSISSNDECKLSG--------------------STSCTTPASHNPPSGYIAQYRHSAEVFPDE
938|ERR023827|252463|2517|enterica|Typhimurium|UK|1946|	VMRFVYIYILVIYGSYLWFSLGGNMFTINSTNRVASTIAPYACVSDVNLEDKATFL-------DEHTSIHANDSSLQCFVLNDQHVPQNTLATDVEGYNRGLQERISLEYQPLESIVFLLGTPAVLETKESLSLPVSPDALTQKLLSISSNDECKLSG--------------------STSCTTPASHNPPSGYIAQYRHSAEVFPDE
937|ERR023829|252399|2514|enterica|Typhimurium|USA|1986|animal	VMRFVYIYILVIYGSYLWFSLGGNMFTINSTNRVASTIAPYACVSDVNLEDKATFL-------DEHTSIHANDSSLQCFVLNDQHVPQNTLATDVEGYNRGLQERISLEYQPLESIVFLLGTPAVLETKESLSLPVSPDALTQKLLSISSNDECKLSG--------------------STSCTTPASHNPPSGYIAQYRHSAEVFPDE
935|ERR023815|251814|1247|enterica|Typhimurium|Denmark|1946|clinical	VMRFVYIYILVIYGSYLWFSLGGNMFTINSTNRVASTIAPYACVSDVNLEDKATFL-------DEHTSIHANDSSLQCFVLNDQHVPQNTLATDVEGYNRGLQERISLEYQPLESIVFLLGTPAVLETKESLSLPVSPDALTQKLLSISSNDECKLSG--------------------STSCTTPASHNPPSGYIAQYRHSAEVFPDE
934|ERR023812|251580|4044|enterica|Typhimurium|Mali|2002|clinical	VMRFVYIYILVIYGSYLWFSLGGNMFTINSTNRVASTIAPYACVSDVNLEDKATFL-------DEHTSIHANDSSLQCFVLNDQHVPQNTLATDVEGYNRGLQERISLEYQPLESIVFLLGTPAVLETKESLSLPVSPDALTQKLLSISSNDECKLSG--------------------STSCTTPASHNPPSGYIAQYRHSAEVFPDE
933|ERR023814|251280|1245|enterica|Typhimurium|UK|1946|	VMRFVYIYILVIYGSYLWFSLGGNMFTINSTNRVASTIAPYACVSDVNLEDKATFL-------DEHTSIHANDSSLQCFVLNDQHVPQNTLATDVEGYNRGLQERISLEYQPLESIVFLLGTPAVLETKESLSLPVSPDALTQKLLSISSNDECKLSG--------------------STSCTTPASHNPPSGYIAQYRHSAEVFPDE
932|ERR023818|251061|1247|enterica|Typhimurium|Denmark|1943|animal	VMRFVYIYILVIYGSYLWFSLGGNMFTINSTNRVASTIAPYACVSDVNLEDKATFL-------DEHTSIHANDSSLQCFVLNDQHVPQNTLATDVEGYNRGLQERISLEYQPLESIVFLLGTPAVLETKESLSLPVSPDALTQKLLSISSNDECKLSG--------------------STSCTTPASHNPPSGYIAQYRHSAEVFPDE
931|ERR023824|250578|1249|enterica|Typhimurium|Sweden|1938|animal	VMRFVYIYILVIYGSYLWFSLGGNMFTINSTNRVASTIAPYACVSDVNLEDKATFL-------DEHTSIHANDSSLQCFVLNDQHVPQNTLATDVEGYNRGLQERISLEYQPLESIVFLLGTPAVLETKESLSLPVSPDALTQKLLSISSNDECKLSG--------------------STSCTTPASHNPPSGYIAQYRHSAEVFPDE
929|ERR024371|250024|1229|enterica|Typhimurium|||	VMRFVYIYILVIYGSYLWFSLGGNMFTINSTNRVASTIAPYACVSDVNLEDKATFL-------DEHTSIHANDSSLQCFVLNDQHVPQNTLATDVEGYNRGLQERISLEYQPLESIVFLLGTPAVLETKESLSLPVSPDALTQKLLSISSNDECKLSG--------------------STSCTTPASHNPPSGYIAQYRHSAEVFPDE
928|ERR023837|249959|2502|enterica|Typhimurium|Thailand||	VMRFVYIYILVIYGSYLWFSLGGNMFTINSTNRVASTIAPYACVSDVNLEDKATFL-------DEHTSIHANDSSLQCFVLNDQHVPQNTLATDVEGYNRGLQERISLEYQPLESIVFLLGTPAVLETKESLSLPVSPDALTQKLLSISSNDECKLSG--------------------STSCTTPASHNPPSGYIAQYRHSAEVFPDE
927|ERR023811|249549|4042|enterica|Typhimurium|Mali|2002|clinical	VMRFVYIYILVIYGSYLWFSLGGNMFTINSTNRVASTIAPYACVSDVNLEDKATFL-------DEHTSIHANDSSLQCFVLNDQHVPQNTLATDVEGYNRGLQERISLEYQPLESIVFLLGTPAVLETKESLSLPVSPDALTQKLLSISSNDECKLSG--------------------STSCTTPASHNPPSGYIAQYRHSAEVFPDE
2337|H130240115|504967|4386|enterica|Typhimurium|||	VMRFVYIYILVIYGSYLWFSLGGNMFTINSTNRVASTIAPYACVSDVNLEDKATFL-------DEHTSIHANDSSLQCFVLNDQHVPQNTLATDVEGYNRGLQERISLEYQPLESIVFLLGTPAVLETKESLSLPVSPDALTQKLLSISSNDECKLSG--------------------STSCTTPASHNPPSGYIAQYRHSAEVFPDE
2336|H130240113|504752|1121|enterica|Typhimurium|||	VMRFVYIYILVIYGSYLWFSLGGNMFTINSTNRVASTIAPYACVSDVNLEDKATFL-------DEHTSIHANDSSLQCFVLNDQHVPQNTLATDVEGYNRGLQERISLEYQPLESIVFLLGTPAVLETKESLSLPVSPDALTQKLLSISSNDECKLSG--------------------STSCTTPASHNPPSGYIAQYRHSAEVFPDE
2335|H130100239|504550|100002|enterica|Typhimurium|||	VMRFVYIYILVIYGSYLWFSLGGNMFTINSTNRVASTIAPYACVSDVNLEDKATFL-------DEHTSIHANDSSLQCFVLNDQHVPQNTLATDVEGYNRGLQERISLEYQPLESIVFLLGTPAVLETKESLSLPVSPDALTQKLLSISSNDECKLSG--------------------STSCTTPASHNPPSGYIAQYRHSAEVFPDE
2333|H130100234|504385|4104|enterica|Typhimurium|||	VMRFVYIYILVIYGSYLWFSLGGNMFTINSTNRVASTIAPYACVSDVNLEDKATFL-------DEHTSIHANDSSLQCFVLNDQHVPQNTLATDVEGYNRGLQERISLEYQPLESIVFLLGTPAVLETKESLSLPVSPDALTQKLLSISSNDECKLSG--------------------STSCTTPASHNPPSGYIAQYRHSAEVFPDE
2199|H123480474|490760|1439|enterica|Enteritidis|||	VMRFVYIYILVIYGSYLWFSLGGNMFTINSTNRVASTIAPYACVSDVNLEDKATFL-------DEHTSIHANDSSLQCFVLNDQHVPQNTLATDVEGYNRGLQERISLEYQPLESIVFLLGTPAVLETKESLSLPVSPDALTQKLLSISSNDECKLSG--------------------STSCTTPASHNPPSGYIAQYRHSAEVFPDE
2135|H122760624|484133|3581|enterica|other|||	VMRFVYIYILVIYGSYLWFSLGGNMFTINSTNRVASTIAPYACVSDVNLEDKATFL-------DEHTSIHANDSSLQCFVLNDQHVPQNTLATDVEGYNRGLQERISLEYQPLESIVFLLGTPAVLETKESLSLPVSPDALTQKLLSISSNDECKLSG--------------------STSCTTPASHNPPSGYIAQYRHSAEVFPDE
2014|SRR867213|463236|442|enterica|Typhimurium|||	VMRFVYIYILVIYGSYLWFSLGGNMFTINSTNRVASTIAPYACVSDVNLEDKATFL-------DEHTSIHANDSSLQCFVLNDQHVPQNTLATDVEGYNRGLQERISLEYQPLESIVFLLGTPAVLETKESLSLPVSPDALTQKLLSISSNDECKLSG--------------------STSCTTPASHNPPSGYIAQYRHSAEVFPDE
2013|SRR867214|462968|458|enterica|Typhimurium|||	VMRFVYIYILVIYGSYLWFSLGGNMFTINSTNRVASTIAPYACVSDVNLEDKATFL-------DEHTSIHANDSSLQCFVLNDQHVPQNTLATDVEGYNRGLQERISLEYQPLESIVFLLGTPAVLETKESLSLPVSPDALTQKLLSISSNDECKLSG--------------------STSCTTPASHNPPSGYIAQYRHSAEVFPDE
2012|ERR023792|462051|2514|enterica|Typhimurium|Malawi|2005|clinical	VMRFVYIYILVIYGSYLWFSLGGNMFTINSTNRVASTIAPYACVSDVNLEDKATFL-------DEHTSIHANDSSLQCFVLNDQHVPQNTLATDVEGYNRGLQERISLEYQPLESIVFLLGTPAVLETKESLSLPVSPDALTQKLLSISSNDECKLSG--------------------STSCTTPASHNPPSGYIAQYRHSAEVFPDE
2011|ERR023772|461420|2503|enterica|Typhimurium|||	VMRFVYIYILVIYGSYLWFSLGGNMFTINSTNRVASTIAPYACVSDVNLEDKATFL-------DEHTSIHANDSSLQCFVLNDQHVPQNTLATDVEGYNRGLQERISLEYQPLESIVFLLGTPAVLETKESLSLPVSPDALTQKLLSISSNDECKLSG--------------------STSCTTPASHNPPSGYIAQYRHSAEVFPDE
2010|ERR023786|460698|1247|enterica|Typhimurium|Malawi|2002|clinical	VMRFVYIYILVIYGSYLWFSLGGNMFTINSTNRVASTIAPYACVSDVNLEDKATFL-------DEHTSIHANDSSLQCFVLNDQHVPQNTLATDVEGYNRGLQERISLEYQPLESIVFLLGTPAVLETKESLSLPVSPDALTQKLLSISSNDECKLSG--------------------STSCTTPASHNPPSGYIAQYRHSAEVFPDE
2009|ERR023833|459957|2505|enterica|Typhimurium|||	VMRFVYIYILVIYGSYLWFSLGGNMFTINSTNRVASTIAPYACVSDVNLEDKATFL-------DEHTSIHANDSSLQCFVLNDQHVPQNTLATDVEGYNRGLQERISLEYQPLESIVFLLGTPAVLETKESLSLPVSPDALTQKLLSISSNDECKLSG--------------------STSCTTPASHNPPSGYIAQYRHSAEVFPDE
2007|ERR023805|459338|4044|enterica|Typhimurium|Mali|2003|clinical	VMRFVYIYILVIYGSYLWFSLGGNMFTINSTNRVASTIAPYACVSDVNLEDKATFL-------DEHTSIHANDSSLQCFVLNDQHVPQNTLATDVEGYNRGLQERISLEYQPLESIVFLLGTPAVLETKESLSLPVSPDALTQKLLSISSNDECKLSG--------------------STSCTTPASHNPPSGYIAQYRHSAEVFPDE
2006|ERR212650|459099|4074|enterica|Typhimurium|||	VMRFVYIYILVIYGSYLWFSLGGNMFTINSTNRVASTIAPYACVSDVNLEDKATFL-------DEHTSIHANDSSLQCFVLNDQHVPQNTLATDVEGYNRGLQERISLEYQPLESIVFLLGTPAVLETKESLSLPVSPDALTQKLLSISSNDECKLSG--------------------STSCTTPASHNPPSGYIAQYRHSAEVFPDE
2004|ERR023809|458622|2524|enterica|Typhimurium|Mali|2002|clinical	VMRFVYIYILVIYGSYLWFSLGGNMFTINSTNRVASTIAPYACVSDVNLEDKATFL-------DEHTSIHANDSSLQCFVLNDQHVPQNTLATDVEGYNRGLQERISLEYQPLESIVFLLGTPAVLETKESLSLPVSPDALTQKLLSISSNDECKLSG--------------------STSCTTPASHNPPSGYIAQYRHSAEVFPDE
2003|ERR023810|458452|4412|enterica|Typhimurium|Mali|2002|clinical	VMRFVYIYILVIYGSYLWFSLGGNMFTINSTNRVASTIAPYACVSDVNLEDKATFL-------DEHTSIHANDSSLQCFVLNDQHVPQNTLATDVEGYNRGLQERISLEYQPLESIVFLLGTPAVLETKESLSLPVSPDALTQKLLSISSNDECKLSG--------------------STSCTTPASHNPPSGYIAQYRHSAEVFPDE
2002|ERR023816|458165|11121|enterica|Typhimurium|Sweden|1946|animal	VMRFVYIYILVIYGSYLWFSLGGNMFTINSTNRVASTIAPYACVSDVNLEDKATFL-------DEHTSIHANDSSLQCFVLNDQHVPQNTLATDVEGYNRGLQERISLEYQPLESIVFLLGTPAVLETKESLSLPVSPDALTQKLLSISSNDECKLSG--------------------STSCTTPASHNPPSGYIAQYRHSAEVFPDE
2000|ERR217465|457736|120136|enterica|Typhimurium|||	VMRFVYIYILVIYGSYLWFSLGGNMFTINSTNRVASTIAPYACVSDVNLEDKATFL-------DEHTSIHANDSSLQCFVLNDQHVPQNTLATDVEGYNRGLQERISLEYQPLESIVFLLGTPAVLETKESLSLPVSPDALTQKLLSISSNDECKLSG--------------------STSCTTPASHNPPSGYIAQYRHSAEVFPDE
1999|ERR024759|457664|1046|enterica|Typhimurium|||	VMRFVYIYILVIYGSYLWFSLGGNMFTINSTNRVASTIAPYACVSDVNLEDKATFL-------DEHTSIHANDSSLQCFVLNDQHVPQNTLATDVEGYNRGLQERISLEYQPLESIVFLLGTPAVLETKESLSLPVSPDALTQKLLSISSNDECKLSG--------------------STSCTTPASHNPPSGYIAQYRHSAEVFPDE
1998|ERR024761|457469|100155|enterica|Typhimurium|||	VMRFVYIYILVIYGSYLWFSLGGNMFTINSTNRVASTIAPYACVSDVNLEDKATFL-------DEHTSIHANDSSLQCFVLNDQHVPQNTLATDVEGYNRGLQERISLEYQPLESIVFLLGTPAVLETKESLSLPVSPDALTQKLLSISSNDECKLSG--------------------STSCTTPASHNPPSGYIAQYRHSAEVFPDE
1997|ERR212605|457273|4074|enterica|Typhimurium|||	VMRFVYIYILVIYGSYLWFSLGGNMFTINSTNRVASTIAPYACVSDVNLEDKATFL-------DEHTSIHANDSSLQCFVLNDQHVPQNTLATDVEGYNRGLQERISLEYQPLESIVFLLGTPAVLETKESLSLPVSPDALTQKLLSISSNDECKLSG--------------------STSCTTPASHNPPSGYIAQYRHSAEVFPDE
1996|ERR024795|457031|4048|enterica|Typhimurium|Uganda|2002|clinical	VMRFVYIYILVIYGSYLWFSLGGNMFTINSTNRVASTIAPYACVSDVNLEDKATFL-------DEHTSIHANDSSLQCFVLNDQHVPQNTLATDVEGYNRGLQERISLEYQPLESIVFLLGTPAVLETKESLSLPVSPDALTQKLLSISSNDECKLSG--------------------STSCTTPASHNPPSGYIAQYRHSAEVFPDE
1995|ERR024415|457001|100156|enterica|Typhimurium|Mozambique|2001|clinical	VMRFVYIYILVIYGSYLWFSLGGNMFTINSTNRVASTIAPYACVSDVNLEDKATFL-------DEHTSIHANDSSLQCFVLNDQHVPQNTLATDVEGYNRGLQERISLEYQPLESIVFLLGTPAVLETKESLSLPVSPDALTQKLLSISSNDECKLSG--------------------STSCTTPASHNPPSGYIAQYRHSAEVFPDE
1994|ERR024385|456795|63054|enterica|Typhimurium|||	VMRFVYIYILVIYGSYLWFSLGGNMFTINSTNRVASTIAPYACVSDVNLEDKATFL-------DEHTSIHANDSSLQCFVLNDQHVPQNTLATDVEGYNRGLQERISLEYQPLESIVFLLGTPAVLETKESLSLPVSPDALTQKLLSISSNDECKLSG--------------------STSCTTPASHNPPSGYIAQYRHSAEVFPDE
1993|ERR024387|456650|100150|enterica|Typhimurium|UK|2009|clinical	VMRFVYIYILVIYGSYLWFSLGGNMFTINSTNRVASTIAPYACVSDVNLEDKATFL-------DEHTSIHANDSSLQCFVLNDQHVPQNTLATDVEGYNRGLQERISLEYQPLESIVFLLGTPAVLETKESLSLPVSPDALTQKLLSISSNDECKLSG--------------------STSCTTPASHNPPSGYIAQYRHSAEVFPDE
1992|ERR217420|456500|4068|enterica|Typhimurium|||	VMRFVYIYILVIYGSYLWFSLGGNMFTINSTNRVASTIAPYACVSDVNLEDKATFL-------DEHTSIHANDSSLQCFVLNDQHVPQNTLATDVEGYNRGLQERISLEYQPLESIVFLLGTPAVLETKESLSLPVSPDALTQKLLSISSNDECKLSG--------------------STSCTTPASHNPPSGYIAQYRHSAEVFPDE
1991|ERR024374|456345|65525|enterica|Typhimurium|||	VMRFVYIYILVIYGSYLWFSLGGNMFTINSTNRVASTIAPYACVSDVNLEDKATFL-------DEHTSIHANDSSLQCFVLNDQHVPQNTLATDVEGYNRGLQERISLEYQPLESIVFLLGTPAVLETKESLSLPVSPDALTQKLLSISSNDECKLSG--------------------STSCTTPASHNPPSGYIAQYRHSAEVFPDE
1990|ERR024372|456138|1249|enterica|Typhimurium|||	VMRFVYIYILVIYGSYLWFSLGGNMFTINSTNRVASTIAPYACVSDVNLEDKATFL-------DEHTSIHANDSSLQCFVLNDQHVPQNTLATDVEGYNRGLQERISLEYQPLESIVFLLGTPAVLETKESLSLPVSPDALTQKLLSISSNDECKLSG--------------------STSCTTPASHNPPSGYIAQYRHSAEVFPDE
1989|ERR024407|456010|1249|enterica|Typhimurium|UK|2009|clinical	VMRFVYIYILVIYGSYLWFSLGGNMFTINSTNRVASTIAPYACVSDVNLEDKATFL-------DEHTSIHANDSSLQCFVLNDQHVPQNTLATDVEGYNRGLQERISLEYQPLESIVFLLGTPAVLETKESLSLPVSPDALTQKLLSISSNDECKLSG--------------------STSCTTPASHNPPSGYIAQYRHSAEVFPDE
1988|ERR235273|455936|4072|enterica|Typhimurium|||	VMRFVYIYILVIYGSYLWFSLGGNMFTINSTNRVASTIAPYACVSDVNLEDKATFL-------DEHTSIHANDSSLQCFVLNDQHVPQNTLATDVEGYNRGLQERISLEYQPLESIVFLLGTPAVLETKESLSLPVSPDALTQKLLSISSNDECKLSG--------------------STSCTTPASHNPPSGYIAQYRHSAEVFPDE
1986|ERR024383|455706|1245|enterica|Typhimurium|||	VMRFVYIYILVIYGSYLWFSLGGNMFTINSTNRVASTIAPYACVSDVNLEDKATFL-------DEHTSIHANDSSLQCFVLNDQHVPQNTLATDVEGYNRGLQERISLEYQPLESIVFLLGTPAVLETKESLSLPVSPDALTQKLLSISSNDECKLSG--------------------STSCTTPASHNPPSGYIAQYRHSAEVFPDE
1985|ERR024363|455457|1251|enterica|Typhimurium|||	VMRFVYIYILVIYGSYLWFSLGGNMFTINSTNRVASTIAPYACVSDVNLEDKATFL-------DEHTSIHANDSSLQCFVLNDQHVPQNTLATDVEGYNRGLQERISLEYQPLESIVFLLGTPAVLETKESLSLPVSPDALTQKLLSISSNDECKLSG--------------------STSCTTPASHNPPSGYIAQYRHSAEVFPDE
1984|ERR024396|455433|100149|enterica|Typhimurium|UK|2009|clinical	VMRFVYIYILVIYGSYLWFSLGGNMFTINSTNRVASTIAPYACVSDVNLEDKATFL-------DEHTSIHANDSSLQCFVLNDQHVPQNTLATDVEGYNRGLQERISLEYQPLESIVFLLGTPAVLETKESLSLPVSPDALTQKLLSISSNDECKLSG--------------------STSCTTPASHNPPSGYIAQYRHSAEVFPDE
1983|ERR217437|455218|4074|enterica|Typhimurium|||	VMRFVYIYILVIYGSYLWFSLGGNMFTINSTNRVASTIAPYACVSDVNLEDKATFL-------DEHTSIHANDSSLQCFVLNDQHVPQNTLATDVEGYNRGLQERISLEYQPLESIVFLLGTPAVLETKESLSLPVSPDALTQKLLSISSNDECKLSG--------------------STSCTTPASHNPPSGYIAQYRHSAEVFPDE
1982|ERR212617|455107|100192|enterica|Typhimurium|||	VMRFVYIYILVIYGSYLWFSLGGNMFTINSTNRVASTIAPYACVSDVNLEDKATFL-------DEHTSIHANDSSLQCFVLNDQHVPQNTLATDVEGYNRGLQERISLEYQPLESIVFLLGTPAVLETKESLSLPVSPDALTQKLLSISSNDECKLSG--------------------STSCTTPASHNPPSGYIAQYRHSAEVFPDE
1981|ERR024368|454994|1249|enterica|Typhimurium|||	VMRFVYIYILVIYGSYLWFSLGGNMFTINSTNRVASTIAPYACVSDVNLEDKATFL-------DEHTSIHANDSSLQCFVLNDQHVPQNTLATDVEGYNRGLQERISLEYQPLESIVFLLGTPAVLETKESLSLPVSPDALTQKLLSISSNDECKLSG--------------------STSCTTPASHNPPSGYIAQYRHSAEVFPDE
1980|ERR217463|454888|1267|enterica|Typhimurium|||	VMRFVYIYILVIYGSYLWFSLGGNMFTINSTNRVASTIAPYACVSDVNLEDKATFL-------DEHTSIHANDSSLQCFVLNDQHVPQNTLATDVEGYNRGLQERISLEYQPLESIVFLLGTPAVLETKESLSLPVSPDALTQKLLSISSNDECKLSG--------------------STSCTTPASHNPPSGYIAQYRHSAEVFPDE
1979|ERR212631|454737|89994|enterica|Typhimurium|||	VMRFVYIYILVIYGSYLWFSLGGNMFTINSTNRVASTIAPYACVSDVNLEDKATFL-------DEHTSIHANDSSLQCFVLNDQHVPQNTLATDVEGYNRGLQERISLEYQPLESIVFLLGTPAVLETKESLSLPVSPDALTQKLLSISSNDECKLSG--------------------STSCTTPASHNPPSGYIAQYRHSAEVFPDE
1978|ERR217397|454597|42750|enterica|Typhimurium|||	VMRFVYIYILVIYGSYLWFSLGGNMFTINSTNRVASTIAPYACVSDVNLEDKATFL-------DEHTSIHANDSSLQCFVLNDQHVPQNTLATDVEGYNRGLQERISLEYQPLESIVFLLGTPAVLETKESLSLPVSPDALTQKLLSISSNDECKLSG--------------------STSCTTPASHNPPSGYIAQYRHSAEVFPDE
1977|ERR217408|454513|4062|enterica|Typhimurium|||	VMRFVYIYILVIYGSYLWFSLGGNMFTINSTNRVASTIAPYACVSDVNLEDKATFL-------DEHTSIHANDSSLQCFVLNDQHVPQNTLATDVEGYNRGLQERISLEYQPLESIVFLLGTPAVLETKESLSLPVSPDALTQKLLSISSNDECKLSG--------------------STSCTTPASHNPPSGYIAQYRHSAEVFPDE
1976|ERR230462|454356|2799|enterica|Typhimurium|||	VMRFVYIYILVIYGSYLWFSLGGNMFTINSTNRVASTIAPYACVSDVNLEDKATFL-------DEHTSIHANDSSLQCFVLNDQHVPQNTLATDVEGYNRGLQERISLEYQPLESIVFLLGTPAVLETKESLSLPVSPDALTQKLLSISSNDECKLSG--------------------STSCTTPASHNPPSGYIAQYRHSAEVFPDE
1975|ERR217446|454233|4066|enterica|Typhimurium|||	VMRFVYIYILVIYGSYLWFSLGGNMFTINSTNRVASTIAPYACVSDVNLEDKATFL-------DEHTSIHANDSSLQCFVLNDQHVPQNTLATDVEGYNRGLQERISLEYQPLESIVFLLGTPAVLETKESLSLPVSPDALTQKLLSISSNDECKLSG--------------------STSCTTPASHNPPSGYIAQYRHSAEVFPDE
1974|ERR230398|454139|151471|enterica|Typhimurium|||	VMRFVYIYILVIYGSYLWFSLGGNMFTINSTNRVASTIAPYACVSDVNLEDKATFL-------DEHTSIHANDSSLQCFVLNDQHVPQNTLATDVEGYNRGLQERISLEYQPLESIVFLLGTPAVLETKESLSLPVSPDALTQKLLSISSNDECKLSG--------------------STSCTTPASHNPPSGYIAQYRHSAEVFPDE
1973|ERR217417|453967|100168|enterica|Typhimurium|||	VMRFVYIYILVIYGSYLWFSLGGNMFTINSTNRVASTIAPYACVSDVNLEDKATFL-------DEHTSIHANDSSLQCFVLNDQHVPQNTLATDVEGYNRGLQERISLEYQPLESIVFLLGTPAVLETKESLSLPVSPDALTQKLLSISSNDECKLSG--------------------STSCTTPASHNPPSGYIAQYRHSAEVFPDE
1972|ERR024770|453919|94188|enterica|Typhimurium|Mozambique|2001|clinical	VMRFVYIYILVIYGSYLWFSLGGNMFTINSTNRVASTIAPYACVSDVNLEDKATFL-------DEHTSIHANDSSLQCFVLNDQHVPQNTLATDVEGYNRGLQERISLEYQPLESIVFLLGTPAVLETKESLSLPVSPDALTQKLLSISSNDECKLSG--------------------STSCTTPASHNPPSGYIAQYRHSAEVFPDE
1971|ERR235364|453743|100198|enterica|Typhimurium|||	VMRFVYIYILVIYGSYLWFSLGGNMFTINSTNRVASTIAPYACVSDVNLEDKATFL-------DEHTSIHANDSSLQCFVLNDQHVPQNTLATDVEGYNRGLQERISLEYQPLESIVFLLGTPAVLETKESLSLPVSPDALTQKLLSISSNDECKLSG--------------------STSCTTPASHNPPSGYIAQYRHSAEVFPDE
1970|ERR217444|453657|1068|enterica|Typhimurium|||	VMRFVYIYILVIYGSYLWFSLGGNMFTINSTNRVASTIAPYACVSDVNLEDKATFL-------DEHTSIHANDSSLQCFVLNDQHVPQNTLATDVEGYNRGLQERISLEYQPLESIVFLLGTPAVLETKESLSLPVSPDALTQKLLSISSNDECKLSG--------------------STSCTTPASHNPPSGYIAQYRHSAEVFPDE
1968|ERR212576|453425|3047|enterica|Typhimurium|||	VMRFVYIYILVIYGSYLWFSLGGNMFTINSTNRVASTIAPYACVSDVNLEDKATFL-------DEHTSIHANDSSLQCFVLNDQHVPQNTLATDVEGYNRGLQERISLEYQPLESIVFLLGTPAVLETKESLSLPVSPDALTQKLLSISSNDECKLSG--------------------STSCTTPASHNPPSGYIAQYRHSAEVFPDE
1967|ERR212523|453306|4072|enterica|Typhimurium|||	VMRFVYIYILVIYGSYLWFSLGGNMFTINSTNRVASTIAPYACVSDVNLEDKATFL-------DEHTSIHANDSSLQCFVLNDQHVPQNTLATDVEGYNRGLQERISLEYQPLESIVFLLGTPAVLETKESLSLPVSPDALTQKLLSISSNDECKLSG--------------------STSCTTPASHNPPSGYIAQYRHSAEVFPDE
1966|ERR235288|453181|4068|enterica|Typhimurium|||	VMRFVYIYILVIYGSYLWFSLGGNMFTINSTNRVASTIAPYACVSDVNLEDKATFL-------DEHTSIHANDSSLQCFVLNDQHVPQNTLATDVEGYNRGLQERISLEYQPLESIVFLLGTPAVLETKESLSLPVSPDALTQKLLSISSNDECKLSG--------------------STSCTTPASHNPPSGYIAQYRHSAEVFPDE
1965|ERR235367|453071|4072|enterica|Typhimurium|||	VMRFVYIYILVIYGSYLWFSLGGNMFTINSTNRVASTIAPYACVSDVNLEDKATFL-------DEHTSIHANDSSLQCFVLNDQHVPQNTLATDVEGYNRGLQERISLEYQPLESIVFLLGTPAVLETKESLSLPVSPDALTQKLLSISSNDECKLSG--------------------STSCTTPASHNPPSGYIAQYRHSAEVFPDE
1964|ERR235213|452954|4072|enterica|Typhimurium|||	VMRFVYIYILVIYGSYLWFSLGGNMFTINSTNRVASTIAPYACVSDVNLEDKATFL-------DEHTSIHANDSSLQCFVLNDQHVPQNTLATDVEGYNRGLQERISLEYQPLESIVFLLGTPAVLETKESLSLPVSPDALTQKLLSISSNDECKLSG--------------------STSCTTPASHNPPSGYIAQYRHSAEVFPDE
1963|ERR217433|452840|1269|enterica|Typhimurium|||	VMRFVYIYILVIYGSYLWFSLGGNMFTINSTNRVASTIAPYACVSDVNLEDKATFL-------DEHTSIHANDSSLQCFVLNDQHVPQNTLATDVEGYNRGLQERISLEYQPLESIVFLLGTPAVLETKESLSLPVSPDALTQKLLSISSNDECKLSG--------------------STSCTTPASHNPPSGYIAQYRHSAEVFPDE
1962|ERR230466|452741|4636|enterica|Typhimurium|||	VMRFVYIYILVIYGSYLWFSLGGNMFTINSTNRVASTIAPYACVSDVNLEDKATFL-------DEHTSIHANDSSLQCFVLNDQHVPQNTLATDVEGYNRGLQERISLEYQPLESIVFLLGTPAVLETKESLSLPVSPDALTQKLLSISSNDECKLSG--------------------STSCTTPASHNPPSGYIAQYRHSAEVFPDE
1961|ERR217436|452615|4072|enterica|Typhimurium|||	VMRFVYIYILVIYGSYLWFSLGGNMFTINSTNRVASTIAPYACVSDVNLEDKATFL-------DEHTSIHANDSSLQCFVLNDQHVPQNTLATDVEGYNRGLQERISLEYQPLESIVFLLGTPAVLETKESLSLPVSPDALTQKLLSISSNDECKLSG--------------------STSCTTPASHNPPSGYIAQYRHSAEVFPDE
1959|ERR217401|452387|1271|enterica|Typhimurium|||	VMRFVYIYILVIYGSYLWFSLGGNMFTINSTNRVASTIAPYACVSDVNLEDKATFL-------DEHTSIHANDSSLQCFVLNDQHVPQNTLATDVEGYNRGLQERISLEYQPLESIVFLLGTPAVLETKESLSLPVSPDALTQKLLSISSNDECKLSG--------------------STSCTTPASHNPPSGYIAQYRHSAEVFPDE
1958|ERR212514|452270|4068|enterica|Typhimurium|||	VMRFVYIYILVIYGSYLWFSLGGNMFTINSTNRVASTIAPYACVSDVNLEDKATFL-------DEHTSIHANDSSLQCFVLNDQHVPQNTLATDVEGYNRGLQERISLEYQPLESIVFLLGTPAVLETKESLSLPVSPDALTQKLLSISSNDECKLSG--------------------STSCTTPASHNPPSGYIAQYRHSAEVFPDE
1957|ERR235287|452160|4076|enterica|Typhimurium|||	VMRFVYIYILVIYGSYLWFSLGGNMFTINSTNRVASTIAPYACVSDVNLEDKATFL-------DEHTSIHANDSSLQCFVLNDQHVPQNTLATDVEGYNRGLQERISLEYQPLESIVFLLGTPAVLETKESLSLPVSPDALTQKLLSISSNDECKLSG--------------------STSCTTPASHNPPSGYIAQYRHSAEVFPDE
1956|ERR217390|452039|4074|enterica|Typhimurium|||	VMRFVYIYILVIYGSYLWFSLGGNMFTINSTNRVASTIAPYACVSDVNLEDKATFL-------DEHTSIHANDSSLQCFVLNDQHVPQNTLATDVEGYNRGLQERISLEYQPLESIVFLLGTPAVLETKESLSLPVSPDALTQKLLSISSNDECKLSG--------------------STSCTTPASHNPPSGYIAQYRHSAEVFPDE
1955|ERR235270|451897|119428|enterica|Typhimurium|||	VMRFVYIYILVIYGSYLWFSLGGNMFTINSTNRVASTIAPYACVSDVNLEDKATFL-------DEHTSIHANDSSLQCFVLNDQHVPQNTLATDVEGYNRGLQERISLEYQPLESIVFLLGTPAVLETKESLSLPVSPDALTQKLLSISSNDECKLSG--------------------STSCTTPASHNPPSGYIAQYRHSAEVFPDE
1954|ERR235289|451813|4268|enterica|Typhimurium|||	VMRFVYIYILVIYGSYLWFSLGGNMFTINSTNRVASTIAPYACVSDVNLEDKATFL-------DEHTSIHANDSSLQCFVLNDQHVPQNTLATDVEGYNRGLQERISLEYQPLESIVFLLGTPAVLETKESLSLPVSPDALTQKLLSISSNDECKLSG--------------------STSCTTPASHNPPSGYIAQYRHSAEVFPDE
1952|ERR217423|451603|27741|enterica|Typhimurium|||	VMRFVYIYILVIYGSYLWFSLGGNMFTINSTNRVASTIAPYACVSDVNLEDKATFL-------DEHTSIHANDSSLQCFVLNDQHVPQNTLATDVEGYNRGLQERISLEYQPLESIVFLLGTPAVLETKESLSLPVSPDALTQKLLSISSNDECKLSG--------------------STSCTTPASHNPPSGYIAQYRHSAEVFPDE
1951|ERR212533|451496|4070|enterica|Typhimurium|||	VMRFVYIYILVIYGSYLWFSLGGNMFTINSTNRVASTIAPYACVSDVNLEDKATFL-------DEHTSIHANDSSLQCFVLNDQHVPQNTLATDVEGYNRGLQERISLEYQPLESIVFLLGTPAVLETKESLSLPVSPDALTQKLLSISSNDECKLSG--------------------STSCTTPASHNPPSGYIAQYRHSAEVFPDE
1950|ERR235281|451378|4070|enterica|Typhimurium|||	VMRFVYIYILVIYGSYLWFSLGGNMFTINSTNRVASTIAPYACVSDVNLEDKATFL-------DEHTSIHANDSSLQCFVLNDQHVPQNTLATDVEGYNRGLQERISLEYQPLESIVFLLGTPAVLETKESLSLPVSPDALTQKLLSISSNDECKLSG--------------------STSCTTPASHNPPSGYIAQYRHSAEVFPDE
1949|ERR235210|451247|119040|enterica|Typhimurium|||	VMRFVYIYILVIYGSYLWFSLGGNMFTINSTNRVASTIAPYACVSDVNLEDKATFL-------DEHTSIHANDSSLQCFVLNDQHVPQNTLATDVEGYNRGLQERISLEYQPLESIVFLLGTPAVLETKESLSLPVSPDALTQKLLSISSNDECKLSG--------------------STSCTTPASHNPPSGYIAQYRHSAEVFPDE
1948|ERR235255|451173|4090|enterica|Typhimurium|||	VMRFVYIYILVIYGSYLWFSLGGNMFTINSTNRVASTIAPYACVSDVNLEDKATFL-------DEHTSIHANDSSLQCFVLNDQHVPQNTLATDVEGYNRGLQERISLEYQPLESIVFLLGTPAVLETKESLSLPVSPDALTQKLLSISSNDECKLSG--------------------STSCTTPASHNPPSGYIAQYRHSAEVFPDE
1947|ERR212515|451065|4070|enterica|Typhimurium|||	VMRFVYIYILVIYGSYLWFSLGGNMFTINSTNRVASTIAPYACVSDVNLEDKATFL-------DEHTSIHANDSSLQCFVLNDQHVPQNTLATDVEGYNRGLQERISLEYQPLESIVFLLGTPAVLETKESLSLPVSPDALTQKLLSISSNDECKLSG--------------------STSCTTPASHNPPSGYIAQYRHSAEVFPDE
1946|ERR212608|450926|89991|enterica|Typhimurium|||	VMRFVYIYILVIYGSYLWFSLGGNMFTINSTNRVASTIAPYACVSDVNLEDKATFL-------DEHTSIHANDSSLQCFVLNDQHVPQNTLATDVEGYNRGLQERISLEYQPLESIVFLLGTPAVLETKESLSLPVSPDALTQKLLSISSNDECKLSG--------------------STSCTTPASHNPPSGYIAQYRHSAEVFPDE
1945|ERR235258|450819|100204|enterica|Typhimurium|||	VMRFVYIYILVIYGSYLWFSLGGNMFTINSTNRVASTIAPYACVSDVNLEDKATFL-------DEHTSIHANDSSLQCFVLNDQHVPQNTLATDVEGYNRGLQERISLEYQPLESIVFLLGTPAVLETKESLSLPVSPDALTQKLLSISSNDECKLSG--------------------STSCTTPASHNPPSGYIAQYRHSAEVFPDE
1944|ERR235232|450752|5283|enterica|Typhimurium|||	VMRFVYIYILVIYGSYLWFSLGGNMFTINSTNRVASTIAPYACVSDVNLEDKATFL-------DEHTSIHANDSSLQCFVLNDQHVPQNTLATDVEGYNRGLQERISLEYQPLESIVFLLGTPAVLETKESLSLPVSPDALTQKLLSISSNDECKLSG--------------------STSCTTPASHNPPSGYIAQYRHSAEVFPDE
1943|ERR217385|450649|4072|enterica|Typhimurium|||	VMRFVYIYILVIYGSYLWFSLGGNMFTINSTNRVASTIAPYACVSDVNLEDKATFL-------DEHTSIHANDSSLQCFVLNDQHVPQNTLATDVEGYNRGLQERISLEYQPLESIVFLLGTPAVLETKESLSLPVSPDALTQKLLSISSNDECKLSG--------------------STSCTTPASHNPPSGYIAQYRHSAEVFPDE
1942|ERR217388|450545|27747|enterica|Typhimurium|||	VMRFVYIYILVIYGSYLWFSLGGNMFTINSTNRVASTIAPYACVSDVNLEDKATFL-------DEHTSIHANDSSLQCFVLNDQHVPQNTLATDVEGYNRGLQERISLEYQPLESIVFLLGTPAVLETKESLSLPVSPDALTQKLLSISSNDECKLSG--------------------STSCTTPASHNPPSGYIAQYRHSAEVFPDE
1941|ERR235208|450448|4266|enterica|Typhimurium|||	VMRFVYIYILVIYGSYLWFSLGGNMFTINSTNRVASTIAPYACVSDVNLEDKATFL-------DEHTSIHANDSSLQCFVLNDQHVPQNTLATDVEGYNRGLQERISLEYQPLESIVFLLGTPAVLETKESLSLPVSPDALTQKLLSISSNDECKLSG--------------------STSCTTPASHNPPSGYIAQYRHSAEVFPDE
1940|ERR217458|450342|4070|enterica|Typhimurium|||	VMRFVYIYILVIYGSYLWFSLGGNMFTINSTNRVASTIAPYACVSDVNLEDKATFL-------DEHTSIHANDSSLQCFVLNDQHVPQNTLATDVEGYNRGLQERISLEYQPLESIVFLLGTPAVLETKESLSLPVSPDALTQKLLSISSNDECKLSG--------------------STSCTTPASHNPPSGYIAQYRHSAEVFPDE
1939|ERR235216|450246|4074|enterica|Typhimurium|||	VMRFVYIYILVIYGSYLWFSLGGNMFTINSTNRVASTIAPYACVSDVNLEDKATFL-------DEHTSIHANDSSLQCFVLNDQHVPQNTLATDVEGYNRGLQERISLEYQPLESIVFLLGTPAVLETKESLSLPVSPDALTQKLLSISSNDECKLSG--------------------STSCTTPASHNPPSGYIAQYRHSAEVFPDE
1938|ERR230403|450113|4636|enterica|Typhimurium|||	VMRFVYIYILVIYGSYLWFSLGGNMFTINSTNRVASTIAPYACVSDVNLEDKATFL-------DEHTSIHANDSSLQCFVLNDQHVPQNTLATDVEGYNRGLQERISLEYQPLESIVFLLGTPAVLETKESLSLPVSPDALTQKLLSISSNDECKLSG--------------------STSCTTPASHNPPSGYIAQYRHSAEVFPDE
1937|ERR235283|450046|4072|enterica|Typhimurium|||	VMRFVYIYILVIYGSYLWFSLGGNMFTINSTNRVASTIAPYACVSDVNLEDKATFL-------DEHTSIHANDSSLQCFVLNDQHVPQNTLATDVEGYNRGLQERISLEYQPLESIVFLLGTPAVLETKESLSLPVSPDALTQKLLSISSNDECKLSG--------------------STSCTTPASHNPPSGYIAQYRHSAEVFPDE
1936|ERR235246|449916|119432|enterica|Typhimurium|||	VMRFVYIYILVIYGSYLWFSLGGNMFTINSTNRVASTIAPYACVSDVNLEDKATFL-------DEHTSIHANDSSLQCFVLNDQHVPQNTLATDVEGYNRGLQERISLEYQPLESIVFLLGTPAVLETKESLSLPVSPDALTQKLLSISSNDECKLSG--------------------STSCTTPASHNPPSGYIAQYRHSAEVFPDE
1935|ERR212593|449843|4070|enterica|Typhimurium|||	VMRFVYIYILVIYGSYLWFSLGGNMFTINSTNRVASTIAPYACVSDVNLEDKATFL-------DEHTSIHANDSSLQCFVLNDQHVPQNTLATDVEGYNRGLQERISLEYQPLESIVFLLGTPAVLETKESLSLPVSPDALTQKLLSISSNDECKLSG--------------------STSCTTPASHNPPSGYIAQYRHSAEVFPDE
1934|ERR230411|449684|4427|enterica|Typhimurium|||	VMRFVYIYILVIYGSYLWFSLGGNMFTINSTNRVASTIAPYACVSDVNLEDKATFL-------DEHTSIHANDSSLQCFVLNDQHVPQNTLATDVEGYNRGLQERISLEYQPLESIVFLLGTPAVLETKESLSLPVSPDALTQKLLSISSNDECKLSG--------------------STSCTTPASHNPPSGYIAQYRHSAEVFPDE
1933|ERR235199|449621|100210|enterica|Typhimurium|||	VMRFVYIYILVIYGSYLWFSLGGNMFTINSTNRVASTIAPYACVSDVNLEDKATFL-------DEHTSIHANDSSLQCFVLNDQHVPQNTLATDVEGYNRGLQERISLEYQPLESIVFLLGTPAVLETKESLSLPVSPDALTQKLLSISSNDECKLSG--------------------STSCTTPASHNPPSGYIAQYRHSAEVFPDE
1932|ERR235274|449553|4070|enterica|Typhimurium|||	VMRFVYIYILVIYGSYLWFSLGGNMFTINSTNRVASTIAPYACVSDVNLEDKATFL-------DEHTSIHANDSSLQCFVLNDQHVPQNTLATDVEGYNRGLQERISLEYQPLESIVFLLGTPAVLETKESLSLPVSPDALTQKLLSISSNDECKLSG--------------------STSCTTPASHNPPSGYIAQYRHSAEVFPDE
1931|ERR235253|449429|119410|enterica|Typhimurium|||	VMRFVYIYILVIYGSYLWFSLGGNMFTINSTNRVASTIAPYACVSDVNLEDKATFL-------DEHTSIHANDSSLQCFVLNDQHVPQNTLATDVEGYNRGLQERISLEYQPLESIVFLLGTPAVLETKESLSLPVSPDALTQKLLSISSNDECKLSG--------------------STSCTTPASHNPPSGYIAQYRHSAEVFPDE
1930|ERR235224|449362|4070|enterica|Typhimurium|||	VMRFVYIYILVIYGSYLWFSLGGNMFTINSTNRVASTIAPYACVSDVNLEDKATFL-------DEHTSIHANDSSLQCFVLNDQHVPQNTLATDVEGYNRGLQERISLEYQPLESIVFLLGTPAVLETKESLSLPVSPDALTQKLLSISSNDECKLSG--------------------STSCTTPASHNPPSGYIAQYRHSAEVFPDE
1929|ERR235247|449237|472|enterica|Typhimurium|||	VMRFVYIYILVIYGSYLWFSLGGNMFTINSTNRVASTIAPYACVSDVNLEDKATFL-------DEHTSIHANDSSLQCFVLNDQHVPQNTLATDVEGYNRGLQERISLEYQPLESIVFLLGTPAVLETKESLSLPVSPDALTQKLLSISSNDECKLSG--------------------STSCTTPASHNPPSGYIAQYRHSAEVFPDE
1928|ERR212558|449169|4072|enterica|Typhimurium|||	VMRFVYIYILVIYGSYLWFSLGGNMFTINSTNRVASTIAPYACVSDVNLEDKATFL-------DEHTSIHANDSSLQCFVLNDQHVPQNTLATDVEGYNRGLQERISLEYQPLESIVFLLGTPAVLETKESLSLPVSPDALTQKLLSISSNDECKLSG--------------------STSCTTPASHNPPSGYIAQYRHSAEVFPDE
1927|ERR217382|449061|4066|enterica|Typhimurium|||	VMRFVYIYILVIYGSYLWFSLGGNMFTINSTNRVASTIAPYACVSDVNLEDKATFL-------DEHTSIHANDSSLQCFVLNDQHVPQNTLATDVEGYNRGLQERISLEYQPLESIVFLLGTPAVLETKESLSLPVSPDALTQKLLSISSNDECKLSG--------------------STSCTTPASHNPPSGYIAQYRHSAEVFPDE
1926|ERR212592|448980|4074|enterica|Typhimurium|||	VMRFVYIYILVIYGSYLWFSLGGNMFTINSTNRVASTIAPYACVSDVNLEDKATFL-------DEHTSIHANDSSLQCFVLNDQHVPQNTLATDVEGYNRGLQERISLEYQPLESIVFLLGTPAVLETKESLSLPVSPDALTQKLLSISSNDECKLSG--------------------STSCTTPASHNPPSGYIAQYRHSAEVFPDE
1925|ERR235256|448850|5216|enterica|Typhimurium|||	VMRFVYIYILVIYGSYLWFSLGGNMFTINSTNRVASTIAPYACVSDVNLEDKATFL-------DEHTSIHANDSSLQCFVLNDQHVPQNTLATDVEGYNRGLQERISLEYQPLESIVFLLGTPAVLETKESLSLPVSPDALTQKLLSISSNDECKLSG--------------------STSCTTPASHNPPSGYIAQYRHSAEVFPDE
1923|ERR212613|448644|119225|enterica|Typhimurium|||	VMRFVYIYILVIYGSYLWFSLGGNMFTINSTNRVASTIAPYACVSDVNLEDKATFL-------DEHTSIHANDSSLQCFVLNDQHVPQNTLATDVEGYNRGLQERISLEYQPLESIVFLLGTPAVLETKESLSLPVSPDALTQKLLSISSNDECKLSG--------------------STSCTTPASHNPPSGYIAQYRHSAEVFPDE
1922|ERR235271|448563|100198|enterica|Typhimurium|||	VMRFVYIYILVIYGSYLWFSLGGNMFTINSTNRVASTIAPYACVSDVNLEDKATFL-------DEHTSIHANDSSLQCFVLNDQHVPQNTLATDVEGYNRGLQERISLEYQPLESIVFLLGTPAVLETKESLSLPVSPDALTQKLLSISSNDECKLSG--------------------STSCTTPASHNPPSGYIAQYRHSAEVFPDE
1921|ERR217396|448493|4066|enterica|Typhimurium|||	VMRFVYIYILVIYGSYLWFSLGGNMFTINSTNRVASTIAPYACVSDVNLEDKATFL-------DEHTSIHANDSSLQCFVLNDQHVPQNTLATDVEGYNRGLQERISLEYQPLESIVFLLGTPAVLETKESLSLPVSPDALTQKLLSISSNDECKLSG--------------------STSCTTPASHNPPSGYIAQYRHSAEVFPDE
1920|ERR235211|448394|119229|enterica|Typhimurium|||	VMRFVYIYILVIYGSYLWFSLGGNMFTINSTNRVASTIAPYACVSDVNLEDKATFL-------DEHTSIHANDSSLQCFVLNDQHVPQNTLATDVEGYNRGLQERISLEYQPLESIVFLLGTPAVLETKESLSLPVSPDALTQKLLSISSNDECKLSG--------------------STSCTTPASHNPPSGYIAQYRHSAEVFPDE
1919|ERR217468|448314|4068|enterica|Typhimurium|||	VMRFVYIYILVIYGSYLWFSLGGNMFTINSTNRVASTIAPYACVSDVNLEDKATFL-------DEHTSIHANDSSLQCFVLNDQHVPQNTLATDVEGYNRGLQERISLEYQPLESIVFLLGTPAVLETKESLSLPVSPDALTQKLLSISSNDECKLSG--------------------STSCTTPASHNPPSGYIAQYRHSAEVFPDE
1918|ERR230382|448189|151471|enterica|Typhimurium|||	VMRFVYIYILVIYGSYLWFSLGGNMFTINSTNRVASTIAPYACVSDVNLEDKATFL-------DEHTSIHANDSSLQCFVLNDQHVPQNTLATDVEGYNRGLQERISLEYQPLESIVFLLGTPAVLETKESLSLPVSPDALTQKLLSISSNDECKLSG--------------------STSCTTPASHNPPSGYIAQYRHSAEVFPDE
1917|ERR212615|448094|100481|enterica|Typhimurium|||	VMRFVYIYILVIYGSYLWFSLGGNMFTINSTNRVASTIAPYACVSDVNLEDKATFL-------DEHTSIHANDSSLQCFVLNDQHVPQNTLATDVEGYNRGLQERISLEYQPLESIVFLLGTPAVLETKESLSLPVSPDALTQKLLSISSNDECKLSG--------------------STSCTTPASHNPPSGYIAQYRHSAEVFPDE
1916|ERR217469|448028|4068|enterica|Typhimurium|||	VMRFVYIYILVIYGSYLWFSLGGNMFTINSTNRVASTIAPYACVSDVNLEDKATFL-------DEHTSIHANDSSLQCFVLNDQHVPQNTLATDVEGYNRGLQERISLEYQPLESIVFLLGTPAVLETKESLSLPVSPDALTQKLLSISSNDECKLSG--------------------STSCTTPASHNPPSGYIAQYRHSAEVFPDE
1915|ERR235233|447941|5695|enterica|Typhimurium|||	VMRFVYIYILVIYGSYLWFSLGGNMFTINSTNRVASTIAPYACVSDVNLEDKATFL-------DEHTSIHANDSSLQCFVLNDQHVPQNTLATDVEGYNRGLQERISLEYQPLESIVFLLGTPAVLETKESLSLPVSPDALTQKLLSISSNDECKLSG--------------------STSCTTPASHNPPSGYIAQYRHSAEVFPDE
1914|ERR235266|447847|4070|enterica|Typhimurium|||	VMRFVYIYILVIYGSYLWFSLGGNMFTINSTNRVASTIAPYACVSDVNLEDKATFL-------DEHTSIHANDSSLQCFVLNDQHVPQNTLATDVEGYNRGLQERISLEYQPLESIVFLLGTPAVLETKESLSLPVSPDALTQKLLSISSNDECKLSG--------------------STSCTTPASHNPPSGYIAQYRHSAEVFPDE
1913|ERR235198|447731|119227|enterica|Typhimurium|||	VMRFVYIYILVIYGSYLWFSLGGNMFTINSTNRVASTIAPYACVSDVNLEDKATFL-------DEHTSIHANDSSLQCFVLNDQHVPQNTLATDVEGYNRGLQERISLEYQPLESIVFLLGTPAVLETKESLSLPVSPDALTQKLLSISSNDECKLSG--------------------STSCTTPASHNPPSGYIAQYRHSAEVFPDE
1912|ERR235377|447649|4068|enterica|Typhimurium|||	VMRFVYIYILVIYGSYLWFSLGGNMFTINSTNRVASTIAPYACVSDVNLEDKATFL-------DEHTSIHANDSSLQCFVLNDQHVPQNTLATDVEGYNRGLQERISLEYQPLESIVFLLGTPAVLETKESLSLPVSPDALTQKLLSISSNDECKLSG--------------------STSCTTPASHNPPSGYIAQYRHSAEVFPDE
1910|ERR235221|447465|119233|enterica|Typhimurium|||	VMRFVYIYILVIYGSYLWFSLGGNMFTINSTNRVASTIAPYACVSDVNLEDKATFL-------DEHTSIHANDSSLQCFVLNDQHVPQNTLATDVEGYNRGLQERISLEYQPLESIVFLLGTPAVLETKESLSLPVSPDALTQKLLSISSNDECKLSG--------------------STSCTTPASHNPPSGYIAQYRHSAEVFPDE
1909|ERR230376|447395|5843|enterica|Typhimurium|||	VMRFVYIYILVIYGSYLWFSLGGNMFTINSTNRVASTIAPYACVSDVNLEDKATFL-------DEHTSIHANDSSLQCFVLNDQHVPQNTLATDVEGYNRGLQERISLEYQPLESIVFLLGTPAVLETKESLSLPVSPDALTQKLLSISSNDECKLSG--------------------STSCTTPASHNPPSGYIAQYRHSAEVFPDE
1908|ERR235260|447287|119430|enterica|Typhimurium|||	VMRFVYIYILVIYGSYLWFSLGGNMFTINSTNRVASTIAPYACVSDVNLEDKATFL-------DEHTSIHANDSSLQCFVLNDQHVPQNTLATDVEGYNRGLQERISLEYQPLESIVFLLGTPAVLETKESLSLPVSPDALTQKLLSISSNDECKLSG--------------------STSCTTPASHNPPSGYIAQYRHSAEVFPDE
1907|ERR235269|447195|5194|enterica|Typhimurium|||	VMRFVYIYILVIYGSYLWFSLGGNMFTINSTNRVASTIAPYACVSDVNLEDKATFL-------DEHTSIHANDSSLQCFVLNDQHVPQNTLATDVEGYNRGLQERISLEYQPLESIVFLLGTPAVLETKESLSLPVSPDALTQKLLSISSNDECKLSG--------------------STSCTTPASHNPPSGYIAQYRHSAEVFPDE
1906|ERR217454|447135|1070|enterica|Typhimurium|||	VMRFVYIYILVIYGSYLWFSLGGNMFTINSTNRVASTIAPYACVSDVNLEDKATFL-------DEHTSIHANDSSLQCFVLNDQHVPQNTLATDVEGYNRGLQERISLEYQPLESIVFLLGTPAVLETKESLSLPVSPDALTQKLLSISSNDECKLSG--------------------STSCTTPASHNPPSGYIAQYRHSAEVFPDE
1905|ERR235234|447017|119420|enterica|Typhimurium|||	VMRFVYIYILVIYGSYLWFSLGGNMFTINSTNRVASTIAPYACVSDVNLEDKATFL-------DEHTSIHANDSSLQCFVLNDQHVPQNTLATDVEGYNRGLQERISLEYQPLESIVFLLGTPAVLETKESLSLPVSPDALTQKLLSISSNDECKLSG--------------------STSCTTPASHNPPSGYIAQYRHSAEVFPDE
1904|ERR235279|446932|100208|enterica|Typhimurium|||	VMRFVYIYILVIYGSYLWFSLGGNMFTINSTNRVASTIAPYACVSDVNLEDKATFL-------DEHTSIHANDSSLQCFVLNDQHVPQNTLATDVEGYNRGLQERISLEYQPLESIVFLLGTPAVLETKESLSLPVSPDALTQKLLSISSNDECKLSG--------------------STSCTTPASHNPPSGYIAQYRHSAEVFPDE
1903|ERR212577|446876|3037|enterica|Typhimurium|||	VMRFVYIYILVIYGSYLWFSLGGNMFTINSTNRVASTIAPYACVSDVNLEDKATFL-------DEHTSIHANDSSLQCFVLNDQHVPQNTLATDVEGYNRGLQERISLEYQPLESIVFLLGTPAVLETKESLSLPVSPDALTQKLLSISSNDECKLSG--------------------STSCTTPASHNPPSGYIAQYRHSAEVFPDE
1902|ERR212559|446783|3041|enterica|Typhimurium|||	VMRFVYIYILVIYGSYLWFSLGGNMFTINSTNRVASTIAPYACVSDVNLEDKATFL-------DEHTSIHANDSSLQCFVLNDQHVPQNTLATDVEGYNRGLQERISLEYQPLESIVFLLGTPAVLETKESLSLPVSPDALTQKLLSISSNDECKLSG--------------------STSCTTPASHNPPSGYIAQYRHSAEVFPDE
1899|ERR235244|446516|4264|enterica|Typhimurium|||	VMRFVYIYILVIYGSYLWFSLGGNMFTINSTNRVASTIAPYACVSDVNLEDKATFL-------DEHTSIHANDSSLQCFVLNDQHVPQNTLATDVEGYNRGLQERISLEYQPLESIVFLLGTPAVLETKESLSLPVSPDALTQKLLSISSNDECKLSG--------------------STSCTTPASHNPPSGYIAQYRHSAEVFPDE
1897|ERR235201|446342|4068|enterica|Typhimurium|||	VMRFVYIYILVIYGSYLWFSLGGNMFTINSTNRVASTIAPYACVSDVNLEDKATFL-------DEHTSIHANDSSLQCFVLNDQHVPQNTLATDVEGYNRGLQERISLEYQPLESIVFLLGTPAVLETKESLSLPVSPDALTQKLLSISSNDECKLSG--------------------STSCTTPASHNPPSGYIAQYRHSAEVFPDE
1896|ERR235240|446236|119221|enterica|Typhimurium|||	VMRFVYIYILVIYGSYLWFSLGGNMFTINSTNRVASTIAPYACVSDVNLEDKATFL-------DEHTSIHANDSSLQCFVLNDQHVPQNTLATDVEGYNRGLQERISLEYQPLESIVFLLGTPAVLETKESLSLPVSPDALTQKLLSISSNDECKLSG--------------------STSCTTPASHNPPSGYIAQYRHSAEVFPDE
1895|ERR235235|446153|119430|enterica|Typhimurium|||	VMRFVYIYILVIYGSYLWFSLGGNMFTINSTNRVASTIAPYACVSDVNLEDKATFL-------DEHTSIHANDSSLQCFVLNDQHVPQNTLATDVEGYNRGLQERISLEYQPLESIVFLLGTPAVLETKESLSLPVSPDALTQKLLSISSNDECKLSG--------------------STSCTTPASHNPPSGYIAQYRHSAEVFPDE
1891|ERR235217|445808|119430|enterica|Typhimurium|||	VMRFVYIYILVIYGSYLWFSLGGNMFTINSTNRVASTIAPYACVSDVNLEDKATFL-------DEHTSIHANDSSLQCFVLNDQHVPQNTLATDVEGYNRGLQERISLEYQPLESIVFLLGTPAVLETKESLSLPVSPDALTQKLLSISSNDECKLSG--------------------STSCTTPASHNPPSGYIAQYRHSAEVFPDE
1890|ERR235200|445752|4258|enterica|Typhimurium|||	VMRFVYIYILVIYGSYLWFSLGGNMFTINSTNRVASTIAPYACVSDVNLEDKATFL-------DEHTSIHANDSSLQCFVLNDQHVPQNTLATDVEGYNRGLQERISLEYQPLESIVFLLGTPAVLETKESLSLPVSPDALTQKLLSISSNDECKLSG--------------------STSCTTPASHNPPSGYIAQYRHSAEVFPDE
1889|ERR235285|445663|4264|enterica|Typhimurium|||	VMRFVYIYILVIYGSYLWFSLGGNMFTINSTNRVASTIAPYACVSDVNLEDKATFL-------DEHTSIHANDSSLQCFVLNDQHVPQNTLATDVEGYNRGLQERISLEYQPLESIVFLLGTPAVLETKESLSLPVSPDALTQKLLSISSNDECKLSG--------------------STSCTTPASHNPPSGYIAQYRHSAEVFPDE
1887|ERR235243|445472|11188|enterica|Typhimurium|||	VMRFVYIYILVIYGSYLWFSLGGNMFTINSTNRVASTIAPYACVSDVNLEDKATFL-------DEHTSIHANDSSLQCFVLNDQHVPQNTLATDVEGYNRGLQERISLEYQPLESIVFLLGTPAVLETKESLSLPVSPDALTQKLLSISSNDECKLSG--------------------STSCTTPASHNPPSGYIAQYRHSAEVFPDE
1886|ERR235282|445376|4264|enterica|Typhimurium|||	VMRFVYIYILVIYGSYLWFSLGGNMFTINSTNRVASTIAPYACVSDVNLEDKATFL-------DEHTSIHANDSSLQCFVLNDQHVPQNTLATDVEGYNRGLQERISLEYQPLESIVFLLGTPAVLETKESLSLPVSPDALTQKLLSISSNDECKLSG--------------------STSCTTPASHNPPSGYIAQYRHSAEVFPDE
1885|ERR212548|445335|1269|enterica|Typhimurium|||	VMRFVYIYILVIYGSYLWFSLGGNMFTINSTNRVASTIAPYACVSDVNLEDKATFL-------DEHTSIHANDSSLQCFVLNDQHVPQNTLATDVEGYNRGLQERISLEYQPLESIVFLLGTPAVLETKESLSLPVSPDALTQKLLSISSNDECKLSG--------------------STSCTTPASHNPPSGYIAQYRHSAEVFPDE
1880|ERR235237|444920|4264|enterica|Typhimurium|||	VMRFVYIYILVIYGSYLWFSLGGNMFTINSTNRVASTIAPYACVSDVNLEDKATFL-------DEHTSIHANDSSLQCFVLNDQHVPQNTLATDVEGYNRGLQERISLEYQPLESIVFLLGTPAVLETKESLSLPVSPDALTQKLLSISSNDECKLSG--------------------STSCTTPASHNPPSGYIAQYRHSAEVFPDE
1869|ERR230392|444125|3924|enterica|Newport II|||	VMRFVYIYILVIYGSYLWFSLGGNMFTINSTNRVASTIAPYACVSDVNLEDKATFL-------DEHTSIHANDSSLQCFVLNDQHVPQNTLATDVEGYNRGLQERISLEYQPLESIVFLLGTPAVLETKESLSLPVSPDALTQKLLSISSNDECKLSG--------------------STSCTTPASHNPPSGYIAQYRHSAEVFPDE
1867|ERR235220|443977|67201|enterica|Typhimurium|||	VMRFVYIYILVIYGSYLWFSLGGNMFTINSTNRVASTIAPYACVSDVNLEDKATFL-------DEHTSIHANDSSLQCFVLNDQHVPQNTLATDVEGYNRGLQERISLEYQPLESIVFLLGTPAVLETKESLSLPVSPDALTQKLLSISSNDECKLSG--------------------STSCTTPASHNPPSGYIAQYRHSAEVFPDE
1826|ERR235144|439482|100200|enterica|Typhimurium|||	VMRFVYIYILVIYGSYLWFSLGGNMFTINSTNRVASTIAPYACVSDVNLEDKATFL-------DEHTSIHANDSSLQCFVLNDQHVPQNTLATDVEGYNRGLQERISLEYQPLESIVFLLGTPAVLETKESLSLPVSPDALTQKLLSISSNDECKLSG--------------------STSCTTPASHNPPSGYIAQYRHSAEVFPDE
1816|ERR235136|438406|4066|enterica|Typhimurium|||	VMRFVYIYILVIYGSYLWFSLGGNMFTINSTNRVASTIAPYACVSDVNLEDKATFL-------DEHTSIHANDSSLQCFVLNDQHVPQNTLATDVEGYNRGLQERISLEYQPLESIVFLLGTPAVLETKESLSLPVSPDALTQKLLSISSNDECKLSG--------------------STSCTTPASHNPPSGYIAQYRHSAEVFPDE
1773|ERR037578|435236|2462|enterica|Typhimurium|||	VMRFVYIYILVIYGSYLWFSLGGNMFTINSTNRVASTIAPYACVSDVNLEDKATFL-------DEHTSIHANDSSLQCFVLNDQHVPQNTLATDVEGYNRGLQERISLEYQPLESIVFLLGTPAVLETKESLSLPVSPDALTQKLLSISSNDECKLSG--------------------STSCTTPASHNPPSGYIAQYRHSAEVFPDE
1768|ERR212526|432175|4889|enterica|Typhimurium|||	VMRFVYIYILVIYGSYLWFSLGGNMFTINSTNRVASTIAPYACVSDVNLEDKATFL-------DEHTSIHANDSSLQCFVLNDQHVPQNTLATDVEGYNRGLQERISLEYQPLESIVFLLGTPAVLETKESLSLPVSPDALTQKLLSISSNDECKLSG--------------------STSCTTPASHNPPSGYIAQYRHSAEVFPDE
1766|ERR217378|431963|4068|enterica|Typhimurium|||	VMRFVYIYILVIYGSYLWFSLGGNMFTINSTNRVASTIAPYACVSDVNLEDKATFL-------DEHTSIHANDSSLQCFVLNDQHVPQNTLATDVEGYNRGLQERISLEYQPLESIVFLLGTPAVLETKESLSLPVSPDALTQKLLSISSNDECKLSG--------------------STSCTTPASHNPPSGYIAQYRHSAEVFPDE
1763|ERR212618|431631|1271|enterica|Typhimurium|||	VMRFVYIYILVIYGSYLWFSLGGNMFTINSTNRVASTIAPYACVSDVNLEDKATFL-------DEHTSIHANDSSLQCFVLNDQHVPQNTLATDVEGYNRGLQERISLEYQPLESIVFLLGTPAVLETKESLSLPVSPDALTQKLLSISSNDECKLSG--------------------STSCTTPASHNPPSGYIAQYRHSAEVFPDE
1760|ERR217421|431299|4066|enterica|Typhimurium|||	VMRFVYIYILVIYGSYLWFSLGGNMFTINSTNRVASTIAPYACVSDVNLEDKATFL-------DEHTSIHANDSSLQCFVLNDQHVPQNTLATDVEGYNRGLQERISLEYQPLESIVFLLGTPAVLETKESLSLPVSPDALTQKLLSISSNDECKLSG--------------------STSCTTPASHNPPSGYIAQYRHSAEVFPDE
1757|ERR212513|431010|100198|enterica|Typhimurium|||	VMRFVYIYILVIYGSYLWFSLGGNMFTINSTNRVASTIAPYACVSDVNLEDKATFL-------DEHTSIHANDSSLQCFVLNDQHVPQNTLATDVEGYNRGLQERISLEYQPLESIVFLLGTPAVLETKESLSLPVSPDALTQKLLSISSNDECKLSG--------------------STSCTTPASHNPPSGYIAQYRHSAEVFPDE
1751|ERR048504|430526|1226|enterica|Enteritidis|||	VMRFVYIYILVIYGSYLWFSLGGNMFTINSTNRVASTIAPYACVSDVNLEDKATFL-------DEHTSIHANDSSLQCFVLNDQHVPQNTLATDVEGYNRGLQERISLEYQPLESIVFLLGTPAVLETKESLSLPVSPDALTQKLLSISSNDECKLSG--------------------STSCTTPASHNPPSGYIAQYRHSAEVFPDE
1724|SRR765664|425818|498|enterica|Typhimurium|USA|2007|animal	VMRFVYIYILVIYGSYLWFSLGGNMFTINSTNRVASTIAPYACVSDVNLEDKATFL-------DEHTSIHANDSSLQCFVLNDQHVPQNTLATDVEGYNRGLQERISLEYQPLESIVFLLGTPAVLETKESLSLPVSPDALTQKLLSISSNDECKLSG--------------------STSCTTPASHNPPSGYIAQYRHSAEVFPDE
1214|ERR034168|338159|745|enterica|Typhimurium|Malawi|2003|clinical	VMRFVYIYILVIYGSYLWFSLGGNMFTINSTNRVASTIAPYACVSDVNLEDKATFL-------DEHTSIHANDSSLQCFVLNDQHVPQNTLATDVEGYNRGLQERISLEYQPLESIVFLLGTPAVLETKESLSLPVSPDALTQKLLSISSNDECKLSG--------------------STSCTTPASHNPPSGYIAQYRHSAEVFPDE
1213|ERR029223|338065|2473|enterica|Typhimurium|||	VMRFVYIYILVIYGSYLWFSLGGNMFTINSTNRVASTIAPYACVSDVNLEDKATFL-------DEHTSIHANDSSLQCFVLNDQHVPQNTLATDVEGYNRGLQERISLEYQPLESIVFLLGTPAVLETKESLSLPVSPDALTQKLLSISSNDECKLSG--------------------STSCTTPASHNPPSGYIAQYRHSAEVFPDE
1212|ERR038783|337934|1253|enterica|Typhimurium|||	VMRFVYIYILVIYGSYLWFSLGGNMFTINSTNRVASTIAPYACVSDVNLEDKATFL-------DEHTSIHANDSSLQCFVLNDQHVPQNTLATDVEGYNRGLQERISLEYQPLESIVFLLGTPAVLETKESLSLPVSPDALTQKLLSISSNDECKLSG--------------------STSCTTPASHNPPSGYIAQYRHSAEVFPDE
1211|ERR038785|337591|44214|enterica|Typhimurium|||	VMRFVYIYILVIYGSYLWFSLGGNMFTINSTNRVASTIAPYACVSDVNLEDKATFL-------DEHTSIHANDSSLQCFVLNDQHVPQNTLATDVEGYNRGLQERISLEYQPLESIVFLLGTPAVLETKESLSLPVSPDALTQKLLSISSNDECKLSG--------------------STSCTTPASHNPPSGYIAQYRHSAEVFPDE
1208|ERR038790|336996|4056|enterica|Typhimurium|||	VMRFVYIYILVIYGSYLWFSLGGNMFTINSTNRVASTIAPYACVSDVNLEDKATFL-------DEHTSIHANDSSLQCFVLNDQHVPQNTLATDVEGYNRGLQERISLEYQPLESIVFLLGTPAVLETKESLSLPVSPDALTQKLLSISSNDECKLSG--------------------STSCTTPASHNPPSGYIAQYRHSAEVFPDE
1206|ERR038786|336426|44214|enterica|Typhimurium|||	VMRFVYIYILVIYGSYLWFSLGGNMFTINSTNRVASTIAPYACVSDVNLEDKATFL-------DEHTSIHANDSSLQCFVLNDQHVPQNTLATDVEGYNRGLQERISLEYQPLESIVFLLGTPAVLETKESLSLPVSPDALTQKLLSISSNDECKLSG--------------------STSCTTPASHNPPSGYIAQYRHSAEVFPDE
1205|ERR019423|336211|841|enterica|Typhimurium|||	VMRFVYIYILVIYGSYLWFSLGGNMFTINSTNRVASTIAPYACVSDVNLEDKATFL-------DEHTSIHANDSSLQCFVLNDQHVPQNTLATDVEGYNRGLQERISLEYQPLESIVFLLGTPAVLETKESLSLPVSPDALTQKLLSISSNDECKLSG--------------------STSCTTPASHNPPSGYIAQYRHSAEVFPDE
1204|ERR019424|335997|1026|enterica|Typhimurium|||	VMRFVYIYILVIYGSYLWFSLGGNMFTINSTNRVASTIAPYACVSDVNLEDKATFL-------DEHTSIHANDSSLQCFVLNDQHVPQNTLATDVEGYNRGLQERISLEYQPLESIVFLLGTPAVLETKESLSLPVSPDALTQKLLSISSNDECKLSG--------------------STSCTTPASHNPPSGYIAQYRHSAEVFPDE
992|ERR025164|265245|5674|enterica|Typhimurium|||	VMRFVYIYILVIYGSYLWFSLGGNMFTINSTNRVASTIAPYACVSDVNLEDKATFL-------DEHTSIHANDSSLQCFVLNDQHVPQNTLATDVEGYNRGLQERISLEYQPLESIVFLLGTPAVLETKESLSLPVSPDALTQKLLSISSNDECKLSG--------------------STSCTTPASHNPPSGYIAQYRHSAEVFPDE
989|ERR037575|263779|1233|enterica|Typhimurium|||	VMRFVYIYILVIYGSYLWFSLGGNMFTINSTNRVASTIAPYACVSDVNLEDKATFL-------DEHTSIHANDSSLQCFVLNDQHVPQNTLATDVEGYNRGLQERISLEYQPLESIVFLLGTPAVLETKESLSLPVSPDALTQKLLSISSNDECKLSG--------------------STSCTTPASHNPPSGYIAQYRHSAEVFPDE
986|ERR037573|261282|2491|enterica|Typhimurium|||	VMRFVYIYILVIYGSYLWFSLGGNMFTINSTNRVASTIAPYACVSDVNLEDKATFL-------DEHTSIHANDSSLQCFVLNDQHVPQNTLATDVEGYNRGLQERISLEYQPLESIVFLLGTPAVLETKESLSLPVSPDALTQKLLSISSNDECKLSG--------------------STSCTTPASHNPPSGYIAQYRHSAEVFPDE
985|ERR037574|261135|2497|enterica|Typhimurium|||	VMRFVYIYILVIYGSYLWFSLGGNMFTINSTNRVASTIAPYACVSDVNLEDKATFL-------DEHTSIHANDSSLQCFVLNDQHVPQNTLATDVEGYNRGLQERISLEYQPLESIVFLLGTPAVLETKESLSLPVSPDALTQKLLSISSNDECKLSG--------------------STSCTTPASHNPPSGYIAQYRHSAEVFPDE
977|ERR024420|259777|4044|enterica|Typhimurium|Mozambique|2003|clinical	VMRFVYIYILVIYGSYLWFSLGGNMFTINSTNRVASTIAPYACVSDVNLEDKATFL-------DEHTSIHANDSSLQCFVLNDQHVPQNTLATDVEGYNRGLQERISLEYQPLESIVFLLGTPAVLETKESLSLPVSPDALTQKLLSISSNDECKLSG--------------------STSCTTPASHNPPSGYIAQYRHSAEVFPDE
974|ERR024809|259414|100150|enterica|Typhimurium|||	VMRFVYIYILVIYGSYLWFSLGGNMFTINSTNRVASTIAPYACVSDVNLEDKATFL-------DEHTSIHANDSSLQCFVLNDQHVPQNTLATDVEGYNRGLQERISLEYQPLESIVFLLGTPAVLETKESLSLPVSPDALTQKLLSISSNDECKLSG--------------------STSCTTPASHNPPSGYIAQYRHSAEVFPDE
973|ERR024404|259183|65560|enterica|Typhimurium|UK|2009|clinical	VMRFVYIYILVIYGSYLWFSLGGNMFTINSTNRVASTIAPYACVSDVNLEDKATFL-------DEHTSIHANDSSLQCFVLNDQHVPQNTLATDVEGYNRGLQERISLEYQPLESIVFLLGTPAVLETKESLSLPVSPDALTQKLLSISSNDECKLSG--------------------STSCTTPASHNPPSGYIAQYRHSAEVFPDE
972|ERR024389|259024|94184|enterica|Typhimurium|||	VMRFVYIYILVIYGSYLWFSLGGNMFTINSTNRVASTIAPYACVSDVNLEDKATFL-------DEHTSIHANDSSLQCFVLNDQHVPQNTLATDVEGYNRGLQERISLEYQPLESIVFLLGTPAVLETKESLSLPVSPDALTQKLLSISSNDECKLSG--------------------STSCTTPASHNPPSGYIAQYRHSAEVFPDE
971|ERR024775|258939|862|enterica|Typhimurium|Nigeria|2010|clinical	VMRFVYIYILVIYGSYLWFSLGGNMFTINSTNRVASTIAPYACVSDVNLEDKATFL-------DEHTSIHANDSSLQCFVLNDQHVPQNTLATDVEGYNRGLQERISLEYQPLESIVFLLGTPAVLETKESLSLPVSPDALTQKLLSISSNDECKLSG--------------------STSCTTPASHNPPSGYIAQYRHSAEVFPDE
969|ERR024400|258642|44192|enterica|Typhimurium|UK|2009|clinical	VMRFVYIYILVIYGSYLWFSLGGNMFTINSTNRVASTIAPYACVSDVNLEDKATFL-------DEHTSIHANDSSLQCFVLNDQHVPQNTLATDVEGYNRGLQERISLEYQPLESIVFLLGTPAVLETKESLSLPVSPDALTQKLLSISSNDECKLSG--------------------STSCTTPASHNPPSGYIAQYRHSAEVFPDE
968|ERR024411|258435|65567|enterica|Typhimurium|UK|2009|clinical	VMRFVYIYILVIYGSYLWFSLGGNMFTINSTNRVASTIAPYACVSDVNLEDKATFL-------DEHTSIHANDSSLQCFVLNDQHVPQNTLATDVEGYNRGLQERISLEYQPLESIVFLLGTPAVLETKESLSLPVSPDALTQKLLSISSNDECKLSG--------------------STSCTTPASHNPPSGYIAQYRHSAEVFPDE
1712|SRR765669|417773|831|enterica|Newport II|USA|2006|animal	VMRFVYIYILVIYGSYLWFSLGGNMFTINSTNRVASTIAPYACVSDVNLEDKATFL-------DEHTSIHANDSSLQCFVLNDQHVPQNTLATDVEGYNRGLQERISLEYQPLESIVFLLGTPAVLETKESLSLPVSPDALTQKLLSISSNDECKLSG--------------------STSCTTPASHNPPSGYIAQYRHSAEVFPDE
1697|ERR277213|413954|4421|enterica|Typhimurium|||	VMRFVYIYILVIYGSYLWFSLGGNMFTINSTNRVASTIAPYACVSDVNLEDKATFL-------DEHTSIHANDSSLQCFVLNDQHVPQNTLATDVEGYNRGLQERISLEYQPLESIVFLLGTPAVLETKESLSLPVSPDALTQKLLSISSNDECKLSG--------------------STSCTTPASHNPPSGYIAQYRHSAEVFPDE
1696|ERR277209|413825|1261|enterica|Typhimurium|||	VMRFVYIYILVIYGSYLWFSLGGNMFTINSTNRVASTIAPYACVSDVNLEDKATFL-------DEHTSIHANDSSLQCFVLNDQHVPQNTLATDVEGYNRGLQERISLEYQPLESIVFLLGTPAVLETKESLSLPVSPDALTQKLLSISSNDECKLSG--------------------STSCTTPASHNPPSGYIAQYRHSAEVFPDE
1695|ERR277208|413680|4064|enterica|Typhimurium|||	VMRFVYIYILVIYGSYLWFSLGGNMFTINSTNRVASTIAPYACVSDVNLEDKATFL-------DEHTSIHANDSSLQCFVLNDQHVPQNTLATDVEGYNRGLQERISLEYQPLESIVFLLGTPAVLETKESLSLPVSPDALTQKLLSISSNDECKLSG--------------------STSCTTPASHNPPSGYIAQYRHSAEVFPDE
1694|ERR277215|413576|99991|enterica|Typhimurium|||	VMRFVYIYILVIYGSYLWFSLGGNMFTINSTNRVASTIAPYACVSDVNLEDKATFL-------DEHTSIHANDSSLQCFVLNDQHVPQNTLATDVEGYNRGLQERISLEYQPLESIVFLLGTPAVLETKESLSLPVSPDALTQKLLSISSNDECKLSG--------------------STSCTTPASHNPPSGYIAQYRHSAEVFPDE
1692|ERR277234|413370|100084|enterica|Typhimurium|||	VMRFVYIYILVIYGSYLWFSLGGNMFTINSTNRVASTIAPYACVSDVNLEDKATFL-------DEHTSIHANDSSLQCFVLNDQHVPQNTLATDVEGYNRGLQERISLEYQPLESIVFLLGTPAVLETKESLSLPVSPDALTQKLLSISSNDECKLSG--------------------STSCTTPASHNPPSGYIAQYRHSAEVFPDE
1680|ERR212668|411021|1263|enterica|Typhimurium|||	VMRFVYIYILVIYGSYLWFSLGGNMFTINSTNRVASTIAPYACVSDVNLEDKATFL-------DEHTSIHANDSSLQCFVLNDQHVPQNTLATDVEGYNRGLQERISLEYQPLESIVFLLGTPAVLETKESLSLPVSPDALTQKLLSISSNDECKLSG--------------------STSCTTPASHNPPSGYIAQYRHSAEVFPDE
1679|ERR235378|410832|4068|enterica|Typhimurium|||	VMRFVYIYILVIYGSYLWFSLGGNMFTINSTNRVASTIAPYACVSDVNLEDKATFL-------DEHTSIHANDSSLQCFVLNDQHVPQNTLATDVEGYNRGLQERISLEYQPLESIVFLLGTPAVLETKESLSLPVSPDALTQKLLSISSNDECKLSG--------------------STSCTTPASHNPPSGYIAQYRHSAEVFPDE
1678|ERR212565|410679|4054|enterica|Typhimurium|||	VMRFVYIYILVIYGSYLWFSLGGNMFTINSTNRVASTIAPYACVSDVNLEDKATFL-------DEHTSIHANDSSLQCFVLNDQHVPQNTLATDVEGYNRGLQERISLEYQPLESIVFLLGTPAVLETKESLSLPVSPDALTQKLLSISSNDECKLSG--------------------STSCTTPASHNPPSGYIAQYRHSAEVFPDE
1677|ERR212571|410532|4064|enterica|Typhimurium|||	VMRFVYIYILVIYGSYLWFSLGGNMFTINSTNRVASTIAPYACVSDVNLEDKATFL-------DEHTSIHANDSSLQCFVLNDQHVPQNTLATDVEGYNRGLQERISLEYQPLESIVFLLGTPAVLETKESLSLPVSPDALTQKLLSISSNDECKLSG--------------------STSCTTPASHNPPSGYIAQYRHSAEVFPDE
1676|ERR217404|410304|1261|enterica|Typhimurium|||	VMRFVYIYILVIYGSYLWFSLGGNMFTINSTNRVASTIAPYACVSDVNLEDKATFL-------DEHTSIHANDSSLQCFVLNDQHVPQNTLATDVEGYNRGLQERISLEYQPLESIVFLLGTPAVLETKESLSLPVSPDALTQKLLSISSNDECKLSG--------------------STSCTTPASHNPPSGYIAQYRHSAEVFPDE
1675|ERR217411|410229|4068|enterica|Typhimurium|||	VMRFVYIYILVIYGSYLWFSLGGNMFTINSTNRVASTIAPYACVSDVNLEDKATFL-------DEHTSIHANDSSLQCFVLNDQHVPQNTLATDVEGYNRGLQERISLEYQPLESIVFLLGTPAVLETKESLSLPVSPDALTQKLLSISSNDECKLSG--------------------STSCTTPASHNPPSGYIAQYRHSAEVFPDE
1674|ERR235379|410085|4064|enterica|Typhimurium|||	VMRFVYIYILVIYGSYLWFSLGGNMFTINSTNRVASTIAPYACVSDVNLEDKATFL-------DEHTSIHANDSSLQCFVLNDQHVPQNTLATDVEGYNRGLQERISLEYQPLESIVFLLGTPAVLETKESLSLPVSPDALTQKLLSISSNDECKLSG--------------------STSCTTPASHNPPSGYIAQYRHSAEVFPDE
1673|ERR212632|409938|1259|enterica|Typhimurium|||	VMRFVYIYILVIYGSYLWFSLGGNMFTINSTNRVASTIAPYACVSDVNLEDKATFL-------DEHTSIHANDSSLQCFVLNDQHVPQNTLATDVEGYNRGLQERISLEYQPLESIVFLLGTPAVLETKESLSLPVSPDALTQKLLSISSNDECKLSG--------------------STSCTTPASHNPPSGYIAQYRHSAEVFPDE
1672|ERR217452|409795|1265|enterica|Typhimurium|||	VMRFVYIYILVIYGSYLWFSLGGNMFTINSTNRVASTIAPYACVSDVNLEDKATFL-------DEHTSIHANDSSLQCFVLNDQHVPQNTLATDVEGYNRGLQERISLEYQPLESIVFLLGTPAVLETKESLSLPVSPDALTQKLLSISSNDECKLSG--------------------STSCTTPASHNPPSGYIAQYRHSAEVFPDE
1671|ERR235368|409612|17355|enterica|Typhimurium|||	VMRFVYIYILVIYGSYLWFSLGGNMFTINSTNRVASTIAPYACVSDVNLEDKATFL-------DEHTSIHANDSSLQCFVLNDQHVPQNTLATDVEGYNRGLQERISLEYQPLESIVFLLGTPAVLETKESLSLPVSPDALTQKLLSISSNDECKLSG--------------------STSCTTPASHNPPSGYIAQYRHSAEVFPDE
1670|ERR212569|409496|72900|enterica|Typhimurium|||	VMRFVYIYILVIYGSYLWFSLGGNMFTINSTNRVASTIAPYACVSDVNLEDKATFL-------DEHTSIHANDSSLQCFVLNDQHVPQNTLATDVEGYNRGLQERISLEYQPLESIVFLLGTPAVLETKESLSLPVSPDALTQKLLSISSNDECKLSG--------------------STSCTTPASHNPPSGYIAQYRHSAEVFPDE
1669|ERR217391|409376|1271|enterica|Typhimurium|||	VMRFVYIYILVIYGSYLWFSLGGNMFTINSTNRVASTIAPYACVSDVNLEDKATFL-------DEHTSIHANDSSLQCFVLNDQHVPQNTLATDVEGYNRGLQERISLEYQPLESIVFLLGTPAVLETKESLSLPVSPDALTQKLLSISSNDECKLSG--------------------STSCTTPASHNPPSGYIAQYRHSAEVFPDE
1668|ERR217407|409253|4062|enterica|Typhimurium|||	VMRFVYIYILVIYGSYLWFSLGGNMFTINSTNRVASTIAPYACVSDVNLEDKATFL-------DEHTSIHANDSSLQCFVLNDQHVPQNTLATDVEGYNRGLQERISLEYQPLESIVFLLGTPAVLETKESLSLPVSPDALTQKLLSISSNDECKLSG--------------------STSCTTPASHNPPSGYIAQYRHSAEVFPDE
1667|ERR212511|409115|1261|enterica|Typhimurium|||	VMRFVYIYILVIYGSYLWFSLGGNMFTINSTNRVASTIAPYACVSDVNLEDKATFL-------DEHTSIHANDSSLQCFVLNDQHVPQNTLATDVEGYNRGLQERISLEYQPLESIVFLLGTPAVLETKESLSLPVSPDALTQKLLSISSNDECKLSG--------------------STSCTTPASHNPPSGYIAQYRHSAEVFPDE
1666|ERR212522|408983|4064|enterica|Typhimurium|||	VMRFVYIYILVIYGSYLWFSLGGNMFTINSTNRVASTIAPYACVSDVNLEDKATFL-------DEHTSIHANDSSLQCFVLNDQHVPQNTLATDVEGYNRGLQERISLEYQPLESIVFLLGTPAVLETKESLSLPVSPDALTQKLLSISSNDECKLSG--------------------STSCTTPASHNPPSGYIAQYRHSAEVFPDE
1665|ERR235366|408863|4058|enterica|Typhimurium|||	VMRFVYIYILVIYGSYLWFSLGGNMFTINSTNRVASTIAPYACVSDVNLEDKATFL-------DEHTSIHANDSSLQCFVLNDQHVPQNTLATDVEGYNRGLQERISLEYQPLESIVFLLGTPAVLETKESLSLPVSPDALTQKLLSISSNDECKLSG--------------------STSCTTPASHNPPSGYIAQYRHSAEVFPDE
1664|ERR212517|408737|4064|enterica|Typhimurium|||	VMRFVYIYILVIYGSYLWFSLGGNMFTINSTNRVASTIAPYACVSDVNLEDKATFL-------DEHTSIHANDSSLQCFVLNDQHVPQNTLATDVEGYNRGLQERISLEYQPLESIVFLLGTPAVLETKESLSLPVSPDALTQKLLSISSNDECKLSG--------------------STSCTTPASHNPPSGYIAQYRHSAEVFPDE
1663|ERR212574|408605|1267|enterica|Typhimurium|||	VMRFVYIYILVIYGSYLWFSLGGNMFTINSTNRVASTIAPYACVSDVNLEDKATFL-------DEHTSIHANDSSLQCFVLNDQHVPQNTLATDVEGYNRGLQERISLEYQPLESIVFLLGTPAVLETKESLSLPVSPDALTQKLLSISSNDECKLSG--------------------STSCTTPASHNPPSGYIAQYRHSAEVFPDE
1662|ERR212596|408482|4070|enterica|Typhimurium|||	VMRFVYIYILVIYGSYLWFSLGGNMFTINSTNRVASTIAPYACVSDVNLEDKATFL-------DEHTSIHANDSSLQCFVLNDQHVPQNTLATDVEGYNRGLQERISLEYQPLESIVFLLGTPAVLETKESLSLPVSPDALTQKLLSISSNDECKLSG--------------------STSCTTPASHNPPSGYIAQYRHSAEVFPDE
1659|ERR217455|408109|1263|enterica|Typhimurium|||	VMRFVYIYILVIYGSYLWFSLGGNMFTINSTNRVASTIAPYACVSDVNLEDKATFL-------DEHTSIHANDSSLQCFVLNDQHVPQNTLATDVEGYNRGLQERISLEYQPLESIVFLLGTPAVLETKESLSLPVSPDALTQKLLSISSNDECKLSG--------------------STSCTTPASHNPPSGYIAQYRHSAEVFPDE
1658|ERR212595|407980|1265|enterica|Typhimurium|||	VMRFVYIYILVIYGSYLWFSLGGNMFTINSTNRVASTIAPYACVSDVNLEDKATFL-------DEHTSIHANDSSLQCFVLNDQHVPQNTLATDVEGYNRGLQERISLEYQPLESIVFLLGTPAVLETKESLSLPVSPDALTQKLLSISSNDECKLSG--------------------STSCTTPASHNPPSGYIAQYRHSAEVFPDE
1657|ERR235381|407789|100204|enterica|Typhimurium|||	VMRFVYIYILVIYGSYLWFSLGGNMFTINSTNRVASTIAPYACVSDVNLEDKATFL-------DEHTSIHANDSSLQCFVLNDQHVPQNTLATDVEGYNRGLQERISLEYQPLESIVFLLGTPAVLETKESLSLPVSPDALTQKLLSISSNDECKLSG--------------------STSCTTPASHNPPSGYIAQYRHSAEVFPDE
1656|ERR217428|407745|4062|enterica|Typhimurium|||	VMRFVYIYILVIYGSYLWFSLGGNMFTINSTNRVASTIAPYACVSDVNLEDKATFL-------DEHTSIHANDSSLQCFVLNDQHVPQNTLATDVEGYNRGLQERISLEYQPLESIVFLLGTPAVLETKESLSLPVSPDALTQKLLSISSNDECKLSG--------------------STSCTTPASHNPPSGYIAQYRHSAEVFPDE
1655|ERR217456|407629|1265|enterica|Typhimurium|||	VMRFVYIYILVIYGSYLWFSLGGNMFTINSTNRVASTIAPYACVSDVNLEDKATFL-------DEHTSIHANDSSLQCFVLNDQHVPQNTLATDVEGYNRGLQERISLEYQPLESIVFLLGTPAVLETKESLSLPVSPDALTQKLLSISSNDECKLSG--------------------STSCTTPASHNPPSGYIAQYRHSAEVFPDE
1654|ERR212572|407510|1271|enterica|Typhimurium|||	VMRFVYIYILVIYGSYLWFSLGGNMFTINSTNRVASTIAPYACVSDVNLEDKATFL-------DEHTSIHANDSSLQCFVLNDQHVPQNTLATDVEGYNRGLQERISLEYQPLESIVFLLGTPAVLETKESLSLPVSPDALTQKLLSISSNDECKLSG--------------------STSCTTPASHNPPSGYIAQYRHSAEVFPDE
1653|ERR217409|407343|4058|enterica|Typhimurium|||	VMRFVYIYILVIYGSYLWFSLGGNMFTINSTNRVASTIAPYACVSDVNLEDKATFL-------DEHTSIHANDSSLQCFVLNDQHVPQNTLATDVEGYNRGLQERISLEYQPLESIVFLLGTPAVLETKESLSLPVSPDALTQKLLSISSNDECKLSG--------------------STSCTTPASHNPPSGYIAQYRHSAEVFPDE
1652|ERR212529|407281|4066|enterica|Typhimurium|||	VMRFVYIYILVIYGSYLWFSLGGNMFTINSTNRVASTIAPYACVSDVNLEDKATFL-------DEHTSIHANDSSLQCFVLNDQHVPQNTLATDVEGYNRGLQERISLEYQPLESIVFLLGTPAVLETKESLSLPVSPDALTQKLLSISSNDECKLSG--------------------STSCTTPASHNPPSGYIAQYRHSAEVFPDE
1651|ERR217415|407172|4062|enterica|Typhimurium|||	VMRFVYIYILVIYGSYLWFSLGGNMFTINSTNRVASTIAPYACVSDVNLEDKATFL-------DEHTSIHANDSSLQCFVLNDQHVPQNTLATDVEGYNRGLQERISLEYQPLESIVFLLGTPAVLETKESLSLPVSPDALTQKLLSISSNDECKLSG--------------------STSCTTPASHNPPSGYIAQYRHSAEVFPDE
1650|ERR217416|407063|4062|enterica|Typhimurium|||	VMRFVYIYILVIYGSYLWFSLGGNMFTINSTNRVASTIAPYACVSDVNLEDKATFL-------DEHTSIHANDSSLQCFVLNDQHVPQNTLATDVEGYNRGLQERISLEYQPLESIVFLLGTPAVLETKESLSLPVSPDALTQKLLSISSNDECKLSG--------------------STSCTTPASHNPPSGYIAQYRHSAEVFPDE
1649|ERR235372|406955|4252|enterica|Typhimurium|||	VMRFVYIYILVIYGSYLWFSLGGNMFTINSTNRVASTIAPYACVSDVNLEDKATFL-------DEHTSIHANDSSLQCFVLNDQHVPQNTLATDVEGYNRGLQERISLEYQPLESIVFLLGTPAVLETKESLSLPVSPDALTQKLLSISSNDECKLSG--------------------STSCTTPASHNPPSGYIAQYRHSAEVFPDE
1648|ERR212566|406840|66831|enterica|Typhimurium|||	VMRFVYIYILVIYGSYLWFSLGGNMFTINSTNRVASTIAPYACVSDVNLEDKATFL-------DEHTSIHANDSSLQCFVLNDQHVPQNTLATDVEGYNRGLQERISLEYQPLESIVFLLGTPAVLETKESLSLPVSPDALTQKLLSISSNDECKLSG--------------------STSCTTPASHNPPSGYIAQYRHSAEVFPDE
1647|ERR212606|406742|4068|enterica|Typhimurium|||	VMRFVYIYILVIYGSYLWFSLGGNMFTINSTNRVASTIAPYACVSDVNLEDKATFL-------DEHTSIHANDSSLQCFVLNDQHVPQNTLATDVEGYNRGLQERISLEYQPLESIVFLLGTPAVLETKESLSLPVSPDALTQKLLSISSNDECKLSG--------------------STSCTTPASHNPPSGYIAQYRHSAEVFPDE
1646|ERR235375|406643|4258|enterica|Typhimurium|||	VMRFVYIYILVIYGSYLWFSLGGNMFTINSTNRVASTIAPYACVSDVNLEDKATFL-------DEHTSIHANDSSLQCFVLNDQHVPQNTLATDVEGYNRGLQERISLEYQPLESIVFLLGTPAVLETKESLSLPVSPDALTQKLLSISSNDECKLSG--------------------STSCTTPASHNPPSGYIAQYRHSAEVFPDE
1645|ERR212530|406535|4068|enterica|Typhimurium|||	VMRFVYIYILVIYGSYLWFSLGGNMFTINSTNRVASTIAPYACVSDVNLEDKATFL-------DEHTSIHANDSSLQCFVLNDQHVPQNTLATDVEGYNRGLQERISLEYQPLESIVFLLGTPAVLETKESLSLPVSPDALTQKLLSISSNDECKLSG--------------------STSCTTPASHNPPSGYIAQYRHSAEVFPDE
1644|ERR212570|406422|99854|enterica|Typhimurium|||	VMRFVYIYILVIYGSYLWFSLGGNMFTINSTNRVASTIAPYACVSDVNLEDKATFL-------DEHTSIHANDSSLQCFVLNDQHVPQNTLATDVEGYNRGLQERISLEYQPLESIVFLLGTPAVLETKESLSLPVSPDALTQKLLSISSNDECKLSG--------------------STSCTTPASHNPPSGYIAQYRHSAEVFPDE
1643|ERR217389|406333|4066|enterica|Typhimurium|||	VMRFVYIYILVIYGSYLWFSLGGNMFTINSTNRVASTIAPYACVSDVNLEDKATFL-------DEHTSIHANDSSLQCFVLNDQHVPQNTLATDVEGYNRGLQERISLEYQPLESIVFLLGTPAVLETKESLSLPVSPDALTQKLLSISSNDECKLSG--------------------STSCTTPASHNPPSGYIAQYRHSAEVFPDE
1642|ERR212521|406236|4066|enterica|Typhimurium|||	VMRFVYIYILVIYGSYLWFSLGGNMFTINSTNRVASTIAPYACVSDVNLEDKATFL-------DEHTSIHANDSSLQCFVLNDQHVPQNTLATDVEGYNRGLQERISLEYQPLESIVFLLGTPAVLETKESLSLPVSPDALTQKLLSISSNDECKLSG--------------------STSCTTPASHNPPSGYIAQYRHSAEVFPDE
1639|ERR235374|405951|4263|enterica|Typhimurium|||	VMRFVYIYILVIYGSYLWFSLGGNMFTINSTNRVASTIAPYACVSDVNLEDKATFL-------DEHTSIHANDSSLQCFVLNDQHVPQNTLATDVEGYNRGLQERISLEYQPLESIVFLLGTPAVLETKESLSLPVSPDALTQKLLSISSNDECKLSG--------------------STSCTTPASHNPPSGYIAQYRHSAEVFPDE
1638|ERR235365|405856|4262|enterica|Typhimurium|||	VMRFVYIYILVIYGSYLWFSLGGNMFTINSTNRVASTIAPYACVSDVNLEDKATFL-------DEHTSIHANDSSLQCFVLNDQHVPQNTLATDVEGYNRGLQERISLEYQPLESIVFLLGTPAVLETKESLSLPVSPDALTQKLLSISSNDECKLSG--------------------STSCTTPASHNPPSGYIAQYRHSAEVFPDE
1637|ERR235373|405776|27741|enterica|Typhimurium|||	VMRFVYIYILVIYGSYLWFSLGGNMFTINSTNRVASTIAPYACVSDVNLEDKATFL-------DEHTSIHANDSSLQCFVLNDQHVPQNTLATDVEGYNRGLQERISLEYQPLESIVFLLGTPAVLETKESLSLPVSPDALTQKLLSISSNDECKLSG--------------------STSCTTPASHNPPSGYIAQYRHSAEVFPDE
1636|ERR235363|405660|119378|enterica|Typhimurium|||	VMRFVYIYILVIYGSYLWFSLGGNMFTINSTNRVASTIAPYACVSDVNLEDKATFL-------DEHTSIHANDSSLQCFVLNDQHVPQNTLATDVEGYNRGLQERISLEYQPLESIVFLLGTPAVLETKESLSLPVSPDALTQKLLSISSNDECKLSG--------------------STSCTTPASHNPPSGYIAQYRHSAEVFPDE
1629|ERR235164|404868|54691|enterica|Typhimurium|||	VMRFVYIYILVIYGSYLWFSLGGNMFTINSTNRVASTIAPYACVSDVNLEDKATFL-------DEHTSIHANDSSLQCFVLNDQHVPQNTLATDVEGYNRGLQERISLEYQPLESIVFLLGTPAVLETKESLSLPVSPDALTQKLLSISSNDECKLSG--------------------STSCTTPASHNPPSGYIAQYRHSAEVFPDE
1617|ERR235185|402609|100136|enterica|Typhimurium|||	VMRFVYIYILVIYGSYLWFSLGGNMFTINSTNRVASTIAPYACVSDVNLEDKATFL-------DEHTSIHANDSSLQCFVLNDQHVPQNTLATDVEGYNRGLQERISLEYQPLESIVFLLGTPAVLETKESLSLPVSPDALTQKLLSISSNDECKLSG--------------------STSCTTPASHNPPSGYIAQYRHSAEVFPDE
1539|ERR212512|394894|18152|enterica|Typhimurium|||	VMRFVYIYILVIYGSYLWFSLGGNMFTINSTNRVASTIAPYACVSDVNLEDKATFL-------DEHTSIHANDSSLQCFVLNDQHVPQNTLATDVEGYNRGLQERISLEYQPLESIVFLLGTPAVLETKESLSLPVSPDALTQKLLSISSNDECKLSG--------------------STSCTTPASHNPPSGYIAQYRHSAEVFPDE
1538|ERR212554|394764|56593|enterica|Typhimurium|||	VMRFVYIYILVIYGSYLWFSLGGNMFTINSTNRVASTIAPYACVSDVNLEDKATFL-------DEHTSIHANDSSLQCFVLNDQHVPQNTLATDVEGYNRGLQERISLEYQPLESIVFLLGTPAVLETKESLSLPVSPDALTQKLLSISSNDECKLSG--------------------STSCTTPASHNPPSGYIAQYRHSAEVFPDE
1534|ERR212649|394307|100469|enterica|Typhimurium|||	VMRFVYIYILVIYGSYLWFSLGGNMFTINSTNRVASTIAPYACVSDVNLEDKATFL-------DEHTSIHANDSSLQCFVLNDQHVPQNTLATDVEGYNRGLQERISLEYQPLESIVFLLGTPAVLETKESLSLPVSPDALTQKLLSISSNDECKLSG--------------------STSCTTPASHNPPSGYIAQYRHSAEVFPDE
1494|ERR277231|390522|4411|enterica|Typhimurium|||	VMRFVYIYILVIYGSYLWFSLGGNMFTINSTNRVASTIAPYACVSDVNLEDKATFL-------DEHTSIHANDSSLQCFVLNDQHVPQNTLATDVEGYNRGLQERISLEYQPLESIVFLLGTPAVLETKESLSLPVSPDALTQKLLSISSNDECKLSG--------------------STSCTTPASHNPPSGYIAQYRHSAEVFPDE
1493|ERR277220|390204|44212|enterica|Typhimurium|||	VMRFVYIYILVIYGSYLWFSLGGNMFTINSTNRVASTIAPYACVSDVNLEDKATFL-------DEHTSIHANDSSLQCFVLNDQHVPQNTLATDVEGYNRGLQERISLEYQPLESIVFLLGTPAVLETKESLSLPVSPDALTQKLLSISSNDECKLSG--------------------STSCTTPASHNPPSGYIAQYRHSAEVFPDE
1492|ERR277216|390059|76596|enterica|Typhimurium|||	VMRFVYIYILVIYGSYLWFSLGGNMFTINSTNRVASTIAPYACVSDVNLEDKATFL-------DEHTSIHANDSSLQCFVLNDQHVPQNTLATDVEGYNRGLQERISLEYQPLESIVFLLGTPAVLETKESLSLPVSPDALTQKLLSISSNDECKLSG--------------------STSCTTPASHNPPSGYIAQYRHSAEVFPDE
1491|ERR277206|389851|5764|enterica|Typhimurium|||	VMRFVYIYILVIYGSYLWFSLGGNMFTINSTNRVASTIAPYACVSDVNLEDKATFL-------DEHTSIHANDSSLQCFVLNDQHVPQNTLATDVEGYNRGLQERISLEYQPLESIVFLLGTPAVLETKESLSLPVSPDALTQKLLSISSNDECKLSG--------------------STSCTTPASHNPPSGYIAQYRHSAEVFPDE
1489|ERR277207|389466|61503|enterica|Typhimurium|||	VMRFVYIYILVIYGSYLWFSLGGNMFTINSTNRVASTIAPYACVSDVNLEDKATFL-------DEHTSIHANDSSLQCFVLNDQHVPQNTLATDVEGYNRGLQERISLEYQPLESIVFLLGTPAVLETKESLSLPVSPDALTQKLLSISSNDECKLSG--------------------STSCTTPASHNPPSGYIAQYRHSAEVFPDE
1488|ERR277218|389321|1056|enterica|Typhimurium|||	VMRFVYIYILVIYGSYLWFSLGGNMFTINSTNRVASTIAPYACVSDVNLEDKATFL-------DEHTSIHANDSSLQCFVLNDQHVPQNTLATDVEGYNRGLQERISLEYQPLESIVFLLGTPAVLETKESLSLPVSPDALTQKLLSISSNDECKLSG--------------------STSCTTPASHNPPSGYIAQYRHSAEVFPDE
1487|ERR277223|389191|99953|enterica|Typhimurium|||	VMRFVYIYILVIYGSYLWFSLGGNMFTINSTNRVASTIAPYACVSDVNLEDKATFL-------DEHTSIHANDSSLQCFVLNDQHVPQNTLATDVEGYNRGLQERISLEYQPLESIVFLLGTPAVLETKESLSLPVSPDALTQKLLSISSNDECKLSG--------------------STSCTTPASHNPPSGYIAQYRHSAEVFPDE
1474|ERR294815|387187|5853|enterica|Typhimurium|||	VMRFVYIYILVIYGSYLWFSLGGNMFTINSTNRVASTIAPYACVSDVNLEDKATFL-------DEHTSIHANDSSLQCFVLNDQHVPQNTLATDVEGYNRGLQERISLEYQPLESIVFLLGTPAVLETKESLSLPVSPDALTQKLLSISSNDECKLSG--------------------STSCTTPASHNPPSGYIAQYRHSAEVFPDE
1473|ERR294797|387158|7248|enterica|Weltevreden|||	VMRFVYIYILVIYGSYLWFSLGGNMFTINSTNRVASTIAPYACVSDVNLEDKATFL-------DEHTSIHANDSSLQCFVLNDQHVPQNTLATDVEGYNRGLQERISLEYQPLESIVFLLGTPAVLETKESLSLPVSPDALTQKLLSISSNDECKLSG--------------------STSCTTPASHNPPSGYIAQYRHSAEVFPDE
1464|ERR294782|385640|23212|enterica|Weltevreden|||	VMRFVYIYILVIYGSYLWFSLGGNMFTINSTNRVASTIAPYACVSDVNLEDKATFL-------DEHTSIHANDSSLQCFVLNDQHVPQNTLATDVEGYNRGLQERISLEYQPLESIVFLLGTPAVLETKESLSLPVSPDALTQKLLSISSNDECKLSG--------------------STSCTTPASHNPPSGYIAQYRHSAEVFPDE
1463|ERR294787|385400|23212|enterica|Weltevreden|||	VMRFVYIYILVIYGSYLWFSLGGNMFTINSTNRVASTIAPYACVSDVNLEDKATFL-------DEHTSIHANDSSLQCFVLNDQHVPQNTLATDVEGYNRGLQERISLEYQPLESIVFLLGTPAVLETKESLSLPVSPDALTQKLLSISSNDECKLSG--------------------STSCTTPASHNPPSGYIAQYRHSAEVFPDE
1462|ERR294781|385203|23218|enterica|Weltevreden|||	VMRFVYIYILVIYGSYLWFSLGGNMFTINSTNRVASTIAPYACVSDVNLEDKATFL-------DEHTSIHANDSSLQCFVLNDQHVPQNTLATDVEGYNRGLQERISLEYQPLESIVFLLGTPAVLETKESLSLPVSPDALTQKLLSISSNDECKLSG--------------------STSCTTPASHNPPSGYIAQYRHSAEVFPDE
1460|ERR294816|384966|100227|enterica|Typhimurium|||	VMRFVYIYILVIYGSYLWFSLGGNMFTINSTNRVASTIAPYACVSDVNLEDKATFL-------DEHTSIHANDSSLQCFVLNDQHVPQNTLATDVEGYNRGLQERISLEYQPLESIVFLLGTPAVLETKESLSLPVSPDALTQKLLSISSNDECKLSG--------------------STSCTTPASHNPPSGYIAQYRHSAEVFPDE
1301|ERR056911|361605|100193|enterica|Typhimurium|||	VMRFVYIYILVIYGSYLWFSLGGNMFTINSTNRVASTIAPYACVSDVNLEDKATFL-------DEHTSIHANDSSLQCFVLNDQHVPQNTLATDVEGYNRGLQERISLEYQPLESIVFLLGTPAVLETKESLSLPVSPDALTQKLLSISSNDECKLSG--------------------STSCTTPASHNPPSGYIAQYRHSAEVFPDE
1240|ERR056923|341227|1267|enterica|Typhimurium|||	VMRFVYIYILVIYGSYLWFSLGGNMFTINSTNRVASTIAPYACVSDVNLEDKATFL-------DEHTSIHANDSSLQCFVLNDQHVPQNTLATDVEGYNRGLQERISLEYQPLESIVFLLGTPAVLETKESLSLPVSPDALTQKLLSISSNDECKLSG--------------------STSCTTPASHNPPSGYIAQYRHSAEVFPDE
1239|ERR056908|341103|100183|enterica|Typhimurium|||	VMRFVYIYILVIYGSYLWFSLGGNMFTINSTNRVASTIAPYACVSDVNLEDKATFL-------DEHTSIHANDSSLQCFVLNDQHVPQNTLATDVEGYNRGLQERISLEYQPLESIVFLLGTPAVLETKESLSLPVSPDALTQKLLSISSNDECKLSG--------------------STSCTTPASHNPPSGYIAQYRHSAEVFPDE
1236|ERR056941|340915|1263|enterica|Typhimurium|||	VMRFVYIYILVIYGSYLWFSLGGNMFTINSTNRVASTIAPYACVSDVNLEDKATFL-------DEHTSIHANDSSLQCFVLNDQHVPQNTLATDVEGYNRGLQERISLEYQPLESIVFLLGTPAVLETKESLSLPVSPDALTQKLLSISSNDECKLSG--------------------STSCTTPASHNPPSGYIAQYRHSAEVFPDE
1235|ERR056901|340680|100187|enterica|Typhimurium|||	VMRFVYIYILVIYGSYLWFSLGGNMFTINSTNRVASTIAPYACVSDVNLEDKATFL-------DEHTSIHANDSSLQCFVLNDQHVPQNTLATDVEGYNRGLQERISLEYQPLESIVFLLGTPAVLETKESLSLPVSPDALTQKLLSISSNDECKLSG--------------------STSCTTPASHNPPSGYIAQYRHSAEVFPDE
1234|ERR044735|340616|1269|enterica|Typhimurium|||	VMRFVYIYILVIYGSYLWFSLGGNMFTINSTNRVASTIAPYACVSDVNLEDKATFL-------DEHTSIHANDSSLQCFVLNDQHVPQNTLATDVEGYNRGLQERISLEYQPLESIVFLLGTPAVLETKESLSLPVSPDALTQKLLSISSNDECKLSG--------------------STSCTTPASHNPPSGYIAQYRHSAEVFPDE
1231|ERR062882|340263|1265|enterica|Typhimurium|||	VMRFVYIYILVIYGSYLWFSLGGNMFTINSTNRVASTIAPYACVSDVNLEDKATFL-------DEHTSIHANDSSLQCFVLNDQHVPQNTLATDVEGYNRGLQERISLEYQPLESIVFLLGTPAVLETKESLSLPVSPDALTQKLLSISSNDECKLSG--------------------STSCTTPASHNPPSGYIAQYRHSAEVFPDE
1227|ERR056935|339727|5833|enterica|Typhimurium|||	VMRFVYIYILVIYGSYLWFSLGGNMFTINSTNRVASTIAPYACVSDVNLEDKATFL-------DEHTSIHANDSSLQCFVLNDQHVPQNTLATDVEGYNRGLQERISLEYQPLESIVFLLGTPAVLETKESLSLPVSPDALTQKLLSISSNDECKLSG--------------------STSCTTPASHNPPSGYIAQYRHSAEVFPDE
1226|ERR056904|339618|1267|enterica|Typhimurium|||	VMRFVYIYILVIYGSYLWFSLGGNMFTINSTNRVASTIAPYACVSDVNLEDKATFL-------DEHTSIHANDSSLQCFVLNDQHVPQNTLATDVEGYNRGLQERISLEYQPLESIVFLLGTPAVLETKESLSLPVSPDALTQKLLSISSNDECKLSG--------------------STSCTTPASHNPPSGYIAQYRHSAEVFPDE
1225|ERR056906|339414|1265|enterica|Typhimurium|||	VMRFVYIYILVIYGSYLWFSLGGNMFTINSTNRVASTIAPYACVSDVNLEDKATFL-------DEHTSIHANDSSLQCFVLNDQHVPQNTLATDVEGYNRGLQERISLEYQPLESIVFLLGTPAVLETKESLSLPVSPDALTQKLLSISSNDECKLSG--------------------STSCTTPASHNPPSGYIAQYRHSAEVFPDE
1224|ERR044737|339365|1269|enterica|Typhimurium|||	VMRFVYIYILVIYGSYLWFSLGGNMFTINSTNRVASTIAPYACVSDVNLEDKATFL-------DEHTSIHANDSSLQCFVLNDQHVPQNTLATDVEGYNRGLQERISLEYQPLESIVFLLGTPAVLETKESLSLPVSPDALTQKLLSISSNDECKLSG--------------------STSCTTPASHNPPSGYIAQYRHSAEVFPDE
1223|ERR056933|339209|1267|enterica|Typhimurium|||	VMRFVYIYILVIYGSYLWFSLGGNMFTINSTNRVASTIAPYACVSDVNLEDKATFL-------DEHTSIHANDSSLQCFVLNDQHVPQNTLATDVEGYNRGLQERISLEYQPLESIVFLLGTPAVLETKESLSLPVSPDALTQKLLSISSNDECKLSG--------------------STSCTTPASHNPPSGYIAQYRHSAEVFPDE
1222|ERR064839|339133|4058|enterica|Typhimurium|||	VMRFVYIYILVIYGSYLWFSLGGNMFTINSTNRVASTIAPYACVSDVNLEDKATFL-------DEHTSIHANDSSLQCFVLNDQHVPQNTLATDVEGYNRGLQERISLEYQPLESIVFLLGTPAVLETKESLSLPVSPDALTQKLLSISSNDECKLSG--------------------STSCTTPASHNPPSGYIAQYRHSAEVFPDE
1221|ERR064841|339023|1263|enterica|Typhimurium|||	VMRFVYIYILVIYGSYLWFSLGGNMFTINSTNRVASTIAPYACVSDVNLEDKATFL-------DEHTSIHANDSSLQCFVLNDQHVPQNTLATDVEGYNRGLQERISLEYQPLESIVFLLGTPAVLETKESLSLPVSPDALTQKLLSISSNDECKLSG--------------------STSCTTPASHNPPSGYIAQYRHSAEVFPDE
1218|ERR064840|338729|1261|enterica|Typhimurium|||	VMRFVYIYILVIYGSYLWFSLGGNMFTINSTNRVASTIAPYACVSDVNLEDKATFL-------DEHTSIHANDSSLQCFVLNDQHVPQNTLATDVEGYNRGLQERISLEYQPLESIVFLLGTPAVLETKESLSLPVSPDALTQKLLSISSNDECKLSG--------------------STSCTTPASHNPPSGYIAQYRHSAEVFPDE
1217|ERR062884|338535|100187|enterica|Typhimurium|||	VMRFVYIYILVIYGSYLWFSLGGNMFTINSTNRVASTIAPYACVSDVNLEDKATFL-------DEHTSIHANDSSLQCFVLNDQHVPQNTLATDVEGYNRGLQERISLEYQPLESIVFLLGTPAVLETKESLSLPVSPDALTQKLLSISSNDECKLSG--------------------STSCTTPASHNPPSGYIAQYRHSAEVFPDE
1216|ERR062887|338386|100185|enterica|Typhimurium|||	VMRFVYIYILVIYGSYLWFSLGGNMFTINSTNRVASTIAPYACVSDVNLEDKATFL-------DEHTSIHANDSSLQCFVLNDQHVPQNTLATDVEGYNRGLQERISLEYQPLESIVFLLGTPAVLETKESLSLPVSPDALTQKLLSISSNDECKLSG--------------------STSCTTPASHNPPSGYIAQYRHSAEVFPDE
925|ERR024414|248542|1235|enterica|Typhimurium|Mozambique|2001|clinical	VMRFVYIYILVIYGSYLWFSLGGNMFTINSTNRVASTIAPYACVSDVNLEDKATFL-------DEHTSIHANDSSLQCFVLNDQHVPQNTLATDVEGYNRGLQERISLEYQPLESIVFLLGTPAVLETKESLSLPVSPDALTQKLLSISSNDECKLSG--------------------STSCTTPASHNPPSGYIAQYRHSAEVFPDE
924|ERR023835|248154|2511|enterica|Typhimurium|USA|1987|animal	VMRFVYIYILVIYGSYLWFSLGGNMFTINSTNRVASTIAPYACVSDVNLEDKATFL-------DEHTSIHANDSSLQCFVLNDQHVPQNTLATDVEGYNRGLQERISLEYQPLESIVFLLGTPAVLETKESLSLPVSPDALTQKLLSISSNDECKLSG--------------------STSCTTPASHNPPSGYIAQYRHSAEVFPDE
20286|PDT001131654.1|3160944|27921|enterica|unknown|Germany|2008|	VMRFVYIYILVIYGSYLWFSLGGNMFTINSTNRVASTIAPYACVSDVNLEDKATFL-------DEHTSIHANDSSLQCFVLNDQHVPQNTLATDVEGYNRGLQERISLEYQPLESIVFLLGTPAVLETKESLSLPVSPDALTQKLLSISSNDECKLSG--------------------STSCTTPASHNPPSGYIAQYRHSAEVFPDE
20284|PDT001131795.1|3160881|407|enterica|unknown|Germany|2011|	VMRFVYIYILVIYGSYLWFSLGGNMFTINSTNRVASTIAPYACVSDVNLEDKATFL-------DEHTSIHANDSSLQCFVLNDQHVPQNTLATDVEGYNRGLQERISLEYQPLESIVFLLGTPAVLETKESLSLPVSPDALTQKLLSISSNDECKLSG--------------------STSCTTPASHNPPSGYIAQYRHSAEVFPDE
20283|PDT001131851.1|3160826|383408|enterica|unknown|Germany|2007|	VMRFVYIYILVIYGSYLWFSLGGNMFTINSTNRVASTIAPYACVSDVNLEDKATFL-------DEHTSIHANDSSLQCFVLNDQHVPQNTLATDVEGYNRGLQERISLEYQPLESIVFLLGTPAVLETKESLSLPVSPDALTQKLLSISSNDECKLSG--------------------STSCTTPASHNPPSGYIAQYRHSAEVFPDE
20277|PDT001132917.1|3160545|1077|enterica|unknown|China|2019|	VMRFVYIYILVIYGSYLWFSLGGNMFTINSTNRVASTIAPYACVSDVNLEDKATFL-------DEHTSIHANDSSLQCFVLNDQHVPQNTLATDVEGYNRGLQERISLEYQPLESIVFLLGTPAVLETKESLSLPVSPDALTQKLLSISSNDECKLSG--------------------STSCTTPASHNPPSGYIAQYRHSAEVFPDE
20276|PDT001132901.1|3160475|173114|enterica|unknown|China|2018|	VMRFVYIYILVIYGSYLWFSLGGNMFTINSTNRVASTIAPYACVSDVNLEDKATFL-------DEHTSIHANDSSLQCFVLNDQHVPQNTLATDVEGYNRGLQERISLEYQPLESIVFLLGTPAVLETKESLSLPVSPDALTQKLLSISSNDECKLSG--------------------STSCTTPASHNPPSGYIAQYRHSAEVFPDE
20269|PDT001120642.1|3159827|999|enterica|unknown|China|1986|	VMRFVYIYILVIYGSYLWFSLGGNMFTINSTNRVASTIAPYACVSDVNLEDKATFL-------DEHTSIHANDSSLQCFVLNDQHVPQNTLATDVEGYNRGLQERISLEYQPLESIVFLLGTPAVLETKESLSLPVSPDALTQKLLSISSNDECKLSG--------------------STSCTTPASHNPPSGYIAQYRHSAEVFPDE
20243|PDT001100929.1|3158061|28022|enterica|unknown|China|2020|	VMRFVYIYILVIYGSYLWFSLGGNMFTINSTNRVASTIAPYACVSDVNLEDKATFL-------DEHTSIHANDSSLQCFVLNDQHVPQNTLATDVEGYNRGLQERISLEYQPLESIVFLLGTPAVLETKESLSLPVSPDALTQKLLSISSNDECKLSG--------------------STSCTTPASHNPPSGYIAQYRHSAEVFPDE
20240|PDT001100193.2|3157773|23242|enterica|unknown|Brazil|2014|	VMRFVYIYILVIYGSYLWFSLGGNMFTINSTNRVASTIAPYACVSDVNLEDKATFL-------DEHTSIHANDSSLQCFVLNDQHVPQNTLATDVEGYNRGLQERISLEYQPLESIVFLLGTPAVLETKESLSLPVSPDALTQKLLSISSNDECKLSG--------------------STSCTTPASHNPPSGYIAQYRHSAEVFPDE
20235|PDT001098768.1|3157281|4127|enterica|unknown|Kenya|2015|	VMRFVYIYILVIYGSYLWFSLGGNMFTINSTNRVASTIAPYACVSDVNLEDKATFL-------DEHTSIHANDSSLQCFVLNDQHVPQNTLATDVEGYNRGLQERISLEYQPLESIVFLLGTPAVLETKESLSLPVSPDALTQKLLSISSNDECKLSG--------------------STSCTTPASHNPPSGYIAQYRHSAEVFPDE
20228|PDT001098663.1|3156678|150848|enterica|unknown|Kenya|2013|	VMRFVYIYILVIYGSYLWFSLGGNMFTINSTNRVASTIAPYACVSDVNLEDKATFL-------DEHTSIHANDSSLQCFVLNDQHVPQNTLATDVEGYNRGLQERISLEYQPLESIVFLLGTPAVLETKESLSLPVSPDALTQKLLSISSNDECKLSG--------------------STSCTTPASHNPPSGYIAQYRHSAEVFPDE
20227|PDT001098660.1|3156096|3547|enterica|unknown|Kenya|2017|	VMRFVYIYILVIYGSYLWFSLGGNMFTINSTNRVASTIAPYACVSDVNLEDKATFL-------DEHTSIHANDSSLQCFVLNDQHVPQNTLATDVEGYNRGLQERISLEYQPLESIVFLLGTPAVLETKESLSLPVSPDALTQKLLSISSNDECKLSG--------------------STSCTTPASHNPPSGYIAQYRHSAEVFPDE
20225|PDT001098648.1|3155669|3094|enterica|unknown|Kenya|2009|	VMRFVYIYILVIYGSYLWFSLGGNMFTINSTNRVASTIAPYACVSDVNLEDKATFL-------DEHTSIHANDSSLQCFVLNDQHVPQNTLATDVEGYNRGLQERISLEYQPLESIVFLLGTPAVLETKESLSLPVSPDALTQKLLSISSNDECKLSG--------------------STSCTTPASHNPPSGYIAQYRHSAEVFPDE
20222|PDT001087996.1|3155326|4127|enterica|unknown|Germany|2017|	VMRFVYIYILVIYGSYLWFSLGGNMFTINSTNRVASTIAPYACVSDVNLEDKATFL-------DEHTSIHANDSSLQCFVLNDQHVPQNTLATDVEGYNRGLQERISLEYQPLESIVFLLGTPAVLETKESLSLPVSPDALTQKLLSISSNDECKLSG--------------------STSCTTPASHNPPSGYIAQYRHSAEVFPDE
20221|PDT001088010.1|3155259|119276|enterica|unknown|Germany|2016|	VMRFVYIYILVIYGSYLWFSLGGNMFTINSTNRVASTIAPYACVSDVNLEDKATFL-------DEHTSIHANDSSLQCFVLNDQHVPQNTLATDVEGYNRGLQERISLEYQPLESIVFLLGTPAVLETKESLSLPVSPDALTQKLLSISSNDECKLSG--------------------STSCTTPASHNPPSGYIAQYRHSAEVFPDE
20204|PDT001019064.1|3153851|1330|enterica|unknown|Chile|2019|	VMRFVYIYILVIYGSYLWFSLGGNMFTINSTNRVASTIAPYACVSDVNLEDKATFL-------DEHTSIHANDSSLQCFVLNDQHVPQNTLATDVEGYNRGLQERISLEYQPLESIVFLLGTPAVLETKESLSLPVSPDALTQKLLSISSNDECKLSG--------------------STSCTTPASHNPPSGYIAQYRHSAEVFPDE
20203|PDT000999360.1|3153682|1330|enterica|unknown|Australia|2018|	VMRFVYIYILVIYGSYLWFSLGGNMFTINSTNRVASTIAPYACVSDVNLEDKATFL-------DEHTSIHANDSSLQCFVLNDQHVPQNTLATDVEGYNRGLQERISLEYQPLESIVFLLGTPAVLETKESLSLPVSPDALTQKLLSISSNDECKLSG--------------------STSCTTPASHNPPSGYIAQYRHSAEVFPDE
20202|PDT001020583.1|3153585|27922|enterica|unknown|China|2014|	VMRFVYIYILVIYGSYLWFSLGGNMFTINSTNRVASTIAPYACVSDVNLEDKATFL-------DEHTSIHANDSSLQCFVLNDQHVPQNTLATDVEGYNRGLQERISLEYQPLESIVFLLGTPAVLETKESLSLPVSPDALTQKLLSISSNDECKLSG--------------------STSCTTPASHNPPSGYIAQYRHSAEVFPDE
20199|PDT001020556.1|3153334|173079|enterica|unknown|China|2015|	VMRFVYIYILVIYGSYLWFSLGGNMFTINSTNRVASTIAPYACVSDVNLEDKATFL-------DEHTSIHANDSSLQCFVLNDQHVPQNTLATDVEGYNRGLQERISLEYQPLESIVFLLGTPAVLETKESLSLPVSPDALTQKLLSISSNDECKLSG--------------------STSCTTPASHNPPSGYIAQYRHSAEVFPDE
20198|PDT001020548.1|3153254|1203|enterica|unknown|China|2015|	VMRFVYIYILVIYGSYLWFSLGGNMFTINSTNRVASTIAPYACVSDVNLEDKATFL-------DEHTSIHANDSSLQCFVLNDQHVPQNTLATDVEGYNRGLQERISLEYQPLESIVFLLGTPAVLETKESLSLPVSPDALTQKLLSISSNDECKLSG--------------------STSCTTPASHNPPSGYIAQYRHSAEVFPDE
20197|PDT001020546.1|3153172|173344|enterica|unknown|China|2015|	VMRFVYIYILVIYGSYLWFSLGGNMFTINSTNRVASTIAPYACVSDVNLEDKATFL-------DEHTSIHANDSSLQCFVLNDQHVPQNTLATDVEGYNRGLQERISLEYQPLESIVFLLGTPAVLETKESLSLPVSPDALTQKLLSISSNDECKLSG--------------------STSCTTPASHNPPSGYIAQYRHSAEVFPDE
20196|PDT001020522.1|3153010|1330|enterica|unknown|China|2014|	VMRFVYIYILVIYGSYLWFSLGGNMFTINSTNRVASTIAPYACVSDVNLEDKATFL-------DEHTSIHANDSSLQCFVLNDQHVPQNTLATDVEGYNRGLQERISLEYQPLESIVFLLGTPAVLETKESLSLPVSPDALTQKLLSISSNDECKLSG--------------------STSCTTPASHNPPSGYIAQYRHSAEVFPDE
20195|PDT001020521.1|3152951|35667|enterica|unknown|China|2016|	VMRFVYIYILVIYGSYLWFSLGGNMFTINSTNRVASTIAPYACVSDVNLEDKATFL-------DEHTSIHANDSSLQCFVLNDQHVPQNTLATDVEGYNRGLQERISLEYQPLESIVFLLGTPAVLETKESLSLPVSPDALTQKLLSISSNDECKLSG--------------------STSCTTPASHNPPSGYIAQYRHSAEVFPDE
20194|PDT001020505.1|3152758|1330|enterica|unknown|China|2016|	VMRFVYIYILVIYGSYLWFSLGGNMFTINSTNRVASTIAPYACVSDVNLEDKATFL-------DEHTSIHANDSSLQCFVLNDQHVPQNTLATDVEGYNRGLQERISLEYQPLESIVFLLGTPAVLETKESLSLPVSPDALTQKLLSISSNDECKLSG--------------------STSCTTPASHNPPSGYIAQYRHSAEVFPDE
20193|PDT001020501.1|3152726|173374|enterica|unknown|China|2017|	VMRFVYIYILVIYGSYLWFSLGGNMFTINSTNRVASTIAPYACVSDVNLEDKATFL-------DEHTSIHANDSSLQCFVLNDQHVPQNTLATDVEGYNRGLQERISLEYQPLESIVFLLGTPAVLETKESLSLPVSPDALTQKLLSISSNDECKLSG--------------------STSCTTPASHNPPSGYIAQYRHSAEVFPDE
20192|PDT001020499.1|3152536|1330|enterica|unknown|China|2015|	VMRFVYIYILVIYGSYLWFSLGGNMFTINSTNRVASTIAPYACVSDVNLEDKATFL-------DEHTSIHANDSSLQCFVLNDQHVPQNTLATDVEGYNRGLQERISLEYQPLESIVFLLGTPAVLETKESLSLPVSPDALTQKLLSISSNDECKLSG--------------------STSCTTPASHNPPSGYIAQYRHSAEVFPDE
20191|PDT001020495.1|3152496|173361|enterica|unknown|China|2017|	VMRFVYIYILVIYGSYLWFSLGGNMFTINSTNRVASTIAPYACVSDVNLEDKATFL-------DEHTSIHANDSSLQCFVLNDQHVPQNTLATDVEGYNRGLQERISLEYQPLESIVFLLGTPAVLETKESLSLPVSPDALTQKLLSISSNDECKLSG--------------------STSCTTPASHNPPSGYIAQYRHSAEVFPDE
20190|PDT001020489.1|3152375|1330|enterica|unknown|China|2017|	VMRFVYIYILVIYGSYLWFSLGGNMFTINSTNRVASTIAPYACVSDVNLEDKATFL-------DEHTSIHANDSSLQCFVLNDQHVPQNTLATDVEGYNRGLQERISLEYQPLESIVFLLGTPAVLETKESLSLPVSPDALTQKLLSISSNDECKLSG--------------------STSCTTPASHNPPSGYIAQYRHSAEVFPDE
20189|PDT001020488.1|3152242|1330|enterica|unknown|China|2014|	VMRFVYIYILVIYGSYLWFSLGGNMFTINSTNRVASTIAPYACVSDVNLEDKATFL-------DEHTSIHANDSSLQCFVLNDQHVPQNTLATDVEGYNRGLQERISLEYQPLESIVFLLGTPAVLETKESLSLPVSPDALTQKLLSISSNDECKLSG--------------------STSCTTPASHNPPSGYIAQYRHSAEVFPDE
20188|PDT001020473.1|3152127|1330|enterica|unknown|China|2017|	VMRFVYIYILVIYGSYLWFSLGGNMFTINSTNRVASTIAPYACVSDVNLEDKATFL-------DEHTSIHANDSSLQCFVLNDQHVPQNTLATDVEGYNRGLQERISLEYQPLESIVFLLGTPAVLETKESLSLPVSPDALTQKLLSISSNDECKLSG--------------------STSCTTPASHNPPSGYIAQYRHSAEVFPDE
20187|PDT001020471.1|3152035|173253|enterica|unknown|China|2018|	VMRFVYIYILVIYGSYLWFSLGGNMFTINSTNRVASTIAPYACVSDVNLEDKATFL-------DEHTSIHANDSSLQCFVLNDQHVPQNTLATDVEGYNRGLQERISLEYQPLESIVFLLGTPAVLETKESLSLPVSPDALTQKLLSISSNDECKLSG--------------------STSCTTPASHNPPSGYIAQYRHSAEVFPDE
20186|PDT001015519.1|3151935|173079|enterica|unknown|China|2018|	VMRFVYIYILVIYGSYLWFSLGGNMFTINSTNRVASTIAPYACVSDVNLEDKATFL-------DEHTSIHANDSSLQCFVLNDQHVPQNTLATDVEGYNRGLQERISLEYQPLESIVFLLGTPAVLETKESLSLPVSPDALTQKLLSISSNDECKLSG--------------------STSCTTPASHNPPSGYIAQYRHSAEVFPDE
20185|PDT000896636.1|3151764|35667|enterica|unknown|China|2018|	VMRFVYIYILVIYGSYLWFSLGGNMFTINSTNRVASTIAPYACVSDVNLEDKATFL-------DEHTSIHANDSSLQCFVLNDQHVPQNTLATDVEGYNRGLQERISLEYQPLESIVFLLGTPAVLETKESLSLPVSPDALTQKLLSISSNDECKLSG--------------------STSCTTPASHNPPSGYIAQYRHSAEVFPDE
20184|PDT000903313.1|3151567|173049|enterica|unknown|China|2014|	VMRFVYIYILVIYGSYLWFSLGGNMFTINSTNRVASTIAPYACVSDVNLEDKATFL-------DEHTSIHANDSSLQCFVLNDQHVPQNTLATDVEGYNRGLQERISLEYQPLESIVFLLGTPAVLETKESLSLPVSPDALTQKLLSISSNDECKLSG--------------------STSCTTPASHNPPSGYIAQYRHSAEVFPDE
20172|PDT000998608.1|3150629|1100|enterica|unknown|Australia|2014|	VMRFVYIYILVIYGSYLWFSLGGNMFTINSTNRVASTIAPYACVSDVNLEDKATFL-------DEHTSIHANDSSLQCFVLNDQHVPQNTLATDVEGYNRGLQERISLEYQPLESIVFLLGTPAVLETKESLSLPVSPDALTQKLLSISSNDECKLSG--------------------STSCTTPASHNPPSGYIAQYRHSAEVFPDE
20169|PDT000998633.1|3150356|1202|enterica|unknown|Australia|2006|	VMRFVYIYILVIYGSYLWFSLGGNMFTINSTNRVASTIAPYACVSDVNLEDKATFL-------DEHTSIHANDSSLQCFVLNDQHVPQNTLATDVEGYNRGLQERISLEYQPLESIVFLLGTPAVLETKESLSLPVSPDALTQKLLSISSNDECKLSG--------------------STSCTTPASHNPPSGYIAQYRHSAEVFPDE
20168|PDT000998428.1|3150338|4050|enterica|unknown|Australia|2015|	VMRFVYIYILVIYGSYLWFSLGGNMFTINSTNRVASTIAPYACVSDVNLEDKATFL-------DEHTSIHANDSSLQCFVLNDQHVPQNTLATDVEGYNRGLQERISLEYQPLESIVFLLGTPAVLETKESLSLPVSPDALTQKLLSISSNDECKLSG--------------------STSCTTPASHNPPSGYIAQYRHSAEVFPDE
20167|PDT000998438.1|3150214|989|enterica|unknown|Australia|2015|	VMRFVYIYILVIYGSYLWFSLGGNMFTINSTNRVASTIAPYACVSDVNLEDKATFL-------DEHTSIHANDSSLQCFVLNDQHVPQNTLATDVEGYNRGLQERISLEYQPLESIVFLLGTPAVLETKESLSLPVSPDALTQKLLSISSNDECKLSG--------------------STSCTTPASHNPPSGYIAQYRHSAEVFPDE
20158|PDT000998613.1|3149502|989|enterica|unknown|Australia|2014|	VMRFVYIYILVIYGSYLWFSLGGNMFTINSTNRVASTIAPYACVSDVNLEDKATFL-------DEHTSIHANDSSLQCFVLNDQHVPQNTLATDVEGYNRGLQERISLEYQPLESIVFLLGTPAVLETKESLSLPVSPDALTQKLLSISSNDECKLSG--------------------STSCTTPASHNPPSGYIAQYRHSAEVFPDE
20157|PDT000998659.1|3149376|1202|enterica|unknown|Australia|2014|	VMRFVYIYILVIYGSYLWFSLGGNMFTINSTNRVASTIAPYACVSDVNLEDKATFL-------DEHTSIHANDSSLQCFVLNDQHVPQNTLATDVEGYNRGLQERISLEYQPLESIVFLLGTPAVLETKESLSLPVSPDALTQKLLSISSNDECKLSG--------------------STSCTTPASHNPPSGYIAQYRHSAEVFPDE
20156|PDT000998622.1|3149141|1202|enterica|unknown|Australia|2006|	VMRFVYIYILVIYGSYLWFSLGGNMFTINSTNRVASTIAPYACVSDVNLEDKATFL-------DEHTSIHANDSSLQCFVLNDQHVPQNTLATDVEGYNRGLQERISLEYQPLESIVFLLGTPAVLETKESLSLPVSPDALTQKLLSISSNDECKLSG--------------------STSCTTPASHNPPSGYIAQYRHSAEVFPDE
20155|PDT000998623.1|3149054|4406|enterica|unknown|Australia|2014|	VMRFVYIYILVIYGSYLWFSLGGNMFTINSTNRVASTIAPYACVSDVNLEDKATFL-------DEHTSIHANDSSLQCFVLNDQHVPQNTLATDVEGYNRGLQERISLEYQPLESIVFLLGTPAVLETKESLSLPVSPDALTQKLLSISSNDECKLSG--------------------STSCTTPASHNPPSGYIAQYRHSAEVFPDE
20152|PDT000998679.1|3148847|989|enterica|unknown|Australia|2014|	VMRFVYIYILVIYGSYLWFSLGGNMFTINSTNRVASTIAPYACVSDVNLEDKATFL-------DEHTSIHANDSSLQCFVLNDQHVPQNTLATDVEGYNRGLQERISLEYQPLESIVFLLGTPAVLETKESLSLPVSPDALTQKLLSISSNDECKLSG--------------------STSCTTPASHNPPSGYIAQYRHSAEVFPDE
20151|PDT000998670.1|3148741|989|enterica|unknown|Australia|2014|	VMRFVYIYILVIYGSYLWFSLGGNMFTINSTNRVASTIAPYACVSDVNLEDKATFL-------DEHTSIHANDSSLQCFVLNDQHVPQNTLATDVEGYNRGLQERISLEYQPLESIVFLLGTPAVLETKESLSLPVSPDALTQKLLSISSNDECKLSG--------------------STSCTTPASHNPPSGYIAQYRHSAEVFPDE
20150|PDT000998829.1|3148682|405|enterica|unknown|Australia|2017|	VMRFVYIYILVIYGSYLWFSLGGNMFTINSTNRVASTIAPYACVSDVNLEDKATFL-------DEHTSIHANDSSLQCFVLNDQHVPQNTLATDVEGYNRGLQERISLEYQPLESIVFLLGTPAVLETKESLSLPVSPDALTQKLLSISSNDECKLSG--------------------STSCTTPASHNPPSGYIAQYRHSAEVFPDE
20149|PDT000998861.1|3148528|1202|enterica|unknown|Australia|2017|	VMRFVYIYILVIYGSYLWFSLGGNMFTINSTNRVASTIAPYACVSDVNLEDKATFL-------DEHTSIHANDSSLQCFVLNDQHVPQNTLATDVEGYNRGLQERISLEYQPLESIVFLLGTPAVLETKESLSLPVSPDALTQKLLSISSNDECKLSG--------------------STSCTTPASHNPPSGYIAQYRHSAEVFPDE
20147|PDT000998867.1|3148420|999|enterica|unknown|Australia|2017|	VMRFVYIYILVIYGSYLWFSLGGNMFTINSTNRVASTIAPYACVSDVNLEDKATFL-------DEHTSIHANDSSLQCFVLNDQHVPQNTLATDVEGYNRGLQERISLEYQPLESIVFLLGTPAVLETKESLSLPVSPDALTQKLLSISSNDECKLSG--------------------STSCTTPASHNPPSGYIAQYRHSAEVFPDE
20142|PDT000998942.1|3148069|407|enterica|unknown|Australia|2016|	VMRFVYIYILVIYGSYLWFSLGGNMFTINSTNRVASTIAPYACVSDVNLEDKATFL-------DEHTSIHANDSSLQCFVLNDQHVPQNTLATDVEGYNRGLQERISLEYQPLESIVFLLGTPAVLETKESLSLPVSPDALTQKLLSISSNDECKLSG--------------------STSCTTPASHNPPSGYIAQYRHSAEVFPDE
20134|PDT000999133.1|3147720|1202|enterica|unknown|India|2016|	VMRFVYIYILVIYGSYLWFSLGGNMFTINSTNRVASTIAPYACVSDVNLEDKATFL-------DEHTSIHANDSSLQCFVLNDQHVPQNTLATDVEGYNRGLQERISLEYQPLESIVFLLGTPAVLETKESLSLPVSPDALTQKLLSISSNDECKLSG--------------------STSCTTPASHNPPSGYIAQYRHSAEVFPDE
20133|PDT000999139.1|3147711|1307|enterica|unknown|India|2016|	VMRFVYIYILVIYGSYLWFSLGGNMFTINSTNRVASTIAPYACVSDVNLEDKATFL-------DEHTSIHANDSSLQCFVLNDQHVPQNTLATDVEGYNRGLQERISLEYQPLESIVFLLGTPAVLETKESLSLPVSPDALTQKLLSISSNDECKLSG--------------------STSCTTPASHNPPSGYIAQYRHSAEVFPDE
20120|PDT000999353.1|3146819|1251|enterica|unknown|Australia|2018|	VMRFVYIYILVIYGSYLWFSLGGNMFTINSTNRVASTIAPYACVSDVNLEDKATFL-------DEHTSIHANDSSLQCFVLNDQHVPQNTLATDVEGYNRGLQERISLEYQPLESIVFLLGTPAVLETKESLSLPVSPDALTQKLLSISSNDECKLSG--------------------STSCTTPASHNPPSGYIAQYRHSAEVFPDE
20119|PDT000999362.1|3146792|4358|enterica|unknown|Australia|2018|	VMRFVYIYILVIYGSYLWFSLGGNMFTINSTNRVASTIAPYACVSDVNLEDKATFL-------DEHTSIHANDSSLQCFVLNDQHVPQNTLATDVEGYNRGLQERISLEYQPLESIVFLLGTPAVLETKESLSLPVSPDALTQKLLSISSNDECKLSG--------------------STSCTTPASHNPPSGYIAQYRHSAEVFPDE
20114|PDT000999503.1|3146349|1202|enterica|unknown|Australia|2018|	VMRFVYIYILVIYGSYLWFSLGGNMFTINSTNRVASTIAPYACVSDVNLEDKATFL-------DEHTSIHANDSSLQCFVLNDQHVPQNTLATDVEGYNRGLQERISLEYQPLESIVFLLGTPAVLETKESLSLPVSPDALTQKLLSISSNDECKLSG--------------------STSCTTPASHNPPSGYIAQYRHSAEVFPDE
20112|PDT000999527.1|3146272|1202|enterica|unknown|Australia|2017|	VMRFVYIYILVIYGSYLWFSLGGNMFTINSTNRVASTIAPYACVSDVNLEDKATFL-------DEHTSIHANDSSLQCFVLNDQHVPQNTLATDVEGYNRGLQERISLEYQPLESIVFLLGTPAVLETKESLSLPVSPDALTQKLLSISSNDECKLSG--------------------STSCTTPASHNPPSGYIAQYRHSAEVFPDE
20111|PDT000999559.1|3146141|4575|enterica|unknown|Australia|2018|	VMRFVYIYILVIYGSYLWFSLGGNMFTINSTNRVASTIAPYACVSDVNLEDKATFL-------DEHTSIHANDSSLQCFVLNDQHVPQNTLATDVEGYNRGLQERISLEYQPLESIVFLLGTPAVLETKESLSLPVSPDALTQKLLSISSNDECKLSG--------------------STSCTTPASHNPPSGYIAQYRHSAEVFPDE
20110|PDT000999594.1|3146071|28556|enterica|unknown|Australia|2017|	VMRFVYIYILVIYGSYLWFSLGGNMFTINSTNRVASTIAPYACVSDVNLEDKATFL-------DEHTSIHANDSSLQCFVLNDQHVPQNTLATDVEGYNRGLQERISLEYQPLESIVFLLGTPAVLETKESLSLPVSPDALTQKLLSISSNDECKLSG--------------------STSCTTPASHNPPSGYIAQYRHSAEVFPDE
20108|PDT000999604.1|3145949|1202|enterica|unknown|Australia|2018|	VMRFVYIYILVIYGSYLWFSLGGNMFTINSTNRVASTIAPYACVSDVNLEDKATFL-------DEHTSIHANDSSLQCFVLNDQHVPQNTLATDVEGYNRGLQERISLEYQPLESIVFLLGTPAVLETKESLSLPVSPDALTQKLLSISSNDECKLSG--------------------STSCTTPASHNPPSGYIAQYRHSAEVFPDE
20107|PDT000999606.1|3145838|27385|enterica|unknown|Australia|2018|	VMRFVYIYILVIYGSYLWFSLGGNMFTINSTNRVASTIAPYACVSDVNLEDKATFL-------DEHTSIHANDSSLQCFVLNDQHVPQNTLATDVEGYNRGLQERISLEYQPLESIVFLLGTPAVLETKESLSLPVSPDALTQKLLSISSNDECKLSG--------------------STSCTTPASHNPPSGYIAQYRHSAEVFPDE
20105|PDT000999772.1|3145733|4236|enterica|unknown|Australia|2018|	VMRFVYIYILVIYGSYLWFSLGGNMFTINSTNRVASTIAPYACVSDVNLEDKATFL-------DEHTSIHANDSSLQCFVLNDQHVPQNTLATDVEGYNRGLQERISLEYQPLESIVFLLGTPAVLETKESLSLPVSPDALTQKLLSISSNDECKLSG--------------------STSCTTPASHNPPSGYIAQYRHSAEVFPDE
20104|PDT001000029.1|3145707|4358|enterica|unknown|Australia|2018|	VMRFVYIYILVIYGSYLWFSLGGNMFTINSTNRVASTIAPYACVSDVNLEDKATFL-------DEHTSIHANDSSLQCFVLNDQHVPQNTLATDVEGYNRGLQERISLEYQPLESIVFLLGTPAVLETKESLSLPVSPDALTQKLLSISSNDECKLSG--------------------STSCTTPASHNPPSGYIAQYRHSAEVFPDE
20100|PDT001000106.1|3145472|1202|enterica|unknown|Australia|2018|	VMRFVYIYILVIYGSYLWFSLGGNMFTINSTNRVASTIAPYACVSDVNLEDKATFL-------DEHTSIHANDSSLQCFVLNDQHVPQNTLATDVEGYNRGLQERISLEYQPLESIVFLLGTPAVLETKESLSLPVSPDALTQKLLSISSNDECKLSG--------------------STSCTTPASHNPPSGYIAQYRHSAEVFPDE
20098|PDT000999078.1|3145272|4358|enterica|unknown|Australia|2016|	VMRFVYIYILVIYGSYLWFSLGGNMFTINSTNRVASTIAPYACVSDVNLEDKATFL-------DEHTSIHANDSSLQCFVLNDQHVPQNTLATDVEGYNRGLQERISLEYQPLESIVFLLGTPAVLETKESLSLPVSPDALTQKLLSISSNDECKLSG--------------------STSCTTPASHNPPSGYIAQYRHSAEVFPDE
20095|PDT000999447.1|3145125|66283|enterica|unknown|Australia|2018|	VMRFVYIYILVIYGSYLWFSLGGNMFTINSTNRVASTIAPYACVSDVNLEDKATFL-------DEHTSIHANDSSLQCFVLNDQHVPQNTLATDVEGYNRGLQERISLEYQPLESIVFLLGTPAVLETKESLSLPVSPDALTQKLLSISSNDECKLSG--------------------STSCTTPASHNPPSGYIAQYRHSAEVFPDE
20093|PDT000999506.1|3145029|4358|enterica|unknown|Australia|2017|	VMRFVYIYILVIYGSYLWFSLGGNMFTINSTNRVASTIAPYACVSDVNLEDKATFL-------DEHTSIHANDSSLQCFVLNDQHVPQNTLATDVEGYNRGLQERISLEYQPLESIVFLLGTPAVLETKESLSLPVSPDALTQKLLSISSNDECKLSG--------------------STSCTTPASHNPPSGYIAQYRHSAEVFPDE
20090|PDT000999681.1|3144834|4238|enterica|unknown|Australia|2018|	VMRFVYIYILVIYGSYLWFSLGGNMFTINSTNRVASTIAPYACVSDVNLEDKATFL-------DEHTSIHANDSSLQCFVLNDQHVPQNTLATDVEGYNRGLQERISLEYQPLESIVFLLGTPAVLETKESLSLPVSPDALTQKLLSISSNDECKLSG--------------------STSCTTPASHNPPSGYIAQYRHSAEVFPDE
20089|PDT000999771.1|3144739|989|enterica|unknown|Australia|2018|	VMRFVYIYILVIYGSYLWFSLGGNMFTINSTNRVASTIAPYACVSDVNLEDKATFL-------DEHTSIHANDSSLQCFVLNDQHVPQNTLATDVEGYNRGLQERISLEYQPLESIVFLLGTPAVLETKESLSLPVSPDALTQKLLSISSNDECKLSG--------------------STSCTTPASHNPPSGYIAQYRHSAEVFPDE
20088|PDT000999806.1|3144682|4045|enterica|unknown|Australia|2018|	VMRFVYIYILVIYGSYLWFSLGGNMFTINSTNRVASTIAPYACVSDVNLEDKATFL-------DEHTSIHANDSSLQCFVLNDQHVPQNTLATDVEGYNRGLQERISLEYQPLESIVFLLGTPAVLETKESLSLPVSPDALTQKLLSISSNDECKLSG--------------------STSCTTPASHNPPSGYIAQYRHSAEVFPDE
20087|PDT000999805.1|3144538|1202|enterica|unknown|Australia|2018|	VMRFVYIYILVIYGSYLWFSLGGNMFTINSTNRVASTIAPYACVSDVNLEDKATFL-------DEHTSIHANDSSLQCFVLNDQHVPQNTLATDVEGYNRGLQERISLEYQPLESIVFLLGTPAVLETKESLSLPVSPDALTQKLLSISSNDECKLSG--------------------STSCTTPASHNPPSGYIAQYRHSAEVFPDE
20083|PDT000999842.1|3144382|80383|enterica|unknown|Australia|2018|	VMRFVYIYILVIYGSYLWFSLGGNMFTINSTNRVASTIAPYACVSDVNLEDKATFL-------DEHTSIHANDSSLQCFVLNDQHVPQNTLATDVEGYNRGLQERISLEYQPLESIVFLLGTPAVLETKESLSLPVSPDALTQKLLSISSNDECKLSG--------------------STSCTTPASHNPPSGYIAQYRHSAEVFPDE
20082|PDT000999853.1|3144252|743|enterica|unknown|Australia|2018|	VMRFVYIYILVIYGSYLWFSLGGNMFTINSTNRVASTIAPYACVSDVNLEDKATFL-------DEHTSIHANDSSLQCFVLNDQHVPQNTLATDVEGYNRGLQERISLEYQPLESIVFLLGTPAVLETKESLSLPVSPDALTQKLLSISSNDECKLSG--------------------STSCTTPASHNPPSGYIAQYRHSAEVFPDE
20081|PDT000999862.1|3144162|1202|enterica|unknown|Australia|2018|	VMRFVYIYILVIYGSYLWFSLGGNMFTINSTNRVASTIAPYACVSDVNLEDKATFL-------DEHTSIHANDSSLQCFVLNDQHVPQNTLATDVEGYNRGLQERISLEYQPLESIVFLLGTPAVLETKESLSLPVSPDALTQKLLSISSNDECKLSG--------------------STSCTTPASHNPPSGYIAQYRHSAEVFPDE
20080|PDT000999873.1|3144135|1202|enterica|unknown|Australia|2018|	VMRFVYIYILVIYGSYLWFSLGGNMFTINSTNRVASTIAPYACVSDVNLEDKATFL-------DEHTSIHANDSSLQCFVLNDQHVPQNTLATDVEGYNRGLQERISLEYQPLESIVFLLGTPAVLETKESLSLPVSPDALTQKLLSISSNDECKLSG--------------------STSCTTPASHNPPSGYIAQYRHSAEVFPDE
20079|PDT001000011.1|3144049|1202|enterica|unknown|Australia|2018|	VMRFVYIYILVIYGSYLWFSLGGNMFTINSTNRVASTIAPYACVSDVNLEDKATFL-------DEHTSIHANDSSLQCFVLNDQHVPQNTLATDVEGYNRGLQERISLEYQPLESIVFLLGTPAVLETKESLSLPVSPDALTQKLLSISSNDECKLSG--------------------STSCTTPASHNPPSGYIAQYRHSAEVFPDE
20078|PDT001000090.1|3143990|27385|enterica|unknown|Australia|2018|	VMRFVYIYILVIYGSYLWFSLGGNMFTINSTNRVASTIAPYACVSDVNLEDKATFL-------DEHTSIHANDSSLQCFVLNDQHVPQNTLATDVEGYNRGLQERISLEYQPLESIVFLLGTPAVLETKESLSLPVSPDALTQKLLSISSNDECKLSG--------------------STSCTTPASHNPPSGYIAQYRHSAEVFPDE
20077|PDT000999895.1|3143839|989|enterica|unknown|Australia|2018|	VMRFVYIYILVIYGSYLWFSLGGNMFTINSTNRVASTIAPYACVSDVNLEDKATFL-------DEHTSIHANDSSLQCFVLNDQHVPQNTLATDVEGYNRGLQERISLEYQPLESIVFLLGTPAVLETKESLSLPVSPDALTQKLLSISSNDECKLSG--------------------STSCTTPASHNPPSGYIAQYRHSAEVFPDE
20076|PDT000999905.1|3143789|1202|enterica|unknown|Australia|2018|	VMRFVYIYILVIYGSYLWFSLGGNMFTINSTNRVASTIAPYACVSDVNLEDKATFL-------DEHTSIHANDSSLQCFVLNDQHVPQNTLATDVEGYNRGLQERISLEYQPLESIVFLLGTPAVLETKESLSLPVSPDALTQKLLSISSNDECKLSG--------------------STSCTTPASHNPPSGYIAQYRHSAEVFPDE
20074|PDT000999917.1|3143626|1100|enterica|unknown|Australia|2018|	VMRFVYIYILVIYGSYLWFSLGGNMFTINSTNRVASTIAPYACVSDVNLEDKATFL-------DEHTSIHANDSSLQCFVLNDQHVPQNTLATDVEGYNRGLQERISLEYQPLESIVFLLGTPAVLETKESLSLPVSPDALTQKLLSISSNDECKLSG--------------------STSCTTPASHNPPSGYIAQYRHSAEVFPDE
20073|PDT000999934.1|3143581|1202|enterica|unknown|Australia|2018|	VMRFVYIYILVIYGSYLWFSLGGNMFTINSTNRVASTIAPYACVSDVNLEDKATFL-------DEHTSIHANDSSLQCFVLNDQHVPQNTLATDVEGYNRGLQERISLEYQPLESIVFLLGTPAVLETKESLSLPVSPDALTQKLLSISSNDECKLSG--------------------STSCTTPASHNPPSGYIAQYRHSAEVFPDE
20072|PDT000999951.1|3143547|999|enterica|unknown|Australia|2018|	VMRFVYIYILVIYGSYLWFSLGGNMFTINSTNRVASTIAPYACVSDVNLEDKATFL-------DEHTSIHANDSSLQCFVLNDQHVPQNTLATDVEGYNRGLQERISLEYQPLESIVFLLGTPAVLETKESLSLPVSPDALTQKLLSISSNDECKLSG--------------------STSCTTPASHNPPSGYIAQYRHSAEVFPDE
20071|PDT000999950.1|3143412|999|enterica|unknown|Australia|2018|	VMRFVYIYILVIYGSYLWFSLGGNMFTINSTNRVASTIAPYACVSDVNLEDKATFL-------DEHTSIHANDSSLQCFVLNDQHVPQNTLATDVEGYNRGLQERISLEYQPLESIVFLLGTPAVLETKESLSLPVSPDALTQKLLSISSNDECKLSG--------------------STSCTTPASHNPPSGYIAQYRHSAEVFPDE
20068|PDT000999991.1|3143241|971|enterica|unknown|Australia|2018|	VMRFVYIYILVIYGSYLWFSLGGNMFTINSTNRVASTIAPYACVSDVNLEDKATFL-------DEHTSIHANDSSLQCFVLNDQHVPQNTLATDVEGYNRGLQERISLEYQPLESIVFLLGTPAVLETKESLSLPVSPDALTQKLLSISSNDECKLSG--------------------STSCTTPASHNPPSGYIAQYRHSAEVFPDE
20066|PDT001000001.1|3142912|1431|enterica|unknown|Australia|2018|	VMRFVYIYILVIYGSYLWFSLGGNMFTINSTNRVASTIAPYACVSDVNLEDKATFL-------DEHTSIHANDSSLQCFVLNDQHVPQNTLATDVEGYNRGLQERISLEYQPLESIVFLLGTPAVLETKESLSLPVSPDALTQKLLSISSNDECKLSG--------------------STSCTTPASHNPPSGYIAQYRHSAEVFPDE
20062|PDT001000049.1|3142736|1202|enterica|unknown|Australia|2018|	VMRFVYIYILVIYGSYLWFSLGGNMFTINSTNRVASTIAPYACVSDVNLEDKATFL-------DEHTSIHANDSSLQCFVLNDQHVPQNTLATDVEGYNRGLQERISLEYQPLESIVFLLGTPAVLETKESLSLPVSPDALTQKLLSISSNDECKLSG--------------------STSCTTPASHNPPSGYIAQYRHSAEVFPDE
20060|PDT001000082.1|3142637|100205|enterica|unknown|Australia|2018|	VMRFVYIYILVIYGSYLWFSLGGNMFTINSTNRVASTIAPYACVSDVNLEDKATFL-------DEHTSIHANDSSLQCFVLNDQHVPQNTLATDVEGYNRGLQERISLEYQPLESIVFLLGTPAVLETKESLSLPVSPDALTQKLLSISSNDECKLSG--------------------STSCTTPASHNPPSGYIAQYRHSAEVFPDE
20059|PDT001000113.1|3142497|1202|enterica|unknown|Australia|2018|	VMRFVYIYILVIYGSYLWFSLGGNMFTINSTNRVASTIAPYACVSDVNLEDKATFL-------DEHTSIHANDSSLQCFVLNDQHVPQNTLATDVEGYNRGLQERISLEYQPLESIVFLLGTPAVLETKESLSLPVSPDALTQKLLSISSNDECKLSG--------------------STSCTTPASHNPPSGYIAQYRHSAEVFPDE
20058|PDT001000147.1|3142475|4066|enterica|unknown|Australia|2018|	VMRFVYIYILVIYGSYLWFSLGGNMFTINSTNRVASTIAPYACVSDVNLEDKATFL-------DEHTSIHANDSSLQCFVLNDQHVPQNTLATDVEGYNRGLQERISLEYQPLESIVFLLGTPAVLETKESLSLPVSPDALTQKLLSISSNDECKLSG--------------------STSCTTPASHNPPSGYIAQYRHSAEVFPDE
20057|PDT001000165.1|3142400|4163|enterica|unknown|Australia|2018|	VMRFVYIYILVIYGSYLWFSLGGNMFTINSTNRVASTIAPYACVSDVNLEDKATFL-------DEHTSIHANDSSLQCFVLNDQHVPQNTLATDVEGYNRGLQERISLEYQPLESIVFLLGTPAVLETKESLSLPVSPDALTQKLLSISSNDECKLSG--------------------STSCTTPASHNPPSGYIAQYRHSAEVFPDE
20053|PDT001000488.1|3142088|30908|enterica|unknown|Australia|2018|	VMRFVYIYILVIYGSYLWFSLGGNMFTINSTNRVASTIAPYACVSDVNLEDKATFL-------DEHTSIHANDSSLQCFVLNDQHVPQNTLATDVEGYNRGLQERISLEYQPLESIVFLLGTPAVLETKESLSLPVSPDALTQKLLSISSNDECKLSG--------------------STSCTTPASHNPPSGYIAQYRHSAEVFPDE
20046|PDT000999928.1|3141653|4358|enterica|unknown|Australia|2018|	VMRFVYIYILVIYGSYLWFSLGGNMFTINSTNRVASTIAPYACVSDVNLEDKATFL-------DEHTSIHANDSSLQCFVLNDQHVPQNTLATDVEGYNRGLQERISLEYQPLESIVFLLGTPAVLETKESLSLPVSPDALTQKLLSISSNDECKLSG--------------------STSCTTPASHNPPSGYIAQYRHSAEVFPDE
20045|PDT001000449.1|3141608|1202|enterica|unknown|Australia|2018|	VMRFVYIYILVIYGSYLWFSLGGNMFTINSTNRVASTIAPYACVSDVNLEDKATFL-------DEHTSIHANDSSLQCFVLNDQHVPQNTLATDVEGYNRGLQERISLEYQPLESIVFLLGTPAVLETKESLSLPVSPDALTQKLLSISSNDECKLSG--------------------STSCTTPASHNPPSGYIAQYRHSAEVFPDE
20043|PDT000999666.1|3141472|1202|enterica|unknown|Australia|2018|	VMRFVYIYILVIYGSYLWFSLGGNMFTINSTNRVASTIAPYACVSDVNLEDKATFL-------DEHTSIHANDSSLQCFVLNDQHVPQNTLATDVEGYNRGLQERISLEYQPLESIVFLLGTPAVLETKESLSLPVSPDALTQKLLSISSNDECKLSG--------------------STSCTTPASHNPPSGYIAQYRHSAEVFPDE
20042|PDT001000040.1|3141370|997|enterica|unknown|Australia|2018|	VMRFVYIYILVIYGSYLWFSLGGNMFTINSTNRVASTIAPYACVSDVNLEDKATFL-------DEHTSIHANDSSLQCFVLNDQHVPQNTLATDVEGYNRGLQERISLEYQPLESIVFLLGTPAVLETKESLSLPVSPDALTQKLLSISSNDECKLSG--------------------STSCTTPASHNPPSGYIAQYRHSAEVFPDE
20040|PDT000999420.1|3141196|999|enterica|unknown|Australia|2018|	VMRFVYIYILVIYGSYLWFSLGGNMFTINSTNRVASTIAPYACVSDVNLEDKATFL-------DEHTSIHANDSSLQCFVLNDQHVPQNTLATDVEGYNRGLQERISLEYQPLESIVFLLGTPAVLETKESLSLPVSPDALTQKLLSISSNDECKLSG--------------------STSCTTPASHNPPSGYIAQYRHSAEVFPDE
20039|PDT000999903.1|3141159|83588|enterica|unknown|Australia|2018|	VMRFVYIYILVIYGSYLWFSLGGNMFTINSTNRVASTIAPYACVSDVNLEDKATFL-------DEHTSIHANDSSLQCFVLNDQHVPQNTLATDVEGYNRGLQERISLEYQPLESIVFLLGTPAVLETKESLSLPVSPDALTQKLLSISSNDECKLSG--------------------STSCTTPASHNPPSGYIAQYRHSAEVFPDE
20038|PDT001000490.1|3141043|1202|enterica|unknown|Australia|2018|	VMRFVYIYILVIYGSYLWFSLGGNMFTINSTNRVASTIAPYACVSDVNLEDKATFL-------DEHTSIHANDSSLQCFVLNDQHVPQNTLATDVEGYNRGLQERISLEYQPLESIVFLLGTPAVLETKESLSLPVSPDALTQKLLSISSNDECKLSG--------------------STSCTTPASHNPPSGYIAQYRHSAEVFPDE
20036|PDT001000170.1|3140911|4163|enterica|unknown|Australia|2018|	VMRFVYIYILVIYGSYLWFSLGGNMFTINSTNRVASTIAPYACVSDVNLEDKATFL-------DEHTSIHANDSSLQCFVLNDQHVPQNTLATDVEGYNRGLQERISLEYQPLESIVFLLGTPAVLETKESLSLPVSPDALTQKLLSISSNDECKLSG--------------------STSCTTPASHNPPSGYIAQYRHSAEVFPDE
20035|PDT000998197.1|3140828|1202|enterica|unknown|Australia|2012|	VMRFVYIYILVIYGSYLWFSLGGNMFTINSTNRVASTIAPYACVSDVNLEDKATFL-------DEHTSIHANDSSLQCFVLNDQHVPQNTLATDVEGYNRGLQERISLEYQPLESIVFLLGTPAVLETKESLSLPVSPDALTQKLLSISSNDECKLSG--------------------STSCTTPASHNPPSGYIAQYRHSAEVFPDE
20030|PDT000998232.1|3140388|4358|enterica|unknown|Australia|2016|	VMRFVYIYILVIYGSYLWFSLGGNMFTINSTNRVASTIAPYACVSDVNLEDKATFL-------DEHTSIHANDSSLQCFVLNDQHVPQNTLATDVEGYNRGLQERISLEYQPLESIVFLLGTPAVLETKESLSLPVSPDALTQKLLSISSNDECKLSG--------------------STSCTTPASHNPPSGYIAQYRHSAEVFPDE
20029|PDT000998235.1|3140346|27928|enterica|unknown|Australia|2016|	VMRFVYIYILVIYGSYLWFSLGGNMFTINSTNRVASTIAPYACVSDVNLEDKATFL-------DEHTSIHANDSSLQCFVLNDQHVPQNTLATDVEGYNRGLQERISLEYQPLESIVFLLGTPAVLETKESLSLPVSPDALTQKLLSISSNDECKLSG--------------------STSCTTPASHNPPSGYIAQYRHSAEVFPDE
20025|PDT000998289.1|3140072|43618|enterica|unknown|Australia|2009|	VMRFVYIYILVIYGSYLWFSLGGNMFTINSTNRVASTIAPYACVSDVNLEDKATFL-------DEHTSIHANDSSLQCFVLNDQHVPQNTLATDVEGYNRGLQERISLEYQPLESIVFLLGTPAVLETKESLSLPVSPDALTQKLLSISSNDECKLSG--------------------STSCTTPASHNPPSGYIAQYRHSAEVFPDE
20019|PDT001000087.1|3139674|407|enterica|unknown|Australia|2018|	VMRFVYIYILVIYGSYLWFSLGGNMFTINSTNRVASTIAPYACVSDVNLEDKATFL-------DEHTSIHANDSSLQCFVLNDQHVPQNTLATDVEGYNRGLQERISLEYQPLESIVFLLGTPAVLETKESLSLPVSPDALTQKLLSISSNDECKLSG--------------------STSCTTPASHNPPSGYIAQYRHSAEVFPDE
20014|PDT000998439.1|3139228|1202|enterica|unknown|Australia|2015|	VMRFVYIYILVIYGSYLWFSLGGNMFTINSTNRVASTIAPYACVSDVNLEDKATFL-------DEHTSIHANDSSLQCFVLNDQHVPQNTLATDVEGYNRGLQERISLEYQPLESIVFLLGTPAVLETKESLSLPVSPDALTQKLLSISSNDECKLSG--------------------STSCTTPASHNPPSGYIAQYRHSAEVFPDE
20012|PDT000999246.1|3139025|989|enterica|unknown|Australia|2018|	VMRFVYIYILVIYGSYLWFSLGGNMFTINSTNRVASTIAPYACVSDVNLEDKATFL-------DEHTSIHANDSSLQCFVLNDQHVPQNTLATDVEGYNRGLQERISLEYQPLESIVFLLGTPAVLETKESLSLPVSPDALTQKLLSISSNDECKLSG--------------------STSCTTPASHNPPSGYIAQYRHSAEVFPDE
20009|PDT000999794.1|3138723|4563|enterica|unknown|Australia|2018|	VMRFVYIYILVIYGSYLWFSLGGNMFTINSTNRVASTIAPYACVSDVNLEDKATFL-------DEHTSIHANDSSLQCFVLNDQHVPQNTLATDVEGYNRGLQERISLEYQPLESIVFLLGTPAVLETKESLSLPVSPDALTQKLLSISSNDECKLSG--------------------STSCTTPASHNPPSGYIAQYRHSAEVFPDE
20007|PDT000998484.1|3138554|966|enterica|unknown|Australia|2014|	VMRFVYIYILVIYGSYLWFSLGGNMFTINSTNRVASTIAPYACVSDVNLEDKATFL-------DEHTSIHANDSSLQCFVLNDQHVPQNTLATDVEGYNRGLQERISLEYQPLESIVFLLGTPAVLETKESLSLPVSPDALTQKLLSISSNDECKLSG--------------------STSCTTPASHNPPSGYIAQYRHSAEVFPDE
20003|PDT000998560.1|3138222|4204|enterica|unknown|Australia|2014|	VMRFVYIYILVIYGSYLWFSLGGNMFTINSTNRVASTIAPYACVSDVNLEDKATFL-------DEHTSIHANDSSLQCFVLNDQHVPQNTLATDVEGYNRGLQERISLEYQPLESIVFLLGTPAVLETKESLSLPVSPDALTQKLLSISSNDECKLSG--------------------STSCTTPASHNPPSGYIAQYRHSAEVFPDE
20002|PDT000998577.1|3138140|405|enterica|unknown|Australia|2006|	VMRFVYIYILVIYGSYLWFSLGGNMFTINSTNRVASTIAPYACVSDVNLEDKATFL-------DEHTSIHANDSSLQCFVLNDQHVPQNTLATDVEGYNRGLQERISLEYQPLESIVFLLGTPAVLETKESLSLPVSPDALTQKLLSISSNDECKLSG--------------------STSCTTPASHNPPSGYIAQYRHSAEVFPDE
20001|PDT000998584.1|3138033|27386|enterica|unknown|Australia|2014|	VMRFVYIYILVIYGSYLWFSLGGNMFTINSTNRVASTIAPYACVSDVNLEDKATFL-------DEHTSIHANDSSLQCFVLNDQHVPQNTLATDVEGYNRGLQERISLEYQPLESIVFLLGTPAVLETKESLSLPVSPDALTQKLLSISSNDECKLSG--------------------STSCTTPASHNPPSGYIAQYRHSAEVFPDE
20000|PDT000998590.1|3137997|1202|enterica|unknown|Australia|2014|	VMRFVYIYILVIYGSYLWFSLGGNMFTINSTNRVASTIAPYACVSDVNLEDKATFL-------DEHTSIHANDSSLQCFVLNDQHVPQNTLATDVEGYNRGLQERISLEYQPLESIVFLLGTPAVLETKESLSLPVSPDALTQKLLSISSNDECKLSG--------------------STSCTTPASHNPPSGYIAQYRHSAEVFPDE
19998|PDT000998597.1|3137682|986|enterica|unknown|Australia|2014|	VMRFVYIYILVIYGSYLWFSLGGNMFTINSTNRVASTIAPYACVSDVNLEDKATFL-------DEHTSIHANDSSLQCFVLNDQHVPQNTLATDVEGYNRGLQERISLEYQPLESIVFLLGTPAVLETKESLSLPVSPDALTQKLLSISSNDECKLSG--------------------STSCTTPASHNPPSGYIAQYRHSAEVFPDE
19997|PDT000998604.1|3137627|975|enterica|unknown|Australia|2014|	VMRFVYIYILVIYGSYLWFSLGGNMFTINSTNRVASTIAPYACVSDVNLEDKATFL-------DEHTSIHANDSSLQCFVLNDQHVPQNTLATDVEGYNRGLQERISLEYQPLESIVFLLGTPAVLETKESLSLPVSPDALTQKLLSISSNDECKLSG--------------------STSCTTPASHNPPSGYIAQYRHSAEVFPDE
19996|PDT000998614.1|3137464|989|enterica|unknown|Australia|2014|	VMRFVYIYILVIYGSYLWFSLGGNMFTINSTNRVASTIAPYACVSDVNLEDKATFL-------DEHTSIHANDSSLQCFVLNDQHVPQNTLATDVEGYNRGLQERISLEYQPLESIVFLLGTPAVLETKESLSLPVSPDALTQKLLSISSNDECKLSG--------------------STSCTTPASHNPPSGYIAQYRHSAEVFPDE
19995|PDT000998645.1|3137262|1202|enterica|unknown|Australia|2014|	VMRFVYIYILVIYGSYLWFSLGGNMFTINSTNRVASTIAPYACVSDVNLEDKATFL-------DEHTSIHANDSSLQCFVLNDQHVPQNTLATDVEGYNRGLQERISLEYQPLESIVFLLGTPAVLETKESLSLPVSPDALTQKLLSISSNDECKLSG--------------------STSCTTPASHNPPSGYIAQYRHSAEVFPDE
19994|PDT000998642.1|3137140|989|enterica|unknown|Australia|2014|	VMRFVYIYILVIYGSYLWFSLGGNMFTINSTNRVASTIAPYACVSDVNLEDKATFL-------DEHTSIHANDSSLQCFVLNDQHVPQNTLATDVEGYNRGLQERISLEYQPLESIVFLLGTPAVLETKESLSLPVSPDALTQKLLSISSNDECKLSG--------------------STSCTTPASHNPPSGYIAQYRHSAEVFPDE
19993|PDT000998656.1|3137017|978|enterica|unknown|Australia|2014|	VMRFVYIYILVIYGSYLWFSLGGNMFTINSTNRVASTIAPYACVSDVNLEDKATFL-------DEHTSIHANDSSLQCFVLNDQHVPQNTLATDVEGYNRGLQERISLEYQPLESIVFLLGTPAVLETKESLSLPVSPDALTQKLLSISSNDECKLSG--------------------STSCTTPASHNPPSGYIAQYRHSAEVFPDE
19992|PDT000998665.1|3136861|989|enterica|unknown|Australia|2014|	VMRFVYIYILVIYGSYLWFSLGGNMFTINSTNRVASTIAPYACVSDVNLEDKATFL-------DEHTSIHANDSSLQCFVLNDQHVPQNTLATDVEGYNRGLQERISLEYQPLESIVFLLGTPAVLETKESLSLPVSPDALTQKLLSISSNDECKLSG--------------------STSCTTPASHNPPSGYIAQYRHSAEVFPDE
19991|PDT001000160.1|3136758|1202|enterica|unknown|Australia|2018|	VMRFVYIYILVIYGSYLWFSLGGNMFTINSTNRVASTIAPYACVSDVNLEDKATFL-------DEHTSIHANDSSLQCFVLNDQHVPQNTLATDVEGYNRGLQERISLEYQPLESIVFLLGTPAVLETKESLSLPVSPDALTQKLLSISSNDECKLSG--------------------STSCTTPASHNPPSGYIAQYRHSAEVFPDE
19990|PDT000998676.1|3136668|1202|enterica|unknown|Australia|2014|	VMRFVYIYILVIYGSYLWFSLGGNMFTINSTNRVASTIAPYACVSDVNLEDKATFL-------DEHTSIHANDSSLQCFVLNDQHVPQNTLATDVEGYNRGLQERISLEYQPLESIVFLLGTPAVLETKESLSLPVSPDALTQKLLSISSNDECKLSG--------------------STSCTTPASHNPPSGYIAQYRHSAEVFPDE
19989|PDT000998736.1|3136537|1202|enterica|unknown|Australia|2017|	VMRFVYIYILVIYGSYLWFSLGGNMFTINSTNRVASTIAPYACVSDVNLEDKATFL-------DEHTSIHANDSSLQCFVLNDQHVPQNTLATDVEGYNRGLQERISLEYQPLESIVFLLGTPAVLETKESLSLPVSPDALTQKLLSISSNDECKLSG--------------------STSCTTPASHNPPSGYIAQYRHSAEVFPDE
19987|PDT000998772.1|3136346|1202|enterica|unknown|Australia|2017|	VMRFVYIYILVIYGSYLWFSLGGNMFTINSTNRVASTIAPYACVSDVNLEDKATFL-------DEHTSIHANDSSLQCFVLNDQHVPQNTLATDVEGYNRGLQERISLEYQPLESIVFLLGTPAVLETKESLSLPVSPDALTQKLLSISSNDECKLSG--------------------STSCTTPASHNPPSGYIAQYRHSAEVFPDE
19984|PDT000999443.1|3136174|1202|enterica|unknown|Australia|2018|	VMRFVYIYILVIYGSYLWFSLGGNMFTINSTNRVASTIAPYACVSDVNLEDKATFL-------DEHTSIHANDSSLQCFVLNDQHVPQNTLATDVEGYNRGLQERISLEYQPLESIVFLLGTPAVLETKESLSLPVSPDALTQKLLSISSNDECKLSG--------------------STSCTTPASHNPPSGYIAQYRHSAEVFPDE
19982|PDT000999729.1|3136015|4358|enterica|unknown|Australia|2018|	VMRFVYIYILVIYGSYLWFSLGGNMFTINSTNRVASTIAPYACVSDVNLEDKATFL-------DEHTSIHANDSSLQCFVLNDQHVPQNTLATDVEGYNRGLQERISLEYQPLESIVFLLGTPAVLETKESLSLPVSPDALTQKLLSISSNDECKLSG--------------------STSCTTPASHNPPSGYIAQYRHSAEVFPDE
19979|PDT000998788.1|3135780|1202|enterica|unknown|Australia|2017|	VMRFVYIYILVIYGSYLWFSLGGNMFTINSTNRVASTIAPYACVSDVNLEDKATFL-------DEHTSIHANDSSLQCFVLNDQHVPQNTLATDVEGYNRGLQERISLEYQPLESIVFLLGTPAVLETKESLSLPVSPDALTQKLLSISSNDECKLSG--------------------STSCTTPASHNPPSGYIAQYRHSAEVFPDE
19978|PDT000998810.1|3135756|1202|enterica|unknown|Australia|2017|	VMRFVYIYILVIYGSYLWFSLGGNMFTINSTNRVASTIAPYACVSDVNLEDKATFL-------DEHTSIHANDSSLQCFVLNDQHVPQNTLATDVEGYNRGLQERISLEYQPLESIVFLLGTPAVLETKESLSLPVSPDALTQKLLSISSNDECKLSG--------------------STSCTTPASHNPPSGYIAQYRHSAEVFPDE
19972|PDT000999643.1|3135333|407|enterica|unknown|Australia|2018|	VMRFVYIYILVIYGSYLWFSLGGNMFTINSTNRVASTIAPYACVSDVNLEDKATFL-------DEHTSIHANDSSLQCFVLNDQHVPQNTLATDVEGYNRGLQERISLEYQPLESIVFLLGTPAVLETKESLSLPVSPDALTQKLLSISSNDECKLSG--------------------STSCTTPASHNPPSGYIAQYRHSAEVFPDE
19970|PDT001000149.1|3135210|1202|enterica|unknown|Australia|2018|	VMRFVYIYILVIYGSYLWFSLGGNMFTINSTNRVASTIAPYACVSDVNLEDKATFL-------DEHTSIHANDSSLQCFVLNDQHVPQNTLATDVEGYNRGLQERISLEYQPLESIVFLLGTPAVLETKESLSLPVSPDALTQKLLSISSNDECKLSG--------------------STSCTTPASHNPPSGYIAQYRHSAEVFPDE
19967|PDT000998924.1|3135024|1202|enterica|unknown|Australia|2017|	VMRFVYIYILVIYGSYLWFSLGGNMFTINSTNRVASTIAPYACVSDVNLEDKATFL-------DEHTSIHANDSSLQCFVLNDQHVPQNTLATDVEGYNRGLQERISLEYQPLESIVFLLGTPAVLETKESLSLPVSPDALTQKLLSISSNDECKLSG--------------------STSCTTPASHNPPSGYIAQYRHSAEVFPDE
19966|PDT000998961.1|3134945|27386|enterica|unknown|Australia|2016|	VMRFVYIYILVIYGSYLWFSLGGNMFTINSTNRVASTIAPYACVSDVNLEDKATFL-------DEHTSIHANDSSLQCFVLNDQHVPQNTLATDVEGYNRGLQERISLEYQPLESIVFLLGTPAVLETKESLSLPVSPDALTQKLLSISSNDECKLSG--------------------STSCTTPASHNPPSGYIAQYRHSAEVFPDE
19956|PDT000999115.1|3134315|66420|enterica|unknown|Australia|2016|	VMRFVYIYILVIYGSYLWFSLGGNMFTINSTNRVASTIAPYACVSDVNLEDKATFL-------DEHTSIHANDSSLQCFVLNDQHVPQNTLATDVEGYNRGLQERISLEYQPLESIVFLLGTPAVLETKESLSLPVSPDALTQKLLSISSNDECKLSG--------------------STSCTTPASHNPPSGYIAQYRHSAEVFPDE
19955|PDT000999125.1|3134266|66283|enterica|unknown|Australia|2016|	VMRFVYIYILVIYGSYLWFSLGGNMFTINSTNRVASTIAPYACVSDVNLEDKATFL-------DEHTSIHANDSSLQCFVLNDQHVPQNTLATDVEGYNRGLQERISLEYQPLESIVFLLGTPAVLETKESLSLPVSPDALTQKLLSISSNDECKLSG--------------------STSCTTPASHNPPSGYIAQYRHSAEVFPDE
19947|PDT000999336.1|3133852|4163|enterica|unknown|Australia|2018|	VMRFVYIYILVIYGSYLWFSLGGNMFTINSTNRVASTIAPYACVSDVNLEDKATFL-------DEHTSIHANDSSLQCFVLNDQHVPQNTLATDVEGYNRGLQERISLEYQPLESIVFLLGTPAVLETKESLSLPVSPDALTQKLLSISSNDECKLSG--------------------STSCTTPASHNPPSGYIAQYRHSAEVFPDE
19945|PDT000999620.1|3133708|1202|enterica|unknown|Australia|2018|	VMRFVYIYILVIYGSYLWFSLGGNMFTINSTNRVASTIAPYACVSDVNLEDKATFL-------DEHTSIHANDSSLQCFVLNDQHVPQNTLATDVEGYNRGLQERISLEYQPLESIVFLLGTPAVLETKESLSLPVSPDALTQKLLSISSNDECKLSG--------------------STSCTTPASHNPPSGYIAQYRHSAEVFPDE
19942|PDT000999300.1|3133514|27567|enterica|unknown|Australia|2018|	VMRFVYIYILVIYGSYLWFSLGGNMFTINSTNRVASTIAPYACVSDVNLEDKATFL-------DEHTSIHANDSSLQCFVLNDQHVPQNTLATDVEGYNRGLQERISLEYQPLESIVFLLGTPAVLETKESLSLPVSPDALTQKLLSISSNDECKLSG--------------------STSCTTPASHNPPSGYIAQYRHSAEVFPDE
19940|PDT000999330.1|3133331|1202|enterica|unknown|Australia|2018|	VMRFVYIYILVIYGSYLWFSLGGNMFTINSTNRVASTIAPYACVSDVNLEDKATFL-------DEHTSIHANDSSLQCFVLNDQHVPQNTLATDVEGYNRGLQERISLEYQPLESIVFLLGTPAVLETKESLSLPVSPDALTQKLLSISSNDECKLSG--------------------STSCTTPASHNPPSGYIAQYRHSAEVFPDE
19936|PDT000999446.1|3132998|10211|enterica|unknown|Australia|2018|	VMRFVYIYILVIYGSYLWFSLGGNMFTINSTNRVASTIAPYACVSDVNLEDKATFL-------DEHTSIHANDSSLQCFVLNDQHVPQNTLATDVEGYNRGLQERISLEYQPLESIVFLLGTPAVLETKESLSLPVSPDALTQKLLSISSNDECKLSG--------------------STSCTTPASHNPPSGYIAQYRHSAEVFPDE
19931|PDT001000094.1|3132566|4358|enterica|unknown|Australia|2018|	VMRFVYIYILVIYGSYLWFSLGGNMFTINSTNRVASTIAPYACVSDVNLEDKATFL-------DEHTSIHANDSSLQCFVLNDQHVPQNTLATDVEGYNRGLQERISLEYQPLESIVFLLGTPAVLETKESLSLPVSPDALTQKLLSISSNDECKLSG--------------------STSCTTPASHNPPSGYIAQYRHSAEVFPDE
19930|PDT000997933.1|3132492|1202|enterica|unknown|Australia|2010|	VMRFVYIYILVIYGSYLWFSLGGNMFTINSTNRVASTIAPYACVSDVNLEDKATFL-------DEHTSIHANDSSLQCFVLNDQHVPQNTLATDVEGYNRGLQERISLEYQPLESIVFLLGTPAVLETKESLSLPVSPDALTQKLLSISSNDECKLSG--------------------STSCTTPASHNPPSGYIAQYRHSAEVFPDE
19929|PDT000997894.1|3132350|27373|enterica|unknown|Australia|2013|	VMRFVYIYILVIYGSYLWFSLGGNMFTINSTNRVASTIAPYACVSDVNLEDKATFL-------DEHTSIHANDSSLQCFVLNDQHVPQNTLATDVEGYNRGLQERISLEYQPLESIVFLLGTPAVLETKESLSLPVSPDALTQKLLSISSNDECKLSG--------------------STSCTTPASHNPPSGYIAQYRHSAEVFPDE
19927|PDT000997923.1|3132274|999|enterica|unknown|Australia|2011|	VMRFVYIYILVIYGSYLWFSLGGNMFTINSTNRVASTIAPYACVSDVNLEDKATFL-------DEHTSIHANDSSLQCFVLNDQHVPQNTLATDVEGYNRGLQERISLEYQPLESIVFLLGTPAVLETKESLSLPVSPDALTQKLLSISSNDECKLSG--------------------STSCTTPASHNPPSGYIAQYRHSAEVFPDE
19926|PDT000997922.1|3132067|407|enterica|unknown|Australia|2011|	VMRFVYIYILVIYGSYLWFSLGGNMFTINSTNRVASTIAPYACVSDVNLEDKATFL-------DEHTSIHANDSSLQCFVLNDQHVPQNTLATDVEGYNRGLQERISLEYQPLESIVFLLGTPAVLETKESLSLPVSPDALTQKLLSISSNDECKLSG--------------------STSCTTPASHNPPSGYIAQYRHSAEVFPDE
19925|PDT000997946.1|3131977|1202|enterica|unknown|Australia|2017|	VMRFVYIYILVIYGSYLWFSLGGNMFTINSTNRVASTIAPYACVSDVNLEDKATFL-------DEHTSIHANDSSLQCFVLNDQHVPQNTLATDVEGYNRGLQERISLEYQPLESIVFLLGTPAVLETKESLSLPVSPDALTQKLLSISSNDECKLSG--------------------STSCTTPASHNPPSGYIAQYRHSAEVFPDE
19924|PDT000997960.1|3131842|976|enterica|unknown|Australia|2017|	VMRFVYIYILVIYGSYLWFSLGGNMFTINSTNRVASTIAPYACVSDVNLEDKATFL-------DEHTSIHANDSSLQCFVLNDQHVPQNTLATDVEGYNRGLQERISLEYQPLESIVFLLGTPAVLETKESLSLPVSPDALTQKLLSISSNDECKLSG--------------------STSCTTPASHNPPSGYIAQYRHSAEVFPDE
19923|PDT000997959.1|3131700|4256|enterica|unknown|Australia|2009|	VMRFVYIYILVIYGSYLWFSLGGNMFTINSTNRVASTIAPYACVSDVNLEDKATFL-------DEHTSIHANDSSLQCFVLNDQHVPQNTLATDVEGYNRGLQERISLEYQPLESIVFLLGTPAVLETKESLSLPVSPDALTQKLLSISSNDECKLSG--------------------STSCTTPASHNPPSGYIAQYRHSAEVFPDE
19922|PDT000997949.1|3131587|4326|enterica|unknown|Australia|2017|	VMRFVYIYILVIYGSYLWFSLGGNMFTINSTNRVASTIAPYACVSDVNLEDKATFL-------DEHTSIHANDSSLQCFVLNDQHVPQNTLATDVEGYNRGLQERISLEYQPLESIVFLLGTPAVLETKESLSLPVSPDALTQKLLSISSNDECKLSG--------------------STSCTTPASHNPPSGYIAQYRHSAEVFPDE
19921|PDT000997953.1|3131548|1202|enterica|unknown|Australia|2017|	VMRFVYIYILVIYGSYLWFSLGGNMFTINSTNRVASTIAPYACVSDVNLEDKATFL-------DEHTSIHANDSSLQCFVLNDQHVPQNTLATDVEGYNRGLQERISLEYQPLESIVFLLGTPAVLETKESLSLPVSPDALTQKLLSISSNDECKLSG--------------------STSCTTPASHNPPSGYIAQYRHSAEVFPDE
19920|PDT000997979.1|3131392|1202|enterica|unknown|Australia|2016|	VMRFVYIYILVIYGSYLWFSLGGNMFTINSTNRVASTIAPYACVSDVNLEDKATFL-------DEHTSIHANDSSLQCFVLNDQHVPQNTLATDVEGYNRGLQERISLEYQPLESIVFLLGTPAVLETKESLSLPVSPDALTQKLLSISSNDECKLSG--------------------STSCTTPASHNPPSGYIAQYRHSAEVFPDE
19919|PDT000993117.1|3131313|5872|enterica|unknown|Australia|2019|	VMRFVYIYILVIYGSYLWFSLGGNMFTINSTNRVASTIAPYACVSDVNLEDKATFL-------DEHTSIHANDSSLQCFVLNDQHVPQNTLATDVEGYNRGLQERISLEYQPLESIVFLLGTPAVLETKESLSLPVSPDALTQKLLSISSNDECKLSG--------------------STSCTTPASHNPPSGYIAQYRHSAEVFPDE
19918|PDT000989225.1|3131176|4358|enterica|unknown|Australia|2019|	VMRFVYIYILVIYGSYLWFSLGGNMFTINSTNRVASTIAPYACVSDVNLEDKATFL-------DEHTSIHANDSSLQCFVLNDQHVPQNTLATDVEGYNRGLQERISLEYQPLESIVFLLGTPAVLETKESLSLPVSPDALTQKLLSISSNDECKLSG--------------------STSCTTPASHNPPSGYIAQYRHSAEVFPDE
19917|PDT000989366.1|3131050|1202|enterica|unknown|Australia|2021|	VMRFVYIYILVIYGSYLWFSLGGNMFTINSTNRVASTIAPYACVSDVNLEDKATFL-------DEHTSIHANDSSLQCFVLNDQHVPQNTLATDVEGYNRGLQERISLEYQPLESIVFLLGTPAVLETKESLSLPVSPDALTQKLLSISSNDECKLSG--------------------STSCTTPASHNPPSGYIAQYRHSAEVFPDE
19896|PDT000927332.1|3128581|4358|enterica|unknown|Australia|2014|	VMRFVYIYILVIYGSYLWFSLGGNMFTINSTNRVASTIAPYACVSDVNLEDKATFL-------DEHTSIHANDSSLQCFVLNDQHVPQNTLATDVEGYNRGLQERISLEYQPLESIVFLLGTPAVLETKESLSLPVSPDALTQKLLSISSNDECKLSG--------------------STSCTTPASHNPPSGYIAQYRHSAEVFPDE
19895|PDT000925250.1|3128511|1202|enterica|unknown|Australia|2020|	VMRFVYIYILVIYGSYLWFSLGGNMFTINSTNRVASTIAPYACVSDVNLEDKATFL-------DEHTSIHANDSSLQCFVLNDQHVPQNTLATDVEGYNRGLQERISLEYQPLESIVFLLGTPAVLETKESLSLPVSPDALTQKLLSISSNDECKLSG--------------------STSCTTPASHNPPSGYIAQYRHSAEVFPDE
19879|PDT000927244.1|3127220|173099|enterica|unknown|Australia|2013|	VMRFVYIYILVIYGSYLWFSLGGNMFTINSTNRVASTIAPYACVSDVNLEDKATFL-------DEHTSIHANDSSLQCFVLNDQHVPQNTLATDVEGYNRGLQERISLEYQPLESIVFLLGTPAVLETKESLSLPVSPDALTQKLLSISSNDECKLSG--------------------STSCTTPASHNPPSGYIAQYRHSAEVFPDE
19878|PDT000927227.1|3127087|1077|enterica|unknown|Australia|2014|	VMRFVYIYILVIYGSYLWFSLGGNMFTINSTNRVASTIAPYACVSDVNLEDKATFL-------DEHTSIHANDSSLQCFVLNDQHVPQNTLATDVEGYNRGLQERISLEYQPLESIVFLLGTPAVLETKESLSLPVSPDALTQKLLSISSNDECKLSG--------------------STSCTTPASHNPPSGYIAQYRHSAEVFPDE
19876|PDT000927200.1|3126845|187206|enterica|unknown|Australia|2014|	VMRFVYIYILVIYGSYLWFSLGGNMFTINSTNRVASTIAPYACVSDVNLEDKATFL-------DEHTSIHANDSSLQCFVLNDQHVPQNTLATDVEGYNRGLQERISLEYQPLESIVFLLGTPAVLETKESLSLPVSPDALTQKLLSISSNDECKLSG--------------------STSCTTPASHNPPSGYIAQYRHSAEVFPDE
19870|PDT000927161.1|3126226|173050|enterica|unknown|Australia|2014|	VMRFVYIYILVIYGSYLWFSLGGNMFTINSTNRVASTIAPYACVSDVNLEDKATFL-------DEHTSIHANDSSLQCFVLNDQHVPQNTLATDVEGYNRGLQERISLEYQPLESIVFLLGTPAVLETKESLSLPVSPDALTQKLLSISSNDECKLSG--------------------STSCTTPASHNPPSGYIAQYRHSAEVFPDE
19865|PDT000927119.1|3125652|173045|enterica|unknown|Australia|2015|	VMRFVYIYILVIYGSYLWFSLGGNMFTINSTNRVASTIAPYACVSDVNLEDKATFL-------DEHTSIHANDSSLQCFVLNDQHVPQNTLATDVEGYNRGLQERISLEYQPLESIVFLLGTPAVLETKESLSLPVSPDALTQKLLSISSNDECKLSG--------------------STSCTTPASHNPPSGYIAQYRHSAEVFPDE
19859|PDT000927088.1|3124710|1111|enterica|unknown|Australia|2015|	VMRFVYIYILVIYGSYLWFSLGGNMFTINSTNRVASTIAPYACVSDVNLEDKATFL-------DEHTSIHANDSSLQCFVLNDQHVPQNTLATDVEGYNRGLQERISLEYQPLESIVFLLGTPAVLETKESLSLPVSPDALTQKLLSISSNDECKLSG--------------------STSCTTPASHNPPSGYIAQYRHSAEVFPDE
19851|PDT000926935.1|3123249|1077|enterica|unknown|Australia|2016|	VMRFVYIYILVIYGSYLWFSLGGNMFTINSTNRVASTIAPYACVSDVNLEDKATFL-------DEHTSIHANDSSLQCFVLNDQHVPQNTLATDVEGYNRGLQERISLEYQPLESIVFLLGTPAVLETKESLSLPVSPDALTQKLLSISSNDECKLSG--------------------STSCTTPASHNPPSGYIAQYRHSAEVFPDE
19850|PDT000926931.1|3123188|173111|enterica|unknown|Australia|2016|	VMRFVYIYILVIYGSYLWFSLGGNMFTINSTNRVASTIAPYACVSDVNLEDKATFL-------DEHTSIHANDSSLQCFVLNDQHVPQNTLATDVEGYNRGLQERISLEYQPLESIVFLLGTPAVLETKESLSLPVSPDALTQKLLSISSNDECKLSG--------------------STSCTTPASHNPPSGYIAQYRHSAEVFPDE
19845|PDT000926884.1|3122057|27365|enterica|unknown|Australia|2017|	VMRFVYIYILVIYGSYLWFSLGGNMFTINSTNRVASTIAPYACVSDVNLEDKATFL-------DEHTSIHANDSSLQCFVLNDQHVPQNTLATDVEGYNRGLQERISLEYQPLESIVFLLGTPAVLETKESLSLPVSPDALTQKLLSISSNDECKLSG--------------------STSCTTPASHNPPSGYIAQYRHSAEVFPDE
19840|PDT000926834.1|3121469|173116|enterica|unknown|Australia|2017|	VMRFVYIYILVIYGSYLWFSLGGNMFTINSTNRVASTIAPYACVSDVNLEDKATFL-------DEHTSIHANDSSLQCFVLNDQHVPQNTLATDVEGYNRGLQERISLEYQPLESIVFLLGTPAVLETKESLSLPVSPDALTQKLLSISSNDECKLSG--------------------STSCTTPASHNPPSGYIAQYRHSAEVFPDE
19835|PDT000926779.1|3120679|1077|enterica|unknown|Australia|2015|	VMRFVYIYILVIYGSYLWFSLGGNMFTINSTNRVASTIAPYACVSDVNLEDKATFL-------DEHTSIHANDSSLQCFVLNDQHVPQNTLATDVEGYNRGLQERISLEYQPLESIVFLLGTPAVLETKESLSLPVSPDALTQKLLSISSNDECKLSG--------------------STSCTTPASHNPPSGYIAQYRHSAEVFPDE
19829|PDT000926734.1|3119734|1077|enterica|unknown|Australia|2016|	VMRFVYIYILVIYGSYLWFSLGGNMFTINSTNRVASTIAPYACVSDVNLEDKATFL-------DEHTSIHANDSSLQCFVLNDQHVPQNTLATDVEGYNRGLQERISLEYQPLESIVFLLGTPAVLETKESLSLPVSPDALTQKLLSISSNDECKLSG--------------------STSCTTPASHNPPSGYIAQYRHSAEVFPDE
19824|PDT000926704.1|3118976|1111|enterica|unknown|Australia|2016|	VMRFVYIYILVIYGSYLWFSLGGNMFTINSTNRVASTIAPYACVSDVNLEDKATFL-------DEHTSIHANDSSLQCFVLNDQHVPQNTLATDVEGYNRGLQERISLEYQPLESIVFLLGTPAVLETKESLSLPVSPDALTQKLLSISSNDECKLSG--------------------STSCTTPASHNPPSGYIAQYRHSAEVFPDE
19822|PDT000926694.1|3118724|173077|enterica|unknown|Australia|2016|	VMRFVYIYILVIYGSYLWFSLGGNMFTINSTNRVASTIAPYACVSDVNLEDKATFL-------DEHTSIHANDSSLQCFVLNDQHVPQNTLATDVEGYNRGLQERISLEYQPLESIVFLLGTPAVLETKESLSLPVSPDALTQKLLSISSNDECKLSG--------------------STSCTTPASHNPPSGYIAQYRHSAEVFPDE
19819|PDT000926677.1|3118361|189384|enterica|unknown|Australia|2016|	VMRFVYIYILVIYGSYLWFSLGGNMFTINSTNRVASTIAPYACVSDVNLEDKATFL-------DEHTSIHANDSSLQCFVLNDQHVPQNTLATDVEGYNRGLQERISLEYQPLESIVFLLGTPAVLETKESLSLPVSPDALTQKLLSISSNDECKLSG--------------------STSCTTPASHNPPSGYIAQYRHSAEVFPDE
19817|PDT000926671.1|3118136|173081|enterica|unknown|Australia|2016|	VMRFVYIYILVIYGSYLWFSLGGNMFTINSTNRVASTIAPYACVSDVNLEDKATFL-------DEHTSIHANDSSLQCFVLNDQHVPQNTLATDVEGYNRGLQERISLEYQPLESIVFLLGTPAVLETKESLSLPVSPDALTQKLLSISSNDECKLSG--------------------STSCTTPASHNPPSGYIAQYRHSAEVFPDE
19815|PDT000926659.1|3117749|173059|enterica|unknown|Australia|2016|	VMRFVYIYILVIYGSYLWFSLGGNMFTINSTNRVASTIAPYACVSDVNLEDKATFL-------DEHTSIHANDSSLQCFVLNDQHVPQNTLATDVEGYNRGLQERISLEYQPLESIVFLLGTPAVLETKESLSLPVSPDALTQKLLSISSNDECKLSG--------------------STSCTTPASHNPPSGYIAQYRHSAEVFPDE
19812|PDT000926600.1|3117150|173045|enterica|unknown|Australia|2016|	VMRFVYIYILVIYGSYLWFSLGGNMFTINSTNRVASTIAPYACVSDVNLEDKATFL-------DEHTSIHANDSSLQCFVLNDQHVPQNTLATDVEGYNRGLQERISLEYQPLESIVFLLGTPAVLETKESLSLPVSPDALTQKLLSISSNDECKLSG--------------------STSCTTPASHNPPSGYIAQYRHSAEVFPDE
19806|PDT000926570.1|3116608|1111|enterica|unknown|Australia|2016|	VMRFVYIYILVIYGSYLWFSLGGNMFTINSTNRVASTIAPYACVSDVNLEDKATFL-------DEHTSIHANDSSLQCFVLNDQHVPQNTLATDVEGYNRGLQERISLEYQPLESIVFLLGTPAVLETKESLSLPVSPDALTQKLLSISSNDECKLSG--------------------STSCTTPASHNPPSGYIAQYRHSAEVFPDE
19802|PDT000926517.1|3115606|1077|enterica|unknown|Australia|2016|	VMRFVYIYILVIYGSYLWFSLGGNMFTINSTNRVASTIAPYACVSDVNLEDKATFL-------DEHTSIHANDSSLQCFVLNDQHVPQNTLATDVEGYNRGLQERISLEYQPLESIVFLLGTPAVLETKESLSLPVSPDALTQKLLSISSNDECKLSG--------------------STSCTTPASHNPPSGYIAQYRHSAEVFPDE
19801|PDT000926513.1|3115371|189340|enterica|unknown|Australia|2016|	VMRFVYIYILVIYGSYLWFSLGGNMFTINSTNRVASTIAPYACVSDVNLEDKATFL-------DEHTSIHANDSSLQCFVLNDQHVPQNTLATDVEGYNRGLQERISLEYQPLESIVFLLGTPAVLETKESLSLPVSPDALTQKLLSISSNDECKLSG--------------------STSCTTPASHNPPSGYIAQYRHSAEVFPDE
19800|PDT000127503.2|3115295|1111|enterica|unknown|Australia|2006|	VMRFVYIYILVIYGSYLWFSLGGNMFTINSTNRVASTIAPYACVSDVNLEDKATFL-------DEHTSIHANDSSLQCFVLNDQHVPQNTLATDVEGYNRGLQERISLEYQPLESIVFLLGTPAVLETKESLSLPVSPDALTQKLLSISSNDECKLSG--------------------STSCTTPASHNPPSGYIAQYRHSAEVFPDE
19797|PDT000606474.1|3114916|956|enterica|unknown|Australia|2018|	VMRFVYIYILVIYGSYLWFSLGGNMFTINSTNRVASTIAPYACVSDVNLEDKATFL-------DEHTSIHANDSSLQCFVLNDQHVPQNTLATDVEGYNRGLQERISLEYQPLESIVFLLGTPAVLETKESLSLPVSPDALTQKLLSISSNDECKLSG--------------------STSCTTPASHNPPSGYIAQYRHSAEVFPDE
19796|PDT000606764.1|3114797|27385|enterica|unknown|Australia|2018|	VMRFVYIYILVIYGSYLWFSLGGNMFTINSTNRVASTIAPYACVSDVNLEDKATFL-------DEHTSIHANDSSLQCFVLNDQHVPQNTLATDVEGYNRGLQERISLEYQPLESIVFLLGTPAVLETKESLSLPVSPDALTQKLLSISSNDECKLSG--------------------STSCTTPASHNPPSGYIAQYRHSAEVFPDE
19793|PDT000919375.1|3114576|1202|enterica|unknown|Australia|2016|	VMRFVYIYILVIYGSYLWFSLGGNMFTINSTNRVASTIAPYACVSDVNLEDKATFL-------DEHTSIHANDSSLQCFVLNDQHVPQNTLATDVEGYNRGLQERISLEYQPLESIVFLLGTPAVLETKESLSLPVSPDALTQKLLSISSNDECKLSG--------------------STSCTTPASHNPPSGYIAQYRHSAEVFPDE
19791|PDT000916645.1|3114398|4163|enterica|unknown|Australia|1995|	VMRFVYIYILVIYGSYLWFSLGGNMFTINSTNRVASTIAPYACVSDVNLEDKATFL-------DEHTSIHANDSSLQCFVLNDQHVPQNTLATDVEGYNRGLQERISLEYQPLESIVFLLGTPAVLETKESLSLPVSPDALTQKLLSISSNDECKLSG--------------------STSCTTPASHNPPSGYIAQYRHSAEVFPDE
19787|PDT000913953.1|3114180|27922|enterica|unknown|Australia|2017|	VMRFVYIYILVIYGSYLWFSLGGNMFTINSTNRVASTIAPYACVSDVNLEDKATFL-------DEHTSIHANDSSLQCFVLNDQHVPQNTLATDVEGYNRGLQERISLEYQPLESIVFLLGTPAVLETKESLSLPVSPDALTQKLLSISSNDECKLSG--------------------STSCTTPASHNPPSGYIAQYRHSAEVFPDE
19772|PDT000897180.1|3113010|1135|enterica|unknown|Australia|2013|	VMRFVYIYILVIYGSYLWFSLGGNMFTINSTNRVASTIAPYACVSDVNLEDKATFL-------DEHTSIHANDSSLQCFVLNDQHVPQNTLATDVEGYNRGLQERISLEYQPLESIVFLLGTPAVLETKESLSLPVSPDALTQKLLSISSNDECKLSG--------------------STSCTTPASHNPPSGYIAQYRHSAEVFPDE
19771|PDT000897161.1|3112923|999|enterica|unknown|Australia|2011|	VMRFVYIYILVIYGSYLWFSLGGNMFTINSTNRVASTIAPYACVSDVNLEDKATFL-------DEHTSIHANDSSLQCFVLNDQHVPQNTLATDVEGYNRGLQERISLEYQPLESIVFLLGTPAVLETKESLSLPVSPDALTQKLLSISSNDECKLSG--------------------STSCTTPASHNPPSGYIAQYRHSAEVFPDE
19770|PDT000897124.1|3112877|28556|enterica|unknown|China|2010|	VMRFVYIYILVIYGSYLWFSLGGNMFTINSTNRVASTIAPYACVSDVNLEDKATFL-------DEHTSIHANDSSLQCFVLNDQHVPQNTLATDVEGYNRGLQERISLEYQPLESIVFLLGTPAVLETKESLSLPVSPDALTQKLLSISSNDECKLSG--------------------STSCTTPASHNPPSGYIAQYRHSAEVFPDE
19769|PDT000897191.1|3112825|27385|enterica|unknown|China|2012|	VMRFVYIYILVIYGSYLWFSLGGNMFTINSTNRVASTIAPYACVSDVNLEDKATFL-------DEHTSIHANDSSLQCFVLNDQHVPQNTLATDVEGYNRGLQERISLEYQPLESIVFLLGTPAVLETKESLSLPVSPDALTQKLLSISSNDECKLSG--------------------STSCTTPASHNPPSGYIAQYRHSAEVFPDE
19768|PDT000897152.1|3112782|27385|enterica|unknown|China|2014|	VMRFVYIYILVIYGSYLWFSLGGNMFTINSTNRVASTIAPYACVSDVNLEDKATFL-------DEHTSIHANDSSLQCFVLNDQHVPQNTLATDVEGYNRGLQERISLEYQPLESIVFLLGTPAVLETKESLSLPVSPDALTQKLLSISSNDECKLSG--------------------STSCTTPASHNPPSGYIAQYRHSAEVFPDE
19767|PDT000897197.1|3112751|27385|enterica|unknown|Chile|2014|	VMRFVYIYILVIYGSYLWFSLGGNMFTINSTNRVASTIAPYACVSDVNLEDKATFL-------DEHTSIHANDSSLQCFVLNDQHVPQNTLATDVEGYNRGLQERISLEYQPLESIVFLLGTPAVLETKESLSLPVSPDALTQKLLSISSNDECKLSG--------------------STSCTTPASHNPPSGYIAQYRHSAEVFPDE
19766|PDT000897192.1|3112701|999|enterica|unknown|Chile|2012|	VMRFVYIYILVIYGSYLWFSLGGNMFTINSTNRVASTIAPYACVSDVNLEDKATFL-------DEHTSIHANDSSLQCFVLNDQHVPQNTLATDVEGYNRGLQERISLEYQPLESIVFLLGTPAVLETKESLSLPVSPDALTQKLLSISSNDECKLSG--------------------STSCTTPASHNPPSGYIAQYRHSAEVFPDE
19765|PDT000897162.1|3112604|1202|enterica|unknown|Chile|2011|	VMRFVYIYILVIYGSYLWFSLGGNMFTINSTNRVASTIAPYACVSDVNLEDKATFL-------DEHTSIHANDSSLQCFVLNDQHVPQNTLATDVEGYNRGLQERISLEYQPLESIVFLLGTPAVLETKESLSLPVSPDALTQKLLSISSNDECKLSG--------------------STSCTTPASHNPPSGYIAQYRHSAEVFPDE
19764|PDT000899254.1|3112553|999|enterica|unknown|Chile|1996|	VMRFVYIYILVIYGSYLWFSLGGNMFTINSTNRVASTIAPYACVSDVNLEDKATFL-------DEHTSIHANDSSLQCFVLNDQHVPQNTLATDVEGYNRGLQERISLEYQPLESIVFLLGTPAVLETKESLSLPVSPDALTQKLLSISSNDECKLSG--------------------STSCTTPASHNPPSGYIAQYRHSAEVFPDE
19763|PDT000899256.1|3112481|989|enterica|unknown|India|1997|	VMRFVYIYILVIYGSYLWFSLGGNMFTINSTNRVASTIAPYACVSDVNLEDKATFL-------DEHTSIHANDSSLQCFVLNDQHVPQNTLATDVEGYNRGLQERISLEYQPLESIVFLLGTPAVLETKESLSLPVSPDALTQKLLSISSNDECKLSG--------------------STSCTTPASHNPPSGYIAQYRHSAEVFPDE
19762|PDT000899314.1|3112381|1202|enterica|unknown|Chile|1992|	VMRFVYIYILVIYGSYLWFSLGGNMFTINSTNRVASTIAPYACVSDVNLEDKATFL-------DEHTSIHANDSSLQCFVLNDQHVPQNTLATDVEGYNRGLQERISLEYQPLESIVFLLGTPAVLETKESLSLPVSPDALTQKLLSISSNDECKLSG--------------------STSCTTPASHNPPSGYIAQYRHSAEVFPDE
19761|PDT000899287.1|3112219|4072|enterica|unknown|Chile|2013|	VMRFVYIYILVIYGSYLWFSLGGNMFTINSTNRVASTIAPYACVSDVNLEDKATFL-------DEHTSIHANDSSLQCFVLNDQHVPQNTLATDVEGYNRGLQERISLEYQPLESIVFLLGTPAVLETKESLSLPVSPDALTQKLLSISSNDECKLSG--------------------STSCTTPASHNPPSGYIAQYRHSAEVFPDE
19760|PDT000899260.1|3112130|28769|enterica|unknown|Chile|2000|	VMRFVYIYILVIYGSYLWFSLGGNMFTINSTNRVASTIAPYACVSDVNLEDKATFL-------DEHTSIHANDSSLQCFVLNDQHVPQNTLATDVEGYNRGLQERISLEYQPLESIVFLLGTPAVLETKESLSLPVSPDALTQKLLSISSNDECKLSG--------------------STSCTTPASHNPPSGYIAQYRHSAEVFPDE
19759|PDT000899257.1|3111960|1008|enterica|unknown|Chile|1998|	VMRFVYIYILVIYGSYLWFSLGGNMFTINSTNRVASTIAPYACVSDVNLEDKATFL-------DEHTSIHANDSSLQCFVLNDQHVPQNTLATDVEGYNRGLQERISLEYQPLESIVFLLGTPAVLETKESLSLPVSPDALTQKLLSISSNDECKLSG--------------------STSCTTPASHNPPSGYIAQYRHSAEVFPDE
19758|PDT000899299.1|3111765|989|enterica|unknown|Chile|2014|	VMRFVYIYILVIYGSYLWFSLGGNMFTINSTNRVASTIAPYACVSDVNLEDKATFL-------DEHTSIHANDSSLQCFVLNDQHVPQNTLATDVEGYNRGLQERISLEYQPLESIVFLLGTPAVLETKESLSLPVSPDALTQKLLSISSNDECKLSG--------------------STSCTTPASHNPPSGYIAQYRHSAEVFPDE
19757|PDT000899319.1|3111637|1341|enterica|unknown|Chile|1993|	VMRFVYIYILVIYGSYLWFSLGGNMFTINSTNRVASTIAPYACVSDVNLEDKATFL-------DEHTSIHANDSSLQCFVLNDQHVPQNTLATDVEGYNRGLQERISLEYQPLESIVFLLGTPAVLETKESLSLPVSPDALTQKLLSISSNDECKLSG--------------------STSCTTPASHNPPSGYIAQYRHSAEVFPDE
19756|PDT000899309.1|3111516|4068|enterica|unknown|South Africa|2015|	VMRFVYIYILVIYGSYLWFSLGGNMFTINSTNRVASTIAPYACVSDVNLEDKATFL-------DEHTSIHANDSSLQCFVLNDQHVPQNTLATDVEGYNRGLQERISLEYQPLESIVFLLGTPAVLETKESLSLPVSPDALTQKLLSISSNDECKLSG--------------------STSCTTPASHNPPSGYIAQYRHSAEVFPDE
19755|PDT000899289.1|3111455|1202|enterica|unknown|South Africa|2013|	VMRFVYIYILVIYGSYLWFSLGGNMFTINSTNRVASTIAPYACVSDVNLEDKATFL-------DEHTSIHANDSSLQCFVLNDQHVPQNTLATDVEGYNRGLQERISLEYQPLESIVFLLGTPAVLETKESLSLPVSPDALTQKLLSISSNDECKLSG--------------------STSCTTPASHNPPSGYIAQYRHSAEVFPDE
19754|PDT000905937.1|3111428|1237|enterica|unknown|South Africa|2012|	VMRFVYIYILVIYGSYLWFSLGGNMFTINSTNRVASTIAPYACVSDVNLEDKATFL-------DEHTSIHANDSSLQCFVLNDQHVPQNTLATDVEGYNRGLQERISLEYQPLESIVFLLGTPAVLETKESLSLPVSPDALTQKLLSISSNDECKLSG--------------------STSCTTPASHNPPSGYIAQYRHSAEVFPDE
19753|PDT000905946.1|3111276|4074|enterica|unknown|South Africa|2014|	VMRFVYIYILVIYGSYLWFSLGGNMFTINSTNRVASTIAPYACVSDVNLEDKATFL-------DEHTSIHANDSSLQCFVLNDQHVPQNTLATDVEGYNRGLQERISLEYQPLESIVFLLGTPAVLETKESLSLPVSPDALTQKLLSISSNDECKLSG--------------------STSCTTPASHNPPSGYIAQYRHSAEVFPDE
19752|PDT000905957.1|3111207|407|enterica|unknown|South Africa|2011|	VMRFVYIYILVIYGSYLWFSLGGNMFTINSTNRVASTIAPYACVSDVNLEDKATFL-------DEHTSIHANDSSLQCFVLNDQHVPQNTLATDVEGYNRGLQERISLEYQPLESIVFLLGTPAVLETKESLSLPVSPDALTQKLLSISSNDECKLSG--------------------STSCTTPASHNPPSGYIAQYRHSAEVFPDE
19751|PDT000905955.1|3111075|27385|enterica|unknown|South Africa|2012|	VMRFVYIYILVIYGSYLWFSLGGNMFTINSTNRVASTIAPYACVSDVNLEDKATFL-------DEHTSIHANDSSLQCFVLNDQHVPQNTLATDVEGYNRGLQERISLEYQPLESIVFLLGTPAVLETKESLSLPVSPDALTQKLLSISSNDECKLSG--------------------STSCTTPASHNPPSGYIAQYRHSAEVFPDE
19750|PDT000905897.1|3111021|27385|enterica|unknown|South Africa|2018|	VMRFVYIYILVIYGSYLWFSLGGNMFTINSTNRVASTIAPYACVSDVNLEDKATFL-------DEHTSIHANDSSLQCFVLNDQHVPQNTLATDVEGYNRGLQERISLEYQPLESIVFLLGTPAVLETKESLSLPVSPDALTQKLLSISSNDECKLSG--------------------STSCTTPASHNPPSGYIAQYRHSAEVFPDE
19749|PDT000903310.1|3110974|27385|enterica|unknown|South Africa|2011|	VMRFVYIYILVIYGSYLWFSLGGNMFTINSTNRVASTIAPYACVSDVNLEDKATFL-------DEHTSIHANDSSLQCFVLNDQHVPQNTLATDVEGYNRGLQERISLEYQPLESIVFLLGTPAVLETKESLSLPVSPDALTQKLLSISSNDECKLSG--------------------STSCTTPASHNPPSGYIAQYRHSAEVFPDE
19748|PDT000907940.1|3110933|27385|enterica|unknown|Chile|2019|	VMRFVYIYILVIYGSYLWFSLGGNMFTINSTNRVASTIAPYACVSDVNLEDKATFL-------DEHTSIHANDSSLQCFVLNDQHVPQNTLATDVEGYNRGLQERISLEYQPLESIVFLLGTPAVLETKESLSLPVSPDALTQKLLSISSNDECKLSG--------------------STSCTTPASHNPPSGYIAQYRHSAEVFPDE
19743|PDT000896650.1|3110622|3437964|enterica|unknown|Chile|2018|	VMRFVYIYILVIYGSYLWFSLGGNMFTINSTNRVASTIAPYACVSDVNLEDKATFL-------DEHTSIHANDSSLQCFVLNDQHVPQNTLATDVEGYNRGLQERISLEYQPLESIVFLLGTPAVLETKESLSLPVSPDALTQKLLSISSNDECKLSG--------------------STSCTTPASHNPPSGYIAQYRHSAEVFPDE
19707|PDT000878200.1|3107369|151395|enterica|unknown|Germany|2018|	VMRFVYIYILVIYGSYLWFSLGGNMFTINSTNRVASTIAPYACVSDVNLEDKATFL-------DEHTSIHANDSSLQCFVLNDQHVPQNTLATDVEGYNRGLQERISLEYQPLESIVFLLGTPAVLETKESLSLPVSPDALTQKLLSISSNDECKLSG--------------------STSCTTPASHNPPSGYIAQYRHSAEVFPDE
19693|PDT000606989.1|3105590|4491|enterica|unknown|Chile|2014|	VMRFVYIYILVIYGSYLWFSLGGNMFTINSTNRVASTIAPYACVSDVNLEDKATFL-------DEHTSIHANDSSLQCFVLNDQHVPQNTLATDVEGYNRGLQERISLEYQPLESIVFLLGTPAVLETKESLSLPVSPDALTQKLLSISSNDECKLSG--------------------STSCTTPASHNPPSGYIAQYRHSAEVFPDE
19665|PDT000049018.2|3104071|1202|enterica|unknown|Germany|2011|	VMRFVYIYILVIYGSYLWFSLGGNMFTINSTNRVASTIAPYACVSDVNLEDKATFL-------DEHTSIHANDSSLQCFVLNDQHVPQNTLATDVEGYNRGLQERISLEYQPLESIVFLLGTPAVLETKESLSLPVSPDALTQKLLSISSNDECKLSG--------------------STSCTTPASHNPPSGYIAQYRHSAEVFPDE
20892|PDT001475083.1|3208631|25004|enterica|unknown|Chile|2021|	VMRFVYIYILVIYGSYLWFSLGGNMFTINSTNRVASTIAPYACVSDVNLEDKATFL-------DEHTSIHANDSSLQCFVLNDQHVPQNTLATDVEGYNRGLQERISLEYQPLESIVFLLGTPAVLETKESLSLPVSPDALTQKLLSISSNDECKLSG--------------------STSCTTPASHNPPSGYIAQYRHSAEVFPDE
20889|PDT001472045.1|3208528|5024|enterica|unknown|Chile|2021|	VMRFVYIYILVIYGSYLWFSLGGNMFTINSTNRVASTIAPYACVSDVNLEDKATFL-------DEHTSIHANDSSLQCFVLNDQHVPQNTLATDVEGYNRGLQERISLEYQPLESIVFLLGTPAVLETKESLSLPVSPDALTQKLLSISSNDECKLSG--------------------STSCTTPASHNPPSGYIAQYRHSAEVFPDE
20872|PDT001441119.1|3207357|27922|enterica|unknown|Chile|2020|	VMRFVYIYILVIYGSYLWFSLGGNMFTINSTNRVASTIAPYACVSDVNLEDKATFL-------DEHTSIHANDSSLQCFVLNDQHVPQNTLATDVEGYNRGLQERISLEYQPLESIVFLLGTPAVLETKESLSLPVSPDALTQKLLSISSNDECKLSG--------------------STSCTTPASHNPPSGYIAQYRHSAEVFPDE
20871|PDT001441121.1|3207290|4358|enterica|unknown|Chile|2020|	VMRFVYIYILVIYGSYLWFSLGGNMFTINSTNRVASTIAPYACVSDVNLEDKATFL-------DEHTSIHANDSSLQCFVLNDQHVPQNTLATDVEGYNRGLQERISLEYQPLESIVFLLGTPAVLETKESLSLPVSPDALTQKLLSISSNDECKLSG--------------------STSCTTPASHNPPSGYIAQYRHSAEVFPDE
20866|PDT001441251.1|3206897|3857|enterica|unknown|Chile|2019|	VMRFVYIYILVIYGSYLWFSLGGNMFTINSTNRVASTIAPYACVSDVNLEDKATFL-------DEHTSIHANDSSLQCFVLNDQHVPQNTLATDVEGYNRGLQERISLEYQPLESIVFLLGTPAVLETKESLSLPVSPDALTQKLLSISSNDECKLSG--------------------STSCTTPASHNPPSGYIAQYRHSAEVFPDE
20865|PDT001441273.1|3206863|3857|enterica|unknown|Chile|2019|	VMRFVYIYILVIYGSYLWFSLGGNMFTINSTNRVASTIAPYACVSDVNLEDKATFL-------DEHTSIHANDSSLQCFVLNDQHVPQNTLATDVEGYNRGLQERISLEYQPLESIVFLLGTPAVLETKESLSLPVSPDALTQKLLSISSNDECKLSG--------------------STSCTTPASHNPPSGYIAQYRHSAEVFPDE
20849|PDT001441396.1|3205744|27703|enterica|unknown|Chile|2021|	VMRFVYIYILVIYGSYLWFSLGGNMFTINSTNRVASTIAPYACVSDVNLEDKATFL-------DEHTSIHANDSSLQCFVLNDQHVPQNTLATDVEGYNRGLQERISLEYQPLESIVFLLGTPAVLETKESLSLPVSPDALTQKLLSISSNDECKLSG--------------------STSCTTPASHNPPSGYIAQYRHSAEVFPDE
20848|PDT001441401.1|3205704|5084|enterica|unknown|Chile|2021|	VMRFVYIYILVIYGSYLWFSLGGNMFTINSTNRVASTIAPYACVSDVNLEDKATFL-------DEHTSIHANDSSLQCFVLNDQHVPQNTLATDVEGYNRGLQERISLEYQPLESIVFLLGTPAVLETKESLSLPVSPDALTQKLLSISSNDECKLSG--------------------STSCTTPASHNPPSGYIAQYRHSAEVFPDE
20846|PDT001441407.1|3205618|28455|enterica|unknown|Chile|2021|	VMRFVYIYILVIYGSYLWFSLGGNMFTINSTNRVASTIAPYACVSDVNLEDKATFL-------DEHTSIHANDSSLQCFVLNDQHVPQNTLATDVEGYNRGLQERISLEYQPLESIVFLLGTPAVLETKESLSLPVSPDALTQKLLSISSNDECKLSG--------------------STSCTTPASHNPPSGYIAQYRHSAEVFPDE
20845|PDT001441432.1|3205581|4358|enterica|unknown|Chile|2021|	VMRFVYIYILVIYGSYLWFSLGGNMFTINSTNRVASTIAPYACVSDVNLEDKATFL-------DEHTSIHANDSSLQCFVLNDQHVPQNTLATDVEGYNRGLQERISLEYQPLESIVFLLGTPAVLETKESLSLPVSPDALTQKLLSISSNDECKLSG--------------------STSCTTPASHNPPSGYIAQYRHSAEVFPDE
20839|PDT001441459.1|3205330|4613|enterica|unknown|Chile|2021|	VMRFVYIYILVIYGSYLWFSLGGNMFTINSTNRVASTIAPYACVSDVNLEDKATFL-------DEHTSIHANDSSLQCFVLNDQHVPQNTLATDVEGYNRGLQERISLEYQPLESIVFLLGTPAVLETKESLSLPVSPDALTQKLLSISSNDECKLSG--------------------STSCTTPASHNPPSGYIAQYRHSAEVFPDE
20832|PDT001441035.1|3205023|4122|enterica|unknown|Chile|2021|	VMRFVYIYILVIYGSYLWFSLGGNMFTINSTNRVASTIAPYACVSDVNLEDKATFL-------DEHTSIHANDSSLQCFVLNDQHVPQNTLATDVEGYNRGLQERISLEYQPLESIVFLLGTPAVLETKESLSLPVSPDALTQKLLSISSNDECKLSG--------------------STSCTTPASHNPPSGYIAQYRHSAEVFPDE
20829|PDT001441074.1|3204857|3999|enterica|unknown|Chile|2021|	VMRFVYIYILVIYGSYLWFSLGGNMFTINSTNRVASTIAPYACVSDVNLEDKATFL-------DEHTSIHANDSSLQCFVLNDQHVPQNTLATDVEGYNRGLQERISLEYQPLESIVFLLGTPAVLETKESLSLPVSPDALTQKLLSISSNDECKLSG--------------------STSCTTPASHNPPSGYIAQYRHSAEVFPDE
20827|PDT001441101.1|3204765|4358|enterica|unknown|Chile|2021|	VMRFVYIYILVIYGSYLWFSLGGNMFTINSTNRVASTIAPYACVSDVNLEDKATFL-------DEHTSIHANDSSLQCFVLNDQHVPQNTLATDVEGYNRGLQERISLEYQPLESIVFLLGTPAVLETKESLSLPVSPDALTQKLLSISSNDECKLSG--------------------STSCTTPASHNPPSGYIAQYRHSAEVFPDE
20824|PDT001440516.1|3204623|4358|enterica|unknown|Brazil|2021|	VMRFVYIYILVIYGSYLWFSLGGNMFTINSTNRVASTIAPYACVSDVNLEDKATFL-------DEHTSIHANDSSLQCFVLNDQHVPQNTLATDVEGYNRGLQERISLEYQPLESIVFLLGTPAVLETKESLSLPVSPDALTQKLLSISSNDECKLSG--------------------STSCTTPASHNPPSGYIAQYRHSAEVFPDE
20808|PDT001415291.1|3204027|27305|enterica|unknown|Chile|2021|	VMRFVYIYILVIYGSYLWFSLGGNMFTINSTNRVASTIAPYACVSDVNLEDKATFL-------DEHTSIHANDSSLQCFVLNDQHVPQNTLATDVEGYNRGLQERISLEYQPLESIVFLLGTPAVLETKESLSLPVSPDALTQKLLSISSNDECKLSG--------------------STSCTTPASHNPPSGYIAQYRHSAEVFPDE
20807|PDT001415332.1|3203950|197985|enterica|unknown|Chile|2021|	VMRFVYIYILVIYGSYLWFSLGGNMFTINSTNRVASTIAPYACVSDVNLEDKATFL-------DEHTSIHANDSSLQCFVLNDQHVPQNTLATDVEGYNRGLQERISLEYQPLESIVFLLGTPAVLETKESLSLPVSPDALTQKLLSISSNDECKLSG--------------------STSCTTPASHNPPSGYIAQYRHSAEVFPDE
20805|PDT001415314.1|3203843|4358|enterica|unknown|Chile|2021|	VMRFVYIYILVIYGSYLWFSLGGNMFTINSTNRVASTIAPYACVSDVNLEDKATFL-------DEHTSIHANDSSLQCFVLNDQHVPQNTLATDVEGYNRGLQERISLEYQPLESIVFLLGTPAVLETKESLSLPVSPDALTQKLLSISSNDECKLSG--------------------STSCTTPASHNPPSGYIAQYRHSAEVFPDE
20800|PDT001415337.1|3203528|4163|enterica|unknown|Chile|2021|	VMRFVYIYILVIYGSYLWFSLGGNMFTINSTNRVASTIAPYACVSDVNLEDKATFL-------DEHTSIHANDSSLQCFVLNDQHVPQNTLATDVEGYNRGLQERISLEYQPLESIVFLLGTPAVLETKESLSLPVSPDALTQKLLSISSNDECKLSG--------------------STSCTTPASHNPPSGYIAQYRHSAEVFPDE
20799|PDT001415373.1|3203499|5084|enterica|unknown|Chile|2021|	VMRFVYIYILVIYGSYLWFSLGGNMFTINSTNRVASTIAPYACVSDVNLEDKATFL-------DEHTSIHANDSSLQCFVLNDQHVPQNTLATDVEGYNRGLQERISLEYQPLESIVFLLGTPAVLETKESLSLPVSPDALTQKLLSISSNDECKLSG--------------------STSCTTPASHNPPSGYIAQYRHSAEVFPDE
20790|PDT001390029.1|3203128|27994|enterica|unknown|China|2010|	VMRFVYIYILVIYGSYLWFSLGGNMFTINSTNRVASTIAPYACVSDVNLEDKATFL-------DEHTSIHANDSSLQCFVLNDQHVPQNTLATDVEGYNRGLQERISLEYQPLESIVFLLGTPAVLETKESLSLPVSPDALTQKLLSISSNDECKLSG--------------------STSCTTPASHNPPSGYIAQYRHSAEVFPDE
20789|PDT001390043.1|3203093|27765|enterica|unknown|China|2014|	VMRFVYIYILVIYGSYLWFSLGGNMFTINSTNRVASTIAPYACVSDVNLEDKATFL-------DEHTSIHANDSSLQCFVLNDQHVPQNTLATDVEGYNRGLQERISLEYQPLESIVFLLGTPAVLETKESLSLPVSPDALTQKLLSISSNDECKLSG--------------------STSCTTPASHNPPSGYIAQYRHSAEVFPDE
20788|PDT001390058.1|3203012|27990|enterica|unknown|China|2013|	VMRFVYIYILVIYGSYLWFSLGGNMFTINSTNRVASTIAPYACVSDVNLEDKATFL-------DEHTSIHANDSSLQCFVLNDQHVPQNTLATDVEGYNRGLQERISLEYQPLESIVFLLGTPAVLETKESLSLPVSPDALTQKLLSISSNDECKLSG--------------------STSCTTPASHNPPSGYIAQYRHSAEVFPDE
20787|PDT001390069.1|3202954|28004|enterica|unknown|China|2011|	VMRFVYIYILVIYGSYLWFSLGGNMFTINSTNRVASTIAPYACVSDVNLEDKATFL-------DEHTSIHANDSSLQCFVLNDQHVPQNTLATDVEGYNRGLQERISLEYQPLESIVFLLGTPAVLETKESLSLPVSPDALTQKLLSISSNDECKLSG--------------------STSCTTPASHNPPSGYIAQYRHSAEVFPDE
20786|PDT001390073.1|3202833|27998|enterica|unknown|China|2008|	VMRFVYIYILVIYGSYLWFSLGGNMFTINSTNRVASTIAPYACVSDVNLEDKATFL-------DEHTSIHANDSSLQCFVLNDQHVPQNTLATDVEGYNRGLQERISLEYQPLESIVFLLGTPAVLETKESLSLPVSPDALTQKLLSISSNDECKLSG--------------------STSCTTPASHNPPSGYIAQYRHSAEVFPDE
20785|PDT001393476.1|3202747|27766|enterica|unknown|India|2019|	VMRFVYIYILVIYGSYLWFSLGGNMFTINSTNRVASTIAPYACVSDVNLEDKATFL-------DEHTSIHANDSSLQCFVLNDQHVPQNTLATDVEGYNRGLQERISLEYQPLESIVFLLGTPAVLETKESLSLPVSPDALTQKLLSISSNDECKLSG--------------------STSCTTPASHNPPSGYIAQYRHSAEVFPDE
20784|PDT001393497.1|3202619|27990|enterica|unknown|India|2019|	VMRFVYIYILVIYGSYLWFSLGGNMFTINSTNRVASTIAPYACVSDVNLEDKATFL-------DEHTSIHANDSSLQCFVLNDQHVPQNTLATDVEGYNRGLQERISLEYQPLESIVFLLGTPAVLETKESLSLPVSPDALTQKLLSISSNDECKLSG--------------------STSCTTPASHNPPSGYIAQYRHSAEVFPDE
20783|PDT001393498.1|3202540|28028|enterica|unknown|India|2019|	VMRFVYIYILVIYGSYLWFSLGGNMFTINSTNRVASTIAPYACVSDVNLEDKATFL-------DEHTSIHANDSSLQCFVLNDQHVPQNTLATDVEGYNRGLQERISLEYQPLESIVFLLGTPAVLETKESLSLPVSPDALTQKLLSISSNDECKLSG--------------------STSCTTPASHNPPSGYIAQYRHSAEVFPDE
20765|PDT001391755.1|3201193|27910|enterica|unknown|Brazil|2015|	VMRFVYIYILVIYGSYLWFSLGGNMFTINSTNRVASTIAPYACVSDVNLEDKATFL-------DEHTSIHANDSSLQCFVLNDQHVPQNTLATDVEGYNRGLQERISLEYQPLESIVFLLGTPAVLETKESLSLPVSPDALTQKLLSISSNDECKLSG--------------------STSCTTPASHNPPSGYIAQYRHSAEVFPDE
20764|PDT001391752.1|3201127|37315|enterica|unknown|Brazil|2011|	VMRFVYIYILVIYGSYLWFSLGGNMFTINSTNRVASTIAPYACVSDVNLEDKATFL-------DEHTSIHANDSSLQCFVLNDQHVPQNTLATDVEGYNRGLQERISLEYQPLESIVFLLGTPAVLETKESLSLPVSPDALTQKLLSISSNDECKLSG--------------------STSCTTPASHNPPSGYIAQYRHSAEVFPDE
20760|PDT001387370.1|3200777|173106|enterica|unknown|China|2021|	VMRFVYIYILVIYGSYLWFSLGGNMFTINSTNRVASTIAPYACVSDVNLEDKATFL-------DEHTSIHANDSSLQCFVLNDQHVPQNTLATDVEGYNRGLQERISLEYQPLESIVFLLGTPAVLETKESLSLPVSPDALTQKLLSISSNDECKLSG--------------------STSCTTPASHNPPSGYIAQYRHSAEVFPDE
20755|PDT001387329.1|3200101|173132|enterica|unknown|China|2021|	VMRFVYIYILVIYGSYLWFSLGGNMFTINSTNRVASTIAPYACVSDVNLEDKATFL-------DEHTSIHANDSSLQCFVLNDQHVPQNTLATDVEGYNRGLQERISLEYQPLESIVFLLGTPAVLETKESLSLPVSPDALTQKLLSISSNDECKLSG--------------------STSCTTPASHNPPSGYIAQYRHSAEVFPDE
20754|PDT001387323.1|3199987|35617|enterica|unknown|China|2021|	VMRFVYIYILVIYGSYLWFSLGGNMFTINSTNRVASTIAPYACVSDVNLEDKATFL-------DEHTSIHANDSSLQCFVLNDQHVPQNTLATDVEGYNRGLQERISLEYQPLESIVFLLGTPAVLETKESLSLPVSPDALTQKLLSISSNDECKLSG--------------------STSCTTPASHNPPSGYIAQYRHSAEVFPDE
20671|PDT001361611.1|3193268|27395|enterica|unknown|China|2017|	VMRFVYIYILVIYGSYLWFSLGGNMFTINSTNRVASTIAPYACVSDVNLEDKATFL-------DEHTSIHANDSSLQCFVLNDQHVPQNTLATDVEGYNRGLQERISLEYQPLESIVFLLGTPAVLETKESLSLPVSPDALTQKLLSISSNDECKLSG--------------------STSCTTPASHNPPSGYIAQYRHSAEVFPDE
20670|PDT001358358.1|3193184|1224|enterica|unknown|South Africa|2009|	VMRFVYIYILVIYGSYLWFSLGGNMFTINSTNRVASTIAPYACVSDVNLEDKATFL-------DEHTSIHANDSSLQCFVLNDQHVPQNTLATDVEGYNRGLQERISLEYQPLESIVFLLGTPAVLETKESLSLPVSPDALTQKLLSISSNDECKLSG--------------------STSCTTPASHNPPSGYIAQYRHSAEVFPDE
20669|PDT001361601.1|3193109|27322|enterica|unknown|China|2020|	VMRFVYIYILVIYGSYLWFSLGGNMFTINSTNRVASTIAPYACVSDVNLEDKATFL-------DEHTSIHANDSSLQCFVLNDQHVPQNTLATDVEGYNRGLQERISLEYQPLESIVFLLGTPAVLETKESLSLPVSPDALTQKLLSISSNDECKLSG--------------------STSCTTPASHNPPSGYIAQYRHSAEVFPDE
20668|PDT001361591.1|3193069|27395|enterica|unknown|China|2021|	VMRFVYIYILVIYGSYLWFSLGGNMFTINSTNRVASTIAPYACVSDVNLEDKATFL-------DEHTSIHANDSSLQCFVLNDQHVPQNTLATDVEGYNRGLQERISLEYQPLESIVFLLGTPAVLETKESLSLPVSPDALTQKLLSISSNDECKLSG--------------------STSCTTPASHNPPSGYIAQYRHSAEVFPDE
20664|PDT001361566.1|3192343|4077|enterica|unknown|China|2019|	VMRFVYIYILVIYGSYLWFSLGGNMFTINSTNRVASTIAPYACVSDVNLEDKATFL-------DEHTSIHANDSSLQCFVLNDQHVPQNTLATDVEGYNRGLQERISLEYQPLESIVFLLGTPAVLETKESLSLPVSPDALTQKLLSISSNDECKLSG--------------------STSCTTPASHNPPSGYIAQYRHSAEVFPDE
20663|PDT001361564.1|3192069|151493|enterica|unknown|China|2019|	VMRFVYIYILVIYGSYLWFSLGGNMFTINSTNRVASTIAPYACVSDVNLEDKATFL-------DEHTSIHANDSSLQCFVLNDQHVPQNTLATDVEGYNRGLQERISLEYQPLESIVFLLGTPAVLETKESLSLPVSPDALTQKLLSISSNDECKLSG--------------------STSCTTPASHNPPSGYIAQYRHSAEVFPDE
20662|PDT001361555.1|3191600|173055|enterica|unknown|China|2019|	VMRFVYIYILVIYGSYLWFSLGGNMFTINSTNRVASTIAPYACVSDVNLEDKATFL-------DEHTSIHANDSSLQCFVLNDQHVPQNTLATDVEGYNRGLQERISLEYQPLESIVFLLGTPAVLETKESLSLPVSPDALTQKLLSISSNDECKLSG--------------------STSCTTPASHNPPSGYIAQYRHSAEVFPDE
20661|PDT001361554.1|3191470|173205|enterica|unknown|China|2019|	VMRFVYIYILVIYGSYLWFSLGGNMFTINSTNRVASTIAPYACVSDVNLEDKATFL-------DEHTSIHANDSSLQCFVLNDQHVPQNTLATDVEGYNRGLQERISLEYQPLESIVFLLGTPAVLETKESLSLPVSPDALTQKLLSISSNDECKLSG--------------------STSCTTPASHNPPSGYIAQYRHSAEVFPDE
20660|PDT001361552.1|3191002|27331|enterica|unknown|China|2020|	VMRFVYIYILVIYGSYLWFSLGGNMFTINSTNRVASTIAPYACVSDVNLEDKATFL-------DEHTSIHANDSSLQCFVLNDQHVPQNTLATDVEGYNRGLQERISLEYQPLESIVFLLGTPAVLETKESLSLPVSPDALTQKLLSISSNDECKLSG--------------------STSCTTPASHNPPSGYIAQYRHSAEVFPDE
20651|PDT001355617.1|3188994|151361|enterica|unknown|China|2021|	VMRFVYIYILVIYGSYLWFSLGGNMFTINSTNRVASTIAPYACVSDVNLEDKATFL-------DEHTSIHANDSSLQCFVLNDQHVPQNTLATDVEGYNRGLQERISLEYQPLESIVFLLGTPAVLETKESLSLPVSPDALTQKLLSISSNDECKLSG--------------------STSCTTPASHNPPSGYIAQYRHSAEVFPDE
20650|PDT001355612.1|3188916|4077|enterica|unknown|China|2021|	VMRFVYIYILVIYGSYLWFSLGGNMFTINSTNRVASTIAPYACVSDVNLEDKATFL-------DEHTSIHANDSSLQCFVLNDQHVPQNTLATDVEGYNRGLQERISLEYQPLESIVFLLGTPAVLETKESLSLPVSPDALTQKLLSISSNDECKLSG--------------------STSCTTPASHNPPSGYIAQYRHSAEVFPDE
20649|PDT001355603.1|3188823|151078|enterica|unknown|China|2021|	VMRFVYIYILVIYGSYLWFSLGGNMFTINSTNRVASTIAPYACVSDVNLEDKATFL-------DEHTSIHANDSSLQCFVLNDQHVPQNTLATDVEGYNRGLQERISLEYQPLESIVFLLGTPAVLETKESLSLPVSPDALTQKLLSISSNDECKLSG--------------------STSCTTPASHNPPSGYIAQYRHSAEVFPDE
20648|PDT001355602.1|3188749|4077|enterica|unknown|China|2021|	VMRFVYIYILVIYGSYLWFSLGGNMFTINSTNRVASTIAPYACVSDVNLEDKATFL-------DEHTSIHANDSSLQCFVLNDQHVPQNTLATDVEGYNRGLQERISLEYQPLESIVFLLGTPAVLETKESLSLPVSPDALTQKLLSISSNDECKLSG--------------------STSCTTPASHNPPSGYIAQYRHSAEVFPDE
20647|PDT001351332.1|3188681|151373|enterica|unknown|Chile|2019|	VMRFVYIYILVIYGSYLWFSLGGNMFTINSTNRVASTIAPYACVSDVNLEDKATFL-------DEHTSIHANDSSLQCFVLNDQHVPQNTLATDVEGYNRGLQERISLEYQPLESIVFLLGTPAVLETKESLSLPVSPDALTQKLLSISSNDECKLSG--------------------STSCTTPASHNPPSGYIAQYRHSAEVFPDE
20646|PDT001342876.1|3188619|151072|enterica|unknown|Brazil|2020|	VMRFVYIYILVIYGSYLWFSLGGNMFTINSTNRVASTIAPYACVSDVNLEDKATFL-------DEHTSIHANDSSLQCFVLNDQHVPQNTLATDVEGYNRGLQERISLEYQPLESIVFLLGTPAVLETKESLSLPVSPDALTQKLLSISSNDECKLSG--------------------STSCTTPASHNPPSGYIAQYRHSAEVFPDE
20645|PDT001342823.1|3188435|4077|enterica|unknown|Brazil|2020|	VMRFVYIYILVIYGSYLWFSLGGNMFTINSTNRVASTIAPYACVSDVNLEDKATFL-------DEHTSIHANDSSLQCFVLNDQHVPQNTLATDVEGYNRGLQERISLEYQPLESIVFLLGTPAVLETKESLSLPVSPDALTQKLLSISSNDECKLSG--------------------STSCTTPASHNPPSGYIAQYRHSAEVFPDE
20622|PDT001339350.1|3187047|67911|enterica|unknown|China|2017|	VMRFVYIYILVIYGSYLWFSLGGNMFTINSTNRVASTIAPYACVSDVNLEDKATFL-------DEHTSIHANDSSLQCFVLNDQHVPQNTLATDVEGYNRGLQERISLEYQPLESIVFLLGTPAVLETKESLSLPVSPDALTQKLLSISSNDECKLSG--------------------STSCTTPASHNPPSGYIAQYRHSAEVFPDE
20612|PDT001339268.1|3186616|36322|enterica|unknown|China|2019|	VMRFVYIYILVIYGSYLWFSLGGNMFTINSTNRVASTIAPYACVSDVNLEDKATFL-------DEHTSIHANDSSLQCFVLNDQHVPQNTLATDVEGYNRGLQERISLEYQPLESIVFLLGTPAVLETKESLSLPVSPDALTQKLLSISSNDECKLSG--------------------STSCTTPASHNPPSGYIAQYRHSAEVFPDE
20611|PDT001339254.1|3186590|173186|enterica|unknown|China|2019|	VMRFVYIYILVIYGSYLWFSLGGNMFTINSTNRVASTIAPYACVSDVNLEDKATFL-------DEHTSIHANDSSLQCFVLNDQHVPQNTLATDVEGYNRGLQERISLEYQPLESIVFLLGTPAVLETKESLSLPVSPDALTQKLLSISSNDECKLSG--------------------STSCTTPASHNPPSGYIAQYRHSAEVFPDE
20610|PDT001339249.1|3186520|173016|enterica|unknown|China|2019|	VMRFVYIYILVIYGSYLWFSLGGNMFTINSTNRVASTIAPYACVSDVNLEDKATFL-------DEHTSIHANDSSLQCFVLNDQHVPQNTLATDVEGYNRGLQERISLEYQPLESIVFLLGTPAVLETKESLSLPVSPDALTQKLLSISSNDECKLSG--------------------STSCTTPASHNPPSGYIAQYRHSAEVFPDE
20608|PDT001339231.1|3186446|4671|enterica|unknown|China|2018|	VMRFVYIYILVIYGSYLWFSLGGNMFTINSTNRVASTIAPYACVSDVNLEDKATFL-------DEHTSIHANDSSLQCFVLNDQHVPQNTLATDVEGYNRGLQERISLEYQPLESIVFLLGTPAVLETKESLSLPVSPDALTQKLLSISSNDECKLSG--------------------STSCTTPASHNPPSGYIAQYRHSAEVFPDE
20606|PDT001339223.1|3186386|4563|enterica|unknown|China|2018|	VMRFVYIYILVIYGSYLWFSLGGNMFTINSTNRVASTIAPYACVSDVNLEDKATFL-------DEHTSIHANDSSLQCFVLNDQHVPQNTLATDVEGYNRGLQERISLEYQPLESIVFLLGTPAVLETKESLSLPVSPDALTQKLLSISSNDECKLSG--------------------STSCTTPASHNPPSGYIAQYRHSAEVFPDE
20605|PDT001339191.1|3186313|28030|enterica|unknown|China|2017|	VMRFVYIYILVIYGSYLWFSLGGNMFTINSTNRVASTIAPYACVSDVNLEDKATFL-------DEHTSIHANDSSLQCFVLNDQHVPQNTLATDVEGYNRGLQERISLEYQPLESIVFLLGTPAVLETKESLSLPVSPDALTQKLLSISSNDECKLSG--------------------STSCTTPASHNPPSGYIAQYRHSAEVFPDE
20601|PDT001339180.1|3186219|4777|enterica|unknown|China|2016|	VMRFVYIYILVIYGSYLWFSLGGNMFTINSTNRVASTIAPYACVSDVNLEDKATFL-------DEHTSIHANDSSLQCFVLNDQHVPQNTLATDVEGYNRGLQERISLEYQPLESIVFLLGTPAVLETKESLSLPVSPDALTQKLLSISSNDECKLSG--------------------STSCTTPASHNPPSGYIAQYRHSAEVFPDE
20600|PDT001339168.1|3186165|4563|enterica|unknown|China|2016|	VMRFVYIYILVIYGSYLWFSLGGNMFTINSTNRVASTIAPYACVSDVNLEDKATFL-------DEHTSIHANDSSLQCFVLNDQHVPQNTLATDVEGYNRGLQERISLEYQPLESIVFLLGTPAVLETKESLSLPVSPDALTQKLLSISSNDECKLSG--------------------STSCTTPASHNPPSGYIAQYRHSAEVFPDE
20598|PDT001339158.1|3186092|173070|enterica|unknown|China|2015|	VMRFVYIYILVIYGSYLWFSLGGNMFTINSTNRVASTIAPYACVSDVNLEDKATFL-------DEHTSIHANDSSLQCFVLNDQHVPQNTLATDVEGYNRGLQERISLEYQPLESIVFLLGTPAVLETKESLSLPVSPDALTQKLLSISSNDECKLSG--------------------STSCTTPASHNPPSGYIAQYRHSAEVFPDE
20597|PDT001339152.1|3186062|29073|enterica|unknown|China|2015|	VMRFVYIYILVIYGSYLWFSLGGNMFTINSTNRVASTIAPYACVSDVNLEDKATFL-------DEHTSIHANDSSLQCFVLNDQHVPQNTLATDVEGYNRGLQERISLEYQPLESIVFLLGTPAVLETKESLSLPVSPDALTQKLLSISSNDECKLSG--------------------STSCTTPASHNPPSGYIAQYRHSAEVFPDE
20596|PDT001339135.1|3186002|173246|enterica|unknown|China|2015|	VMRFVYIYILVIYGSYLWFSLGGNMFTINSTNRVASTIAPYACVSDVNLEDKATFL-------DEHTSIHANDSSLQCFVLNDQHVPQNTLATDVEGYNRGLQERISLEYQPLESIVFLLGTPAVLETKESLSLPVSPDALTQKLLSISSNDECKLSG--------------------STSCTTPASHNPPSGYIAQYRHSAEVFPDE
20595|PDT001339132.1|3185969|4563|enterica|unknown|China|2014|	VMRFVYIYILVIYGSYLWFSLGGNMFTINSTNRVASTIAPYACVSDVNLEDKATFL-------DEHTSIHANDSSLQCFVLNDQHVPQNTLATDVEGYNRGLQERISLEYQPLESIVFLLGTPAVLETKESLSLPVSPDALTQKLLSISSNDECKLSG--------------------STSCTTPASHNPPSGYIAQYRHSAEVFPDE
20592|PDT001339101.1|3185887|173021|enterica|unknown|China|2014|	VMRFVYIYILVIYGSYLWFSLGGNMFTINSTNRVASTIAPYACVSDVNLEDKATFL-------DEHTSIHANDSSLQCFVLNDQHVPQNTLATDVEGYNRGLQERISLEYQPLESIVFLLGTPAVLETKESLSLPVSPDALTQKLLSISSNDECKLSG--------------------STSCTTPASHNPPSGYIAQYRHSAEVFPDE
20590|PDT001327604.1|3185792|172985|enterica|unknown|Brazil|2021|	VMRFVYIYILVIYGSYLWFSLGGNMFTINSTNRVASTIAPYACVSDVNLEDKATFL-------DEHTSIHANDSSLQCFVLNDQHVPQNTLATDVEGYNRGLQERISLEYQPLESIVFLLGTPAVLETKESLSLPVSPDALTQKLLSISSNDECKLSG--------------------STSCTTPASHNPPSGYIAQYRHSAEVFPDE
20588|PDT001327607.1|3185746|172985|enterica|unknown|Brazil|2021|	VMRFVYIYILVIYGSYLWFSLGGNMFTINSTNRVASTIAPYACVSDVNLEDKATFL-------DEHTSIHANDSSLQCFVLNDQHVPQNTLATDVEGYNRGLQERISLEYQPLESIVFLLGTPAVLETKESLSLPVSPDALTQKLLSISSNDECKLSG--------------------STSCTTPASHNPPSGYIAQYRHSAEVFPDE
20581|PDT001318408.1|3185251|1111|enterica|unknown|China|2019|	VMRFVYIYILVIYGSYLWFSLGGNMFTINSTNRVASTIAPYACVSDVNLEDKATFL-------DEHTSIHANDSSLQCFVLNDQHVPQNTLATDVEGYNRGLQERISLEYQPLESIVFLLGTPAVLETKESLSLPVSPDALTQKLLSISSNDECKLSG--------------------STSCTTPASHNPPSGYIAQYRHSAEVFPDE
20576|PDT001318392.1|3184697|1111|enterica|unknown|China|2019|	VMRFVYIYILVIYGSYLWFSLGGNMFTINSTNRVASTIAPYACVSDVNLEDKATFL-------DEHTSIHANDSSLQCFVLNDQHVPQNTLATDVEGYNRGLQERISLEYQPLESIVFLLGTPAVLETKESLSLPVSPDALTQKLLSISSNDECKLSG--------------------STSCTTPASHNPPSGYIAQYRHSAEVFPDE
20567|PDT001318285.1|3184029|1111|enterica|unknown|China|2020|	VMRFVYIYILVIYGSYLWFSLGGNMFTINSTNRVASTIAPYACVSDVNLEDKATFL-------DEHTSIHANDSSLQCFVLNDQHVPQNTLATDVEGYNRGLQERISLEYQPLESIVFLLGTPAVLETKESLSLPVSPDALTQKLLSISSNDECKLSG--------------------STSCTTPASHNPPSGYIAQYRHSAEVFPDE
20565|PDT001318272.1|3183954|1111|enterica|unknown|China|2019|	VMRFVYIYILVIYGSYLWFSLGGNMFTINSTNRVASTIAPYACVSDVNLEDKATFL-------DEHTSIHANDSSLQCFVLNDQHVPQNTLATDVEGYNRGLQERISLEYQPLESIVFLLGTPAVLETKESLSLPVSPDALTQKLLSISSNDECKLSG--------------------STSCTTPASHNPPSGYIAQYRHSAEVFPDE
20518|PDT001302845.1|3181297|1303253|enterica|unknown|Cameroon|1963|	VMRFVYIYILVIYGSYLWFSLGGNMFTINSTNRVASTIAPYACVSDVNLEDKATFL-------DEHTSIHANDSSLQCFVLNDQHVPQNTLATDVEGYNRGLQERISLEYQPLESIVFLLGTPAVLETKESLSLPVSPDALTQKLLSISSNDECKLSG--------------------STSCTTPASHNPPSGYIAQYRHSAEVFPDE
20517|PDT001297326.1|3181294|1328400|enterica|unknown|Brazil|2020|	VMRFVYIYILVIYGSYLWFSLGGNMFTINSTNRVASTIAPYACVSDVNLEDKATFL-------DEHTSIHANDSSLQCFVLNDQHVPQNTLATDVEGYNRGLQERISLEYQPLESIVFLLGTPAVLETKESLSLPVSPDALTQKLLSISSNDECKLSG--------------------STSCTTPASHNPPSGYIAQYRHSAEVFPDE
20511|PDT001292136.1|3180911|39535|enterica|unknown|China|2017|	VMRFVYIYILVIYGSYLWFSLGGNMFTINSTNRVASTIAPYACVSDVNLEDKATFL-------DEHTSIHANDSSLQCFVLNDQHVPQNTLATDVEGYNRGLQERISLEYQPLESIVFLLGTPAVLETKESLSLPVSPDALTQKLLSISSNDECKLSG--------------------STSCTTPASHNPPSGYIAQYRHSAEVFPDE
20510|PDT001291973.1|3180881|40123|enterica|unknown|The Gambia|2011|	VMRFVYIYILVIYGSYLWFSLGGNMFTINSTNRVASTIAPYACVSDVNLEDKATFL-------DEHTSIHANDSSLQCFVLNDQHVPQNTLATDVEGYNRGLQERISLEYQPLESIVFLLGTPAVLETKESLSLPVSPDALTQKLLSISSNDECKLSG--------------------STSCTTPASHNPPSGYIAQYRHSAEVFPDE
20508|PDT001292029.1|3180686|28169|enterica|unknown|The Gambia|2013|	VMRFVYIYILVIYGSYLWFSLGGNMFTINSTNRVASTIAPYACVSDVNLEDKATFL-------DEHTSIHANDSSLQCFVLNDQHVPQNTLATDVEGYNRGLQERISLEYQPLESIVFLLGTPAVLETKESLSLPVSPDALTQKLLSISSNDECKLSG--------------------STSCTTPASHNPPSGYIAQYRHSAEVFPDE
20503|PDT001292064.1|3180351|857|enterica|unknown|The Gambia|2012|	VMRFVYIYILVIYGSYLWFSLGGNMFTINSTNRVASTIAPYACVSDVNLEDKATFL-------DEHTSIHANDSSLQCFVLNDQHVPQNTLATDVEGYNRGLQERISLEYQPLESIVFLLGTPAVLETKESLSLPVSPDALTQKLLSISSNDECKLSG--------------------STSCTTPASHNPPSGYIAQYRHSAEVFPDE
20472|PDT001279876.1|3178442|4146|enterica|unknown|Chile|2019|	VMRFVYIYILVIYGSYLWFSLGGNMFTINSTNRVASTIAPYACVSDVNLEDKATFL-------DEHTSIHANDSSLQCFVLNDQHVPQNTLATDVEGYNRGLQERISLEYQPLESIVFLLGTPAVLETKESLSLPVSPDALTQKLLSISSNDECKLSG--------------------STSCTTPASHNPPSGYIAQYRHSAEVFPDE
20463|PDT001280405.1|3177940|27921|enterica|unknown|Argentina|2021|	VMRFVYIYILVIYGSYLWFSLGGNMFTINSTNRVASTIAPYACVSDVNLEDKATFL-------DEHTSIHANDSSLQCFVLNDQHVPQNTLATDVEGYNRGLQERISLEYQPLESIVFLLGTPAVLETKESLSLPVSPDALTQKLLSISSNDECKLSG--------------------STSCTTPASHNPPSGYIAQYRHSAEVFPDE
20456|PDT001262637.1|3177719|1111|enterica|unknown|Kenya|2014|	VMRFVYIYILVIYGSYLWFSLGGNMFTINSTNRVASTIAPYACVSDVNLEDKATFL-------DEHTSIHANDSSLQCFVLNDQHVPQNTLATDVEGYNRGLQERISLEYQPLESIVFLLGTPAVLETKESLSLPVSPDALTQKLLSISSNDECKLSG--------------------STSCTTPASHNPPSGYIAQYRHSAEVFPDE
20454|PDT001268388.1|3177485|1091|enterica|unknown|China|2018|	VMRFVYIYILVIYGSYLWFSLGGNMFTINSTNRVASTIAPYACVSDVNLEDKATFL-------DEHTSIHANDSSLQCFVLNDQHVPQNTLATDVEGYNRGLQERISLEYQPLESIVFLLGTPAVLETKESLSLPVSPDALTQKLLSISSNDECKLSG--------------------STSCTTPASHNPPSGYIAQYRHSAEVFPDE
20448|PDT001262679.1|3177004|27331|enterica|unknown|China|2019|	VMRFVYIYILVIYGSYLWFSLGGNMFTINSTNRVASTIAPYACVSDVNLEDKATFL-------DEHTSIHANDSSLQCFVLNDQHVPQNTLATDVEGYNRGLQERISLEYQPLESIVFLLGTPAVLETKESLSLPVSPDALTQKLLSISSNDECKLSG--------------------STSCTTPASHNPPSGYIAQYRHSAEVFPDE
20442|PDT001257673.1|3176248|27674|enterica|unknown|Germany|2012|	VMRFVYIYILVIYGSYLWFSLGGNMFTINSTNRVASTIAPYACVSDVNLEDKATFL-------DEHTSIHANDSSLQCFVLNDQHVPQNTLATDVEGYNRGLQERISLEYQPLESIVFLLGTPAVLETKESLSLPVSPDALTQKLLSISSNDECKLSG--------------------STSCTTPASHNPPSGYIAQYRHSAEVFPDE
20441|PDT001257679.1|3176187|28136|enterica|unknown|Germany|2012|	VMRFVYIYILVIYGSYLWFSLGGNMFTINSTNRVASTIAPYACVSDVNLEDKATFL-------DEHTSIHANDSSLQCFVLNDQHVPQNTLATDVEGYNRGLQERISLEYQPLESIVFLLGTPAVLETKESLSLPVSPDALTQKLLSISSNDECKLSG--------------------STSCTTPASHNPPSGYIAQYRHSAEVFPDE
20440|PDT001254160.1|3176109|4358|enterica|unknown|Germany|2017|	VMRFVYIYILVIYGSYLWFSLGGNMFTINSTNRVASTIAPYACVSDVNLEDKATFL-------DEHTSIHANDSSLQCFVLNDQHVPQNTLATDVEGYNRGLQERISLEYQPLESIVFLLGTPAVLETKESLSLPVSPDALTQKLLSISSNDECKLSG--------------------STSCTTPASHNPPSGYIAQYRHSAEVFPDE
20439|PDT001254188.1|3176046|999|enterica|unknown|China|2013|	VMRFVYIYILVIYGSYLWFSLGGNMFTINSTNRVASTIAPYACVSDVNLEDKATFL-------DEHTSIHANDSSLQCFVLNDQHVPQNTLATDVEGYNRGLQERISLEYQPLESIVFLLGTPAVLETKESLSLPVSPDALTQKLLSISSNDECKLSG--------------------STSCTTPASHNPPSGYIAQYRHSAEVFPDE
20438|PDT001251282.1|3175983|4358|enterica|unknown|China|2021|	VMRFVYIYILVIYGSYLWFSLGGNMFTINSTNRVASTIAPYACVSDVNLEDKATFL-------DEHTSIHANDSSLQCFVLNDQHVPQNTLATDVEGYNRGLQERISLEYQPLESIVFLLGTPAVLETKESLSLPVSPDALTQKLLSISSNDECKLSG--------------------STSCTTPASHNPPSGYIAQYRHSAEVFPDE
20423|PDT001227989.1|3173783|4266|enterica|unknown|India|2021|	VMRFVYIYILVIYGSYLWFSLGGNMFTINSTNRVASTIAPYACVSDVNLEDKATFL-------DEHTSIHANDSSLQCFVLNDQHVPQNTLATDVEGYNRGLQERISLEYQPLESIVFLLGTPAVLETKESLSLPVSPDALTQKLLSISSNDECKLSG--------------------STSCTTPASHNPPSGYIAQYRHSAEVFPDE
20388|PDT001172922.1|3171327|6105|enterica|unknown|China|2020|	VMRFVYIYILVIYGSYLWFSLGGNMFTINSTNRVASTIAPYACVSDVNLEDKATFL-------DEHTSIHANDSSLQCFVLNDQHVPQNTLATDVEGYNRGLQERISLEYQPLESIVFLLGTPAVLETKESLSLPVSPDALTQKLLSISSNDECKLSG--------------------STSCTTPASHNPPSGYIAQYRHSAEVFPDE
20387|PDT001172915.1|3171161|964|enterica|unknown|China|2020|	VMRFVYIYILVIYGSYLWFSLGGNMFTINSTNRVASTIAPYACVSDVNLEDKATFL-------DEHTSIHANDSSLQCFVLNDQHVPQNTLATDVEGYNRGLQERISLEYQPLESIVFLLGTPAVLETKESLSLPVSPDALTQKLLSISSNDECKLSG--------------------STSCTTPASHNPPSGYIAQYRHSAEVFPDE
20386|PDT000403224.2|3170793|187268|enterica|unknown|Ghana|2018|	VMRFVYIYILVIYGSYLWFSLGGNMFTINSTNRVASTIAPYACVSDVNLEDKATFL-------DEHTSIHANDSSLQCFVLNDQHVPQNTLATDVEGYNRGLQERISLEYQPLESIVFLLGTPAVLETKESLSLPVSPDALTQKLLSISSNDECKLSG--------------------STSCTTPASHNPPSGYIAQYRHSAEVFPDE
20385|PDT001166470.1|3170673|1077|enterica|unknown|India|2021|	VMRFVYIYILVIYGSYLWFSLGGNMFTINSTNRVASTIAPYACVSDVNLEDKATFL-------DEHTSIHANDSSLQCFVLNDQHVPQNTLATDVEGYNRGLQERISLEYQPLESIVFLLGTPAVLETKESLSLPVSPDALTQKLLSISSNDECKLSG--------------------STSCTTPASHNPPSGYIAQYRHSAEVFPDE
20384|PDT001169427.1|3170499|187191|enterica|unknown|China|2014|	VMRFVYIYILVIYGSYLWFSLGGNMFTINSTNRVASTIAPYACVSDVNLEDKATFL-------DEHTSIHANDSSLQCFVLNDQHVPQNTLATDVEGYNRGLQERISLEYQPLESIVFLLGTPAVLETKESLSLPVSPDALTQKLLSISSNDECKLSG--------------------STSCTTPASHNPPSGYIAQYRHSAEVFPDE
20381|PDT001165166.1|3170019|1327320|enterica|unknown|China|2019|	VMRFVYIYILVIYGSYLWFSLGGNMFTINSTNRVASTIAPYACVSDVNLEDKATFL-------DEHTSIHANDSSLQCFVLNDQHVPQNTLATDVEGYNRGLQERISLEYQPLESIVFLLGTPAVLETKESLSLPVSPDALTQKLLSISSNDECKLSG--------------------STSCTTPASHNPPSGYIAQYRHSAEVFPDE
20360|PDT001146268.1|3167361|4127|enterica|unknown|South Africa|2018|	VMRFVYIYILVIYGSYLWFSLGGNMFTINSTNRVASTIAPYACVSDVNLEDKATFL-------DEHTSIHANDSSLQCFVLNDQHVPQNTLATDVEGYNRGLQERISLEYQPLESIVFLLGTPAVLETKESLSLPVSPDALTQKLLSISSNDECKLSG--------------------STSCTTPASHNPPSGYIAQYRHSAEVFPDE
20359|PDT000718406.1|3167279|5872|enterica|unknown|Chile|2019|	VMRFVYIYILVIYGSYLWFSLGGNMFTINSTNRVASTIAPYACVSDVNLEDKATFL-------DEHTSIHANDSSLQCFVLNDQHVPQNTLATDVEGYNRGLQERISLEYQPLESIVFLLGTPAVLETKESLSLPVSPDALTQKLLSISSNDECKLSG--------------------STSCTTPASHNPPSGYIAQYRHSAEVFPDE
20357|PDT001138265.1|3167074|5564|enterica|unknown|China|2014|	VMRFVYIYILVIYGSYLWFSLGGNMFTINSTNRVASTIAPYACVSDVNLEDKATFL-------DEHTSIHANDSSLQCFVLNDQHVPQNTLATDVEGYNRGLQERISLEYQPLESIVFLLGTPAVLETKESLSLPVSPDALTQKLLSISSNDECKLSG--------------------STSCTTPASHNPPSGYIAQYRHSAEVFPDE
20318|PDT001137383.1|3163795|1072|enterica|unknown|Germany|2019|	VMRFVYIYILVIYGSYLWFSLGGNMFTINSTNRVASTIAPYACVSDVNLEDKATFL-------DEHTSIHANDSSLQCFVLNDQHVPQNTLATDVEGYNRGLQERISLEYQPLESIVFLLGTPAVLETKESLSLPVSPDALTQKLLSISSNDECKLSG--------------------STSCTTPASHNPPSGYIAQYRHSAEVFPDE
20314|PDT001137411.1|3163181|989|enterica|unknown|Germany|2019|	VMRFVYIYILVIYGSYLWFSLGGNMFTINSTNRVASTIAPYACVSDVNLEDKATFL-------DEHTSIHANDSSLQCFVLNDQHVPQNTLATDVEGYNRGLQERISLEYQPLESIVFLLGTPAVLETKESLSLPVSPDALTQKLLSISSNDECKLSG--------------------STSCTTPASHNPPSGYIAQYRHSAEVFPDE
20308|PDT001131643.1|3162197|4358|enterica|unknown|Germany|2009|	VMRFVYIYILVIYGSYLWFSLGGNMFTINSTNRVASTIAPYACVSDVNLEDKATFL-------DEHTSIHANDSSLQCFVLNDQHVPQNTLATDVEGYNRGLQERISLEYQPLESIVFLLGTPAVLETKESLSLPVSPDALTQKLLSISSNDECKLSG--------------------STSCTTPASHNPPSGYIAQYRHSAEVFPDE
20305|PDT001131652.1|3161996|999|enterica|unknown|Germany|2020|	VMRFVYIYILVIYGSYLWFSLGGNMFTINSTNRVASTIAPYACVSDVNLEDKATFL-------DEHTSIHANDSSLQCFVLNDQHVPQNTLATDVEGYNRGLQERISLEYQPLESIVFLLGTPAVLETKESLSLPVSPDALTQKLLSISSNDECKLSG--------------------STSCTTPASHNPPSGYIAQYRHSAEVFPDE
20294|PDT001131741.1|3161332|4226|enterica|unknown|Germany|2017|	VMRFVYIYILVIYGSYLWFSLGGNMFTINSTNRVASTIAPYACVSDVNLEDKATFL-------DEHTSIHANDSSLQCFVLNDQHVPQNTLATDVEGYNRGLQERISLEYQPLESIVFLLGTPAVLETKESLSLPVSPDALTQKLLSISSNDECKLSG--------------------STSCTTPASHNPPSGYIAQYRHSAEVFPDE
20288|PDT001131812.1|3161086|5523|enterica|unknown|Germany|2010|	VMRFVYIYILVIYGSYLWFSLGGNMFTINSTNRVASTIAPYACVSDVNLEDKATFL-------DEHTSIHANDSSLQCFVLNDQHVPQNTLATDVEGYNRGLQERISLEYQPLESIVFLLGTPAVLETKESLSLPVSPDALTQKLLSISSNDECKLSG--------------------STSCTTPASHNPPSGYIAQYRHSAEVFPDE
19650|PDT000822375.1|3103137|35617|enterica|unknown|Brazil|2017|	VMRFVYIYILVIYGSYLWFSLGGNMFTINSTNRVASTIAPYACVSDVNLEDKATFL-------DEHTSIHANDSSLQCFVLNDQHVPQNTLATDVEGYNRGLQERISLEYQPLESIVFLLGTPAVLETKESLSLPVSPDALTQKLLSISSNDECKLSG--------------------STSCTTPASHNPPSGYIAQYRHSAEVFPDE
19649|PDT000805995.1|3103003|100384|enterica|unknown|Brazil|2019|	VMRFVYIYILVIYGSYLWFSLGGNMFTINSTNRVASTIAPYACVSDVNLEDKATFL-------DEHTSIHANDSSLQCFVLNDQHVPQNTLATDVEGYNRGLQERISLEYQPLESIVFLLGTPAVLETKESLSLPVSPDALTQKLLSISSNDECKLSG--------------------STSCTTPASHNPPSGYIAQYRHSAEVFPDE
19648|PDT000806038.1|3102959|27331|enterica|unknown|Brazil|2018|	VMRFVYIYILVIYGSYLWFSLGGNMFTINSTNRVASTIAPYACVSDVNLEDKATFL-------DEHTSIHANDSSLQCFVLNDQHVPQNTLATDVEGYNRGLQERISLEYQPLESIVFLLGTPAVLETKESLSLPVSPDALTQKLLSISSNDECKLSG--------------------STSCTTPASHNPPSGYIAQYRHSAEVFPDE
19647|PDT000806048.1|3102889|27331|enterica|unknown|India|2018|	VMRFVYIYILVIYGSYLWFSLGGNMFTINSTNRVASTIAPYACVSDVNLEDKATFL-------DEHTSIHANDSSLQCFVLNDQHVPQNTLATDVEGYNRGLQERISLEYQPLESIVFLLGTPAVLETKESLSLPVSPDALTQKLLSISSNDECKLSG--------------------STSCTTPASHNPPSGYIAQYRHSAEVFPDE
19604|PDT000760871.1|3099054|66226|enterica|unknown|Australia|2016|	VMRFVYIYILVIYGSYLWFSLGGNMFTINSTNRVASTIAPYACVSDVNLEDKATFL-------DEHTSIHANDSSLQCFVLNDQHVPQNTLATDVEGYNRGLQERISLEYQPLESIVFLLGTPAVLETKESLSLPVSPDALTQKLLSISSNDECKLSG--------------------STSCTTPASHNPPSGYIAQYRHSAEVFPDE
19588|PDT000760766.1|3095213|1127|enterica|unknown|Australia|2016|	VMRFVYIYILVIYGSYLWFSLGGNMFTINSTNRVASTIAPYACVSDVNLEDKATFL-------DEHTSIHANDSSLQCFVLNDQHVPQNTLATDVEGYNRGLQERISLEYQPLESIVFLLGTPAVLETKESLSLPVSPDALTQKLLSISSNDECKLSG--------------------STSCTTPASHNPPSGYIAQYRHSAEVFPDE
19587|PDT000760763.1|3095150|1330|enterica|unknown|Australia|2016|	VMRFVYIYILVIYGSYLWFSLGGNMFTINSTNRVASTIAPYACVSDVNLEDKATFL-------DEHTSIHANDSSLQCFVLNDQHVPQNTLATDVEGYNRGLQERISLEYQPLESIVFLLGTPAVLETKESLSLPVSPDALTQKLLSISSNDECKLSG--------------------STSCTTPASHNPPSGYIAQYRHSAEVFPDE
19586|PDT000760752.1|3095007|1127|enterica|unknown|Australia|2016|	VMRFVYIYILVIYGSYLWFSLGGNMFTINSTNRVASTIAPYACVSDVNLEDKATFL-------DEHTSIHANDSSLQCFVLNDQHVPQNTLATDVEGYNRGLQERISLEYQPLESIVFLLGTPAVLETKESLSLPVSPDALTQKLLSISSNDECKLSG--------------------STSCTTPASHNPPSGYIAQYRHSAEVFPDE
19585|PDT000760751.1|3094936|4254|enterica|unknown|Australia|2016|	VMRFVYIYILVIYGSYLWFSLGGNMFTINSTNRVASTIAPYACVSDVNLEDKATFL-------DEHTSIHANDSSLQCFVLNDQHVPQNTLATDVEGYNRGLQERISLEYQPLESIVFLLGTPAVLETKESLSLPVSPDALTQKLLSISSNDECKLSG--------------------STSCTTPASHNPPSGYIAQYRHSAEVFPDE
19584|PDT000760748.1|3094859|1330|enterica|unknown|Australia|2016|	VMRFVYIYILVIYGSYLWFSLGGNMFTINSTNRVASTIAPYACVSDVNLEDKATFL-------DEHTSIHANDSSLQCFVLNDQHVPQNTLATDVEGYNRGLQERISLEYQPLESIVFLLGTPAVLETKESLSLPVSPDALTQKLLSISSNDECKLSG--------------------STSCTTPASHNPPSGYIAQYRHSAEVFPDE
19583|PDT000760735.1|3094775|27463|enterica|unknown|Australia|2016|	VMRFVYIYILVIYGSYLWFSLGGNMFTINSTNRVASTIAPYACVSDVNLEDKATFL-------DEHTSIHANDSSLQCFVLNDQHVPQNTLATDVEGYNRGLQERISLEYQPLESIVFLLGTPAVLETKESLSLPVSPDALTQKLLSISSNDECKLSG--------------------STSCTTPASHNPPSGYIAQYRHSAEVFPDE
19582|PDT000760730.1|3094619|1330|enterica|unknown|Australia|2016|	VMRFVYIYILVIYGSYLWFSLGGNMFTINSTNRVASTIAPYACVSDVNLEDKATFL-------DEHTSIHANDSSLQCFVLNDQHVPQNTLATDVEGYNRGLQERISLEYQPLESIVFLLGTPAVLETKESLSLPVSPDALTQKLLSISSNDECKLSG--------------------STSCTTPASHNPPSGYIAQYRHSAEVFPDE
19581|PDT000760720.1|3094521|1330|enterica|unknown|Australia|2016|	VMRFVYIYILVIYGSYLWFSLGGNMFTINSTNRVASTIAPYACVSDVNLEDKATFL-------DEHTSIHANDSSLQCFVLNDQHVPQNTLATDVEGYNRGLQERISLEYQPLESIVFLLGTPAVLETKESLSLPVSPDALTQKLLSISSNDECKLSG--------------------STSCTTPASHNPPSGYIAQYRHSAEVFPDE
19580|PDT000760714.1|3094420|100197|enterica|unknown|Australia|2016|	VMRFVYIYILVIYGSYLWFSLGGNMFTINSTNRVASTIAPYACVSDVNLEDKATFL-------DEHTSIHANDSSLQCFVLNDQHVPQNTLATDVEGYNRGLQERISLEYQPLESIVFLLGTPAVLETKESLSLPVSPDALTQKLLSISSNDECKLSG--------------------STSCTTPASHNPPSGYIAQYRHSAEVFPDE
19579|PDT000760713.1|3094358|410|enterica|unknown|Australia|2016|	VMRFVYIYILVIYGSYLWFSLGGNMFTINSTNRVASTIAPYACVSDVNLEDKATFL-------DEHTSIHANDSSLQCFVLNDQHVPQNTLATDVEGYNRGLQERISLEYQPLESIVFLLGTPAVLETKESLSLPVSPDALTQKLLSISSNDECKLSG--------------------STSCTTPASHNPPSGYIAQYRHSAEVFPDE
19578|PDT000760708.1|3094304|1330|enterica|unknown|Australia|2016|	VMRFVYIYILVIYGSYLWFSLGGNMFTINSTNRVASTIAPYACVSDVNLEDKATFL-------DEHTSIHANDSSLQCFVLNDQHVPQNTLATDVEGYNRGLQERISLEYQPLESIVFLLGTPAVLETKESLSLPVSPDALTQKLLSISSNDECKLSG--------------------STSCTTPASHNPPSGYIAQYRHSAEVFPDE
19577|PDT000760704.1|3094133|1127|enterica|unknown|Australia|2016|	VMRFVYIYILVIYGSYLWFSLGGNMFTINSTNRVASTIAPYACVSDVNLEDKATFL-------DEHTSIHANDSSLQCFVLNDQHVPQNTLATDVEGYNRGLQERISLEYQPLESIVFLLGTPAVLETKESLSLPVSPDALTQKLLSISSNDECKLSG--------------------STSCTTPASHNPPSGYIAQYRHSAEVFPDE
19576|PDT000760706.1|3094071|1330|enterica|unknown|Australia|2016|	VMRFVYIYILVIYGSYLWFSLGGNMFTINSTNRVASTIAPYACVSDVNLEDKATFL-------DEHTSIHANDSSLQCFVLNDQHVPQNTLATDVEGYNRGLQERISLEYQPLESIVFLLGTPAVLETKESLSLPVSPDALTQKLLSISSNDECKLSG--------------------STSCTTPASHNPPSGYIAQYRHSAEVFPDE
19575|PDT000760685.1|3093935|1521|enterica|unknown|Australia|2016|	VMRFVYIYILVIYGSYLWFSLGGNMFTINSTNRVASTIAPYACVSDVNLEDKATFL-------DEHTSIHANDSSLQCFVLNDQHVPQNTLATDVEGYNRGLQERISLEYQPLESIVFLLGTPAVLETKESLSLPVSPDALTQKLLSISSNDECKLSG--------------------STSCTTPASHNPPSGYIAQYRHSAEVFPDE
19574|PDT000760680.1|3093823|1127|enterica|unknown|Australia|2016|	VMRFVYIYILVIYGSYLWFSLGGNMFTINSTNRVASTIAPYACVSDVNLEDKATFL-------DEHTSIHANDSSLQCFVLNDQHVPQNTLATDVEGYNRGLQERISLEYQPLESIVFLLGTPAVLETKESLSLPVSPDALTQKLLSISSNDECKLSG--------------------STSCTTPASHNPPSGYIAQYRHSAEVFPDE
19573|PDT000760675.1|3093761|4148|enterica|unknown|Australia|2016|	VMRFVYIYILVIYGSYLWFSLGGNMFTINSTNRVASTIAPYACVSDVNLEDKATFL-------DEHTSIHANDSSLQCFVLNDQHVPQNTLATDVEGYNRGLQERISLEYQPLESIVFLLGTPAVLETKESLSLPVSPDALTQKLLSISSNDECKLSG--------------------STSCTTPASHNPPSGYIAQYRHSAEVFPDE
19572|PDT000760674.1|3093670|1330|enterica|unknown|Australia|2016|	VMRFVYIYILVIYGSYLWFSLGGNMFTINSTNRVASTIAPYACVSDVNLEDKATFL-------DEHTSIHANDSSLQCFVLNDQHVPQNTLATDVEGYNRGLQERISLEYQPLESIVFLLGTPAVLETKESLSLPVSPDALTQKLLSISSNDECKLSG--------------------STSCTTPASHNPPSGYIAQYRHSAEVFPDE
19571|PDT000760656.1|3093534|4727|enterica|unknown|Australia|2016|	VMRFVYIYILVIYGSYLWFSLGGNMFTINSTNRVASTIAPYACVSDVNLEDKATFL-------DEHTSIHANDSSLQCFVLNDQHVPQNTLATDVEGYNRGLQERISLEYQPLESIVFLLGTPAVLETKESLSLPVSPDALTQKLLSISSNDECKLSG--------------------STSCTTPASHNPPSGYIAQYRHSAEVFPDE
19570|PDT000760653.1|3093442|1330|enterica|unknown|Australia|2016|	VMRFVYIYILVIYGSYLWFSLGGNMFTINSTNRVASTIAPYACVSDVNLEDKATFL-------DEHTSIHANDSSLQCFVLNDQHVPQNTLATDVEGYNRGLQERISLEYQPLESIVFLLGTPAVLETKESLSLPVSPDALTQKLLSISSNDECKLSG--------------------STSCTTPASHNPPSGYIAQYRHSAEVFPDE
19569|PDT000760642.1|3093422|1330|enterica|unknown|Australia|2016|	VMRFVYIYILVIYGSYLWFSLGGNMFTINSTNRVASTIAPYACVSDVNLEDKATFL-------DEHTSIHANDSSLQCFVLNDQHVPQNTLATDVEGYNRGLQERISLEYQPLESIVFLLGTPAVLETKESLSLPVSPDALTQKLLSISSNDECKLSG--------------------STSCTTPASHNPPSGYIAQYRHSAEVFPDE
19568|PDT000760631.1|3093268|1127|enterica|unknown|Australia|2016|	VMRFVYIYILVIYGSYLWFSLGGNMFTINSTNRVASTIAPYACVSDVNLEDKATFL-------DEHTSIHANDSSLQCFVLNDQHVPQNTLATDVEGYNRGLQERISLEYQPLESIVFLLGTPAVLETKESLSLPVSPDALTQKLLSISSNDECKLSG--------------------STSCTTPASHNPPSGYIAQYRHSAEVFPDE
19567|PDT000760626.1|3093234|1330|enterica|unknown|Australia|2016|	VMRFVYIYILVIYGSYLWFSLGGNMFTINSTNRVASTIAPYACVSDVNLEDKATFL-------DEHTSIHANDSSLQCFVLNDQHVPQNTLATDVEGYNRGLQERISLEYQPLESIVFLLGTPAVLETKESLSLPVSPDALTQKLLSISSNDECKLSG--------------------STSCTTPASHNPPSGYIAQYRHSAEVFPDE
19566|PDT000760624.1|3093083|1330|enterica|unknown|Australia|2016|	VMRFVYIYILVIYGSYLWFSLGGNMFTINSTNRVASTIAPYACVSDVNLEDKATFL-------DEHTSIHANDSSLQCFVLNDQHVPQNTLATDVEGYNRGLQERISLEYQPLESIVFLLGTPAVLETKESLSLPVSPDALTQKLLSISSNDECKLSG--------------------STSCTTPASHNPPSGYIAQYRHSAEVFPDE
19565|PDT000760618.1|3093051|1330|enterica|unknown|Australia|2016|	VMRFVYIYILVIYGSYLWFSLGGNMFTINSTNRVASTIAPYACVSDVNLEDKATFL-------DEHTSIHANDSSLQCFVLNDQHVPQNTLATDVEGYNRGLQERISLEYQPLESIVFLLGTPAVLETKESLSLPVSPDALTQKLLSISSNDECKLSG--------------------STSCTTPASHNPPSGYIAQYRHSAEVFPDE
19563|PDT000760615.1|3092862|547|enterica|unknown|Australia|2016|	VMRFVYIYILVIYGSYLWFSLGGNMFTINSTNRVASTIAPYACVSDVNLEDKATFL-------DEHTSIHANDSSLQCFVLNDQHVPQNTLATDVEGYNRGLQERISLEYQPLESIVFLLGTPAVLETKESLSLPVSPDALTQKLLSISSNDECKLSG--------------------STSCTTPASHNPPSGYIAQYRHSAEVFPDE
19562|PDT000760614.1|3092772|1330|enterica|unknown|Australia|2016|	VMRFVYIYILVIYGSYLWFSLGGNMFTINSTNRVASTIAPYACVSDVNLEDKATFL-------DEHTSIHANDSSLQCFVLNDQHVPQNTLATDVEGYNRGLQERISLEYQPLESIVFLLGTPAVLETKESLSLPVSPDALTQKLLSISSNDECKLSG--------------------STSCTTPASHNPPSGYIAQYRHSAEVFPDE
19561|PDT000760606.1|3092609|1521|enterica|unknown|Australia|2016|	VMRFVYIYILVIYGSYLWFSLGGNMFTINSTNRVASTIAPYACVSDVNLEDKATFL-------DEHTSIHANDSSLQCFVLNDQHVPQNTLATDVEGYNRGLQERISLEYQPLESIVFLLGTPAVLETKESLSLPVSPDALTQKLLSISSNDECKLSG--------------------STSCTTPASHNPPSGYIAQYRHSAEVFPDE
19232|PDT000624434.2|3062208|4163|enterica|unknown|Chile|2019|	VMRFVYIYILVIYGSYLWFSLGGNMFTINSTNRVASTIAPYACVSDVNLEDKATFL-------DEHTSIHANDSSLQCFVLNDQHVPQNTLATDVEGYNRGLQERISLEYQPLESIVFLLGTPAVLETKESLSLPVSPDALTQKLLSISSNDECKLSG--------------------STSCTTPASHNPPSGYIAQYRHSAEVFPDE
19228|PDT000624509.1|3061759|4576|enterica|unknown|Chile|2019|	VMRFVYIYILVIYGSYLWFSLGGNMFTINSTNRVASTIAPYACVSDVNLEDKATFL-------DEHTSIHANDSSLQCFVLNDQHVPQNTLATDVEGYNRGLQERISLEYQPLESIVFLLGTPAVLETKESLSLPVSPDALTQKLLSISSNDECKLSG--------------------STSCTTPASHNPPSGYIAQYRHSAEVFPDE
19227|PDT000282423.2|3061615|814|enterica|unknown|Brazil|2015|	VMRFVYIYILVIYGSYLWFSLGGNMFTINSTNRVASTIAPYACVSDVNLEDKATFL-------DEHTSIHANDSSLQCFVLNDQHVPQNTLATDVEGYNRGLQERISLEYQPLESIVFLLGTPAVLETKESLSLPVSPDALTQKLLSISSNDECKLSG--------------------STSCTTPASHNPPSGYIAQYRHSAEVFPDE
19223|PDT000026278.3|3061334|989|enterica|unknown|China|2011|	VMRFVYIYILVIYGSYLWFSLGGNMFTINSTNRVASTIAPYACVSDVNLEDKATFL-------DEHTSIHANDSSLQCFVLNDQHVPQNTLATDVEGYNRGLQERISLEYQPLESIVFLLGTPAVLETKESLSLPVSPDALTQKLLSISSNDECKLSG--------------------STSCTTPASHNPPSGYIAQYRHSAEVFPDE
19222|PDT000707656.1|3061276|407|enterica|unknown|Chile|2019|	VMRFVYIYILVIYGSYLWFSLGGNMFTINSTNRVASTIAPYACVSDVNLEDKATFL-------DEHTSIHANDSSLQCFVLNDQHVPQNTLATDVEGYNRGLQERISLEYQPLESIVFLLGTPAVLETKESLSLPVSPDALTQKLLSISSNDECKLSG--------------------STSCTTPASHNPPSGYIAQYRHSAEVFPDE
19219|PDT000707658.1|3061055|1202|enterica|unknown|Chile|2019|	VMRFVYIYILVIYGSYLWFSLGGNMFTINSTNRVASTIAPYACVSDVNLEDKATFL-------DEHTSIHANDSSLQCFVLNDQHVPQNTLATDVEGYNRGLQERISLEYQPLESIVFLLGTPAVLETKESLSLPVSPDALTQKLLSISSNDECKLSG--------------------STSCTTPASHNPPSGYIAQYRHSAEVFPDE
19216|PDT000707707.1|3060916|1041|enterica|unknown|Chile|2019|	VMRFVYIYILVIYGSYLWFSLGGNMFTINSTNRVASTIAPYACVSDVNLEDKATFL-------DEHTSIHANDSSLQCFVLNDQHVPQNTLATDVEGYNRGLQERISLEYQPLESIVFLLGTPAVLETKESLSLPVSPDALTQKLLSISSNDECKLSG--------------------STSCTTPASHNPPSGYIAQYRHSAEVFPDE
19205|PDT000671209.1|3059985|1202|enterica|unknown|Chile|2019|	VMRFVYIYILVIYGSYLWFSLGGNMFTINSTNRVASTIAPYACVSDVNLEDKATFL-------DEHTSIHANDSSLQCFVLNDQHVPQNTLATDVEGYNRGLQERISLEYQPLESIVFLLGTPAVLETKESLSLPVSPDALTQKLLSISSNDECKLSG--------------------STSCTTPASHNPPSGYIAQYRHSAEVFPDE
19198|PDT000678710.1|3059319|4172|enterica|unknown|Chile|2019|	VMRFVYIYILVIYGSYLWFSLGGNMFTINSTNRVASTIAPYACVSDVNLEDKATFL-------DEHTSIHANDSSLQCFVLNDQHVPQNTLATDVEGYNRGLQERISLEYQPLESIVFLLGTPAVLETKESLSLPVSPDALTQKLLSISSNDECKLSG--------------------STSCTTPASHNPPSGYIAQYRHSAEVFPDE
19187|PDT000676918.1|3058601|1100|enterica|unknown|India|2007|	VMRFVYIYILVIYGSYLWFSLGGNMFTINSTNRVASTIAPYACVSDVNLEDKATFL-------DEHTSIHANDSSLQCFVLNDQHVPQNTLATDVEGYNRGLQERISLEYQPLESIVFLLGTPAVLETKESLSLPVSPDALTQKLLSISSNDECKLSG--------------------STSCTTPASHNPPSGYIAQYRHSAEVFPDE
19185|PDT000671148.1|3058456|4358|enterica|unknown|Chile|2019|	VMRFVYIYILVIYGSYLWFSLGGNMFTINSTNRVASTIAPYACVSDVNLEDKATFL-------DEHTSIHANDSSLQCFVLNDQHVPQNTLATDVEGYNRGLQERISLEYQPLESIVFLLGTPAVLETKESLSLPVSPDALTQKLLSISSNDECKLSG--------------------STSCTTPASHNPPSGYIAQYRHSAEVFPDE
19180|PDT000678358.1|3058129|4104|enterica|unknown|Chile|2019|	VMRFVYIYILVIYGSYLWFSLGGNMFTINSTNRVASTIAPYACVSDVNLEDKATFL-------DEHTSIHANDSSLQCFVLNDQHVPQNTLATDVEGYNRGLQERISLEYQPLESIVFLLGTPAVLETKESLSLPVSPDALTQKLLSISSNDECKLSG--------------------STSCTTPASHNPPSGYIAQYRHSAEVFPDE
19179|PDT000678498.1|3058064|4092|enterica|unknown|Chile|2019|	VMRFVYIYILVIYGSYLWFSLGGNMFTINSTNRVASTIAPYACVSDVNLEDKATFL-------DEHTSIHANDSSLQCFVLNDQHVPQNTLATDVEGYNRGLQERISLEYQPLESIVFLLGTPAVLETKESLSLPVSPDALTQKLLSISSNDECKLSG--------------------STSCTTPASHNPPSGYIAQYRHSAEVFPDE
19170|PDT000304982.2|3057506|1202|enterica|unknown|Brazil|2016|	VMRFVYIYILVIYGSYLWFSLGGNMFTINSTNRVASTIAPYACVSDVNLEDKATFL-------DEHTSIHANDSSLQCFVLNDQHVPQNTLATDVEGYNRGLQERISLEYQPLESIVFLLGTPAVLETKESLSLPVSPDALTQKLLSISSNDECKLSG--------------------STSCTTPASHNPPSGYIAQYRHSAEVFPDE
19162|PDT000125584.2|3056584|1172|enterica|unknown|Chile|2010|	VMRFVYIYILVIYGSYLWFSLGGNMFTINSTNRVASTIAPYACVSDVNLEDKATFL-------DEHTSIHANDSSLQCFVLNDQHVPQNTLATDVEGYNRGLQERISLEYQPLESIVFLLGTPAVLETKESLSLPVSPDALTQKLLSISSNDECKLSG--------------------STSCTTPASHNPPSGYIAQYRHSAEVFPDE
19160|PDT000044549.3|3056491|3999|enterica|unknown|India|2013|	VMRFVYIYILVIYGSYLWFSLGGNMFTINSTNRVASTIAPYACVSDVNLEDKATFL-------DEHTSIHANDSSLQCFVLNDQHVPQNTLATDVEGYNRGLQERISLEYQPLESIVFLLGTPAVLETKESLSLPVSPDALTQKLLSISSNDECKLSG--------------------STSCTTPASHNPPSGYIAQYRHSAEVFPDE
19158|PDT000077354.3|3056348|999|enterica|unknown|India|2004|	VMRFVYIYILVIYGSYLWFSLGGNMFTINSTNRVASTIAPYACVSDVNLEDKATFL-------DEHTSIHANDSSLQCFVLNDQHVPQNTLATDVEGYNRGLQERISLEYQPLESIVFLLGTPAVLETKESLSLPVSPDALTQKLLSISSNDECKLSG--------------------STSCTTPASHNPPSGYIAQYRHSAEVFPDE
20627|PDT001340890.1|3187292|67911|enterica|unknown|Brazil|2020|	VMRFVYIYILVIYGSYLWFSLGGNMFTINSTNRVASTIAPYACVSDVNLEDKATFL-------DEHTSIHANDSSLQCFVLNDQHVPQNTLATDVEGYNRGLQERISLEYQPLESIVFLLGTPAVLETKESLSLPVSPDALTQKLLSISSNDECKLSG--------------------STSCTTPASHNPPSGYIAQYRHSAEVFPDE
19559|PDT000759549.1|3092439|1330|enterica|unknown|Australia|2016|	VMRFVYIYILVIYGSYLWFSLGGNMFTINSTNRVASTIAPYACVSDVNLEDKATFL-------DEHTSIHANDSSLQCFVLNDQHVPQNTLATDVEGYNRGLQERISLEYQPLESIVFLLGTPAVLETKESLSLPVSPDALTQKLLSISSNDECKLSG--------------------STSCTTPASHNPPSGYIAQYRHSAEVFPDE
19558|PDT000759541.1|3092372|1330|enterica|unknown|Australia|2016|	VMRFVYIYILVIYGSYLWFSLGGNMFTINSTNRVASTIAPYACVSDVNLEDKATFL-------DEHTSIHANDSSLQCFVLNDQHVPQNTLATDVEGYNRGLQERISLEYQPLESIVFLLGTPAVLETKESLSLPVSPDALTQKLLSISSNDECKLSG--------------------STSCTTPASHNPPSGYIAQYRHSAEVFPDE
19557|PDT000759529.1|3092263|1330|enterica|unknown|Australia|2016|	VMRFVYIYILVIYGSYLWFSLGGNMFTINSTNRVASTIAPYACVSDVNLEDKATFL-------DEHTSIHANDSSLQCFVLNDQHVPQNTLATDVEGYNRGLQERISLEYQPLESIVFLLGTPAVLETKESLSLPVSPDALTQKLLSISSNDECKLSG--------------------STSCTTPASHNPPSGYIAQYRHSAEVFPDE
19556|PDT000759515.1|3092237|1330|enterica|unknown|Australia|2016|	VMRFVYIYILVIYGSYLWFSLGGNMFTINSTNRVASTIAPYACVSDVNLEDKATFL-------DEHTSIHANDSSLQCFVLNDQHVPQNTLATDVEGYNRGLQERISLEYQPLESIVFLLGTPAVLETKESLSLPVSPDALTQKLLSISSNDECKLSG--------------------STSCTTPASHNPPSGYIAQYRHSAEVFPDE
19555|PDT000759512.1|3092038|1330|enterica|unknown|Australia|2016|	VMRFVYIYILVIYGSYLWFSLGGNMFTINSTNRVASTIAPYACVSDVNLEDKATFL-------DEHTSIHANDSSLQCFVLNDQHVPQNTLATDVEGYNRGLQERISLEYQPLESIVFLLGTPAVLETKESLSLPVSPDALTQKLLSISSNDECKLSG--------------------STSCTTPASHNPPSGYIAQYRHSAEVFPDE
19554|PDT000759511.1|3091947|1330|enterica|unknown|Australia|2016|	VMRFVYIYILVIYGSYLWFSLGGNMFTINSTNRVASTIAPYACVSDVNLEDKATFL-------DEHTSIHANDSSLQCFVLNDQHVPQNTLATDVEGYNRGLQERISLEYQPLESIVFLLGTPAVLETKESLSLPVSPDALTQKLLSISSNDECKLSG--------------------STSCTTPASHNPPSGYIAQYRHSAEVFPDE
19553|PDT000759490.1|3091911|100130|enterica|unknown|Australia|2016|	VMRFVYIYILVIYGSYLWFSLGGNMFTINSTNRVASTIAPYACVSDVNLEDKATFL-------DEHTSIHANDSSLQCFVLNDQHVPQNTLATDVEGYNRGLQERISLEYQPLESIVFLLGTPAVLETKESLSLPVSPDALTQKLLSISSNDECKLSG--------------------STSCTTPASHNPPSGYIAQYRHSAEVFPDE
19552|PDT000759481.1|3091801|1330|enterica|unknown|Australia|2016|	VMRFVYIYILVIYGSYLWFSLGGNMFTINSTNRVASTIAPYACVSDVNLEDKATFL-------DEHTSIHANDSSLQCFVLNDQHVPQNTLATDVEGYNRGLQERISLEYQPLESIVFLLGTPAVLETKESLSLPVSPDALTQKLLSISSNDECKLSG--------------------STSCTTPASHNPPSGYIAQYRHSAEVFPDE
19551|PDT000759472.1|3091704|1330|enterica|unknown|Australia|2016|	VMRFVYIYILVIYGSYLWFSLGGNMFTINSTNRVASTIAPYACVSDVNLEDKATFL-------DEHTSIHANDSSLQCFVLNDQHVPQNTLATDVEGYNRGLQERISLEYQPLESIVFLLGTPAVLETKESLSLPVSPDALTQKLLSISSNDECKLSG--------------------STSCTTPASHNPPSGYIAQYRHSAEVFPDE
19550|PDT000759455.1|3091662|1330|enterica|unknown|Australia|2016|	VMRFVYIYILVIYGSYLWFSLGGNMFTINSTNRVASTIAPYACVSDVNLEDKATFL-------DEHTSIHANDSSLQCFVLNDQHVPQNTLATDVEGYNRGLQERISLEYQPLESIVFLLGTPAVLETKESLSLPVSPDALTQKLLSISSNDECKLSG--------------------STSCTTPASHNPPSGYIAQYRHSAEVFPDE
19546|PDT000759438.1|3091205|1330|enterica|unknown|Australia|2016|	VMRFVYIYILVIYGSYLWFSLGGNMFTINSTNRVASTIAPYACVSDVNLEDKATFL-------DEHTSIHANDSSLQCFVLNDQHVPQNTLATDVEGYNRGLQERISLEYQPLESIVFLLGTPAVLETKESLSLPVSPDALTQKLLSISSNDECKLSG--------------------STSCTTPASHNPPSGYIAQYRHSAEVFPDE
19540|PDT000759385.1|3090477|1521|enterica|unknown|Australia|2016|	VMRFVYIYILVIYGSYLWFSLGGNMFTINSTNRVASTIAPYACVSDVNLEDKATFL-------DEHTSIHANDSSLQCFVLNDQHVPQNTLATDVEGYNRGLQERISLEYQPLESIVFLLGTPAVLETKESLSLPVSPDALTQKLLSISSNDECKLSG--------------------STSCTTPASHNPPSGYIAQYRHSAEVFPDE
19533|PDT000759327.1|3089781|1330|enterica|unknown|Australia|2016|	VMRFVYIYILVIYGSYLWFSLGGNMFTINSTNRVASTIAPYACVSDVNLEDKATFL-------DEHTSIHANDSSLQCFVLNDQHVPQNTLATDVEGYNRGLQERISLEYQPLESIVFLLGTPAVLETKESLSLPVSPDALTQKLLSISSNDECKLSG--------------------STSCTTPASHNPPSGYIAQYRHSAEVFPDE
19531|PDT000759316.1|3089541|100014|enterica|unknown|Australia|2016|	VMRFVYIYILVIYGSYLWFSLGGNMFTINSTNRVASTIAPYACVSDVNLEDKATFL-------DEHTSIHANDSSLQCFVLNDQHVPQNTLATDVEGYNRGLQERISLEYQPLESIVFLLGTPAVLETKESLSLPVSPDALTQKLLSISSNDECKLSG--------------------STSCTTPASHNPPSGYIAQYRHSAEVFPDE
19530|PDT000759297.1|3089402|548|enterica|unknown|Australia|2016|	VMRFVYIYILVIYGSYLWFSLGGNMFTINSTNRVASTIAPYACVSDVNLEDKATFL-------DEHTSIHANDSSLQCFVLNDQHVPQNTLATDVEGYNRGLQERISLEYQPLESIVFLLGTPAVLETKESLSLPVSPDALTQKLLSISSNDECKLSG--------------------STSCTTPASHNPPSGYIAQYRHSAEVFPDE
19529|PDT000759293.1|3089378|1330|enterica|unknown|Australia|2016|	VMRFVYIYILVIYGSYLWFSLGGNMFTINSTNRVASTIAPYACVSDVNLEDKATFL-------DEHTSIHANDSSLQCFVLNDQHVPQNTLATDVEGYNRGLQERISLEYQPLESIVFLLGTPAVLETKESLSLPVSPDALTQKLLSISSNDECKLSG--------------------STSCTTPASHNPPSGYIAQYRHSAEVFPDE
19527|PDT000759286.1|3089160|1521|enterica|unknown|Australia|2016|	VMRFVYIYILVIYGSYLWFSLGGNMFTINSTNRVASTIAPYACVSDVNLEDKATFL-------DEHTSIHANDSSLQCFVLNDQHVPQNTLATDVEGYNRGLQERISLEYQPLESIVFLLGTPAVLETKESLSLPVSPDALTQKLLSISSNDECKLSG--------------------STSCTTPASHNPPSGYIAQYRHSAEVFPDE
19526|PDT000759282.1|3089083|1330|enterica|unknown|Australia|2016|	VMRFVYIYILVIYGSYLWFSLGGNMFTINSTNRVASTIAPYACVSDVNLEDKATFL-------DEHTSIHANDSSLQCFVLNDQHVPQNTLATDVEGYNRGLQERISLEYQPLESIVFLLGTPAVLETKESLSLPVSPDALTQKLLSISSNDECKLSG--------------------STSCTTPASHNPPSGYIAQYRHSAEVFPDE
19525|PDT000759270.1|3088997|1330|enterica|unknown|Australia|2016|	VMRFVYIYILVIYGSYLWFSLGGNMFTINSTNRVASTIAPYACVSDVNLEDKATFL-------DEHTSIHANDSSLQCFVLNDQHVPQNTLATDVEGYNRGLQERISLEYQPLESIVFLLGTPAVLETKESLSLPVSPDALTQKLLSISSNDECKLSG--------------------STSCTTPASHNPPSGYIAQYRHSAEVFPDE
19524|PDT000759268.1|3088854|1330|enterica|unknown|Australia|2016|	VMRFVYIYILVIYGSYLWFSLGGNMFTINSTNRVASTIAPYACVSDVNLEDKATFL-------DEHTSIHANDSSLQCFVLNDQHVPQNTLATDVEGYNRGLQERISLEYQPLESIVFLLGTPAVLETKESLSLPVSPDALTQKLLSISSNDECKLSG--------------------STSCTTPASHNPPSGYIAQYRHSAEVFPDE
19523|PDT000759247.1|3088734|1330|enterica|unknown|Australia|2016|	VMRFVYIYILVIYGSYLWFSLGGNMFTINSTNRVASTIAPYACVSDVNLEDKATFL-------DEHTSIHANDSSLQCFVLNDQHVPQNTLATDVEGYNRGLQERISLEYQPLESIVFLLGTPAVLETKESLSLPVSPDALTQKLLSISSNDECKLSG--------------------STSCTTPASHNPPSGYIAQYRHSAEVFPDE
19522|PDT000759232.1|3088657|1330|enterica|unknown|Australia|2016|	VMRFVYIYILVIYGSYLWFSLGGNMFTINSTNRVASTIAPYACVSDVNLEDKATFL-------DEHTSIHANDSSLQCFVLNDQHVPQNTLATDVEGYNRGLQERISLEYQPLESIVFLLGTPAVLETKESLSLPVSPDALTQKLLSISSNDECKLSG--------------------STSCTTPASHNPPSGYIAQYRHSAEVFPDE
19521|PDT000759214.1|3088621|1330|enterica|unknown|Australia|2016|	VMRFVYIYILVIYGSYLWFSLGGNMFTINSTNRVASTIAPYACVSDVNLEDKATFL-------DEHTSIHANDSSLQCFVLNDQHVPQNTLATDVEGYNRGLQERISLEYQPLESIVFLLGTPAVLETKESLSLPVSPDALTQKLLSISSNDECKLSG--------------------STSCTTPASHNPPSGYIAQYRHSAEVFPDE
19520|PDT000759209.1|3088536|4252|enterica|unknown|Australia|2016|	VMRFVYIYILVIYGSYLWFSLGGNMFTINSTNRVASTIAPYACVSDVNLEDKATFL-------DEHTSIHANDSSLQCFVLNDQHVPQNTLATDVEGYNRGLQERISLEYQPLESIVFLLGTPAVLETKESLSLPVSPDALTQKLLSISSNDECKLSG--------------------STSCTTPASHNPPSGYIAQYRHSAEVFPDE
19519|PDT000759208.1|3088429|1330|enterica|unknown|Australia|2016|	VMRFVYIYILVIYGSYLWFSLGGNMFTINSTNRVASTIAPYACVSDVNLEDKATFL-------DEHTSIHANDSSLQCFVLNDQHVPQNTLATDVEGYNRGLQERISLEYQPLESIVFLLGTPAVLETKESLSLPVSPDALTQKLLSISSNDECKLSG--------------------STSCTTPASHNPPSGYIAQYRHSAEVFPDE
19518|PDT000759206.1|3088314|1330|enterica|unknown|Australia|2016|	VMRFVYIYILVIYGSYLWFSLGGNMFTINSTNRVASTIAPYACVSDVNLEDKATFL-------DEHTSIHANDSSLQCFVLNDQHVPQNTLATDVEGYNRGLQERISLEYQPLESIVFLLGTPAVLETKESLSLPVSPDALTQKLLSISSNDECKLSG--------------------STSCTTPASHNPPSGYIAQYRHSAEVFPDE
19517|PDT000759205.1|3088296|1127|enterica|unknown|Australia|2016|	VMRFVYIYILVIYGSYLWFSLGGNMFTINSTNRVASTIAPYACVSDVNLEDKATFL-------DEHTSIHANDSSLQCFVLNDQHVPQNTLATDVEGYNRGLQERISLEYQPLESIVFLLGTPAVLETKESLSLPVSPDALTQKLLSISSNDECKLSG--------------------STSCTTPASHNPPSGYIAQYRHSAEVFPDE
19516|PDT000759192.1|3088173|4358|enterica|unknown|Australia|2016|	VMRFVYIYILVIYGSYLWFSLGGNMFTINSTNRVASTIAPYACVSDVNLEDKATFL-------DEHTSIHANDSSLQCFVLNDQHVPQNTLATDVEGYNRGLQERISLEYQPLESIVFLLGTPAVLETKESLSLPVSPDALTQKLLSISSNDECKLSG--------------------STSCTTPASHNPPSGYIAQYRHSAEVFPDE
19515|PDT000759180.1|3088095|1330|enterica|unknown|Australia|2016|	VMRFVYIYILVIYGSYLWFSLGGNMFTINSTNRVASTIAPYACVSDVNLEDKATFL-------DEHTSIHANDSSLQCFVLNDQHVPQNTLATDVEGYNRGLQERISLEYQPLESIVFLLGTPAVLETKESLSLPVSPDALTQKLLSISSNDECKLSG--------------------STSCTTPASHNPPSGYIAQYRHSAEVFPDE
19514|PDT000759177.1|3087985|1330|enterica|unknown|Australia|2016|	VMRFVYIYILVIYGSYLWFSLGGNMFTINSTNRVASTIAPYACVSDVNLEDKATFL-------DEHTSIHANDSSLQCFVLNDQHVPQNTLATDVEGYNRGLQERISLEYQPLESIVFLLGTPAVLETKESLSLPVSPDALTQKLLSISSNDECKLSG--------------------STSCTTPASHNPPSGYIAQYRHSAEVFPDE
19513|PDT000759167.1|3087943|100150|enterica|unknown|Australia|2016|	VMRFVYIYILVIYGSYLWFSLGGNMFTINSTNRVASTIAPYACVSDVNLEDKATFL-------DEHTSIHANDSSLQCFVLNDQHVPQNTLATDVEGYNRGLQERISLEYQPLESIVFLLGTPAVLETKESLSLPVSPDALTQKLLSISSNDECKLSG--------------------STSCTTPASHNPPSGYIAQYRHSAEVFPDE
19512|PDT000759151.1|3087755|1330|enterica|unknown|Australia|2016|	VMRFVYIYILVIYGSYLWFSLGGNMFTINSTNRVASTIAPYACVSDVNLEDKATFL-------DEHTSIHANDSSLQCFVLNDQHVPQNTLATDVEGYNRGLQERISLEYQPLESIVFLLGTPAVLETKESLSLPVSPDALTQKLLSISSNDECKLSG--------------------STSCTTPASHNPPSGYIAQYRHSAEVFPDE
19511|PDT000759149.1|3087666|1127|enterica|unknown|Australia|2016|	VMRFVYIYILVIYGSYLWFSLGGNMFTINSTNRVASTIAPYACVSDVNLEDKATFL-------DEHTSIHANDSSLQCFVLNDQHVPQNTLATDVEGYNRGLQERISLEYQPLESIVFLLGTPAVLETKESLSLPVSPDALTQKLLSISSNDECKLSG--------------------STSCTTPASHNPPSGYIAQYRHSAEVFPDE
19510|PDT000759145.1|3087565|99789|enterica|unknown|Australia|2016|	VMRFVYIYILVIYGSYLWFSLGGNMFTINSTNRVASTIAPYACVSDVNLEDKATFL-------DEHTSIHANDSSLQCFVLNDQHVPQNTLATDVEGYNRGLQERISLEYQPLESIVFLLGTPAVLETKESLSLPVSPDALTQKLLSISSNDECKLSG--------------------STSCTTPASHNPPSGYIAQYRHSAEVFPDE
19507|PDT000759120.1|3087359|1521|enterica|unknown|Australia|2016|	VMRFVYIYILVIYGSYLWFSLGGNMFTINSTNRVASTIAPYACVSDVNLEDKATFL-------DEHTSIHANDSSLQCFVLNDQHVPQNTLATDVEGYNRGLQERISLEYQPLESIVFLLGTPAVLETKESLSLPVSPDALTQKLLSISSNDECKLSG--------------------STSCTTPASHNPPSGYIAQYRHSAEVFPDE
19505|PDT000759106.1|3087193|4526|enterica|unknown|Australia|2016|	VMRFVYIYILVIYGSYLWFSLGGNMFTINSTNRVASTIAPYACVSDVNLEDKATFL-------DEHTSIHANDSSLQCFVLNDQHVPQNTLATDVEGYNRGLQERISLEYQPLESIVFLLGTPAVLETKESLSLPVSPDALTQKLLSISSNDECKLSG--------------------STSCTTPASHNPPSGYIAQYRHSAEVFPDE
19503|PDT000759066.1|3087096|1330|enterica|unknown|Australia|2016|	VMRFVYIYILVIYGSYLWFSLGGNMFTINSTNRVASTIAPYACVSDVNLEDKATFL-------DEHTSIHANDSSLQCFVLNDQHVPQNTLATDVEGYNRGLQERISLEYQPLESIVFLLGTPAVLETKESLSLPVSPDALTQKLLSISSNDECKLSG--------------------STSCTTPASHNPPSGYIAQYRHSAEVFPDE
19500|PDT000759024.1|3086835|1330|enterica|unknown|Australia|2016|	VMRFVYIYILVIYGSYLWFSLGGNMFTINSTNRVASTIAPYACVSDVNLEDKATFL-------DEHTSIHANDSSLQCFVLNDQHVPQNTLATDVEGYNRGLQERISLEYQPLESIVFLLGTPAVLETKESLSLPVSPDALTQKLLSISSNDECKLSG--------------------STSCTTPASHNPPSGYIAQYRHSAEVFPDE
19493|PDT000758944.1|3086307|56635|enterica|unknown|Australia|2016|	VMRFVYIYILVIYGSYLWFSLGGNMFTINSTNRVASTIAPYACVSDVNLEDKATFL-------DEHTSIHANDSSLQCFVLNDQHVPQNTLATDVEGYNRGLQERISLEYQPLESIVFLLGTPAVLETKESLSLPVSPDALTQKLLSISSNDECKLSG--------------------STSCTTPASHNPPSGYIAQYRHSAEVFPDE
19492|PDT000758930.1|3086165|1546|enterica|unknown|Australia|2016|	VMRFVYIYILVIYGSYLWFSLGGNMFTINSTNRVASTIAPYACVSDVNLEDKATFL-------DEHTSIHANDSSLQCFVLNDQHVPQNTLATDVEGYNRGLQERISLEYQPLESIVFLLGTPAVLETKESLSLPVSPDALTQKLLSISSNDECKLSG--------------------STSCTTPASHNPPSGYIAQYRHSAEVFPDE
19491|PDT000758926.1|3086063|1330|enterica|unknown|Australia|2016|	VMRFVYIYILVIYGSYLWFSLGGNMFTINSTNRVASTIAPYACVSDVNLEDKATFL-------DEHTSIHANDSSLQCFVLNDQHVPQNTLATDVEGYNRGLQERISLEYQPLESIVFLLGTPAVLETKESLSLPVSPDALTQKLLSISSNDECKLSG--------------------STSCTTPASHNPPSGYIAQYRHSAEVFPDE
19490|PDT000758918.1|3086004|478|enterica|unknown|Australia|2016|	VMRFVYIYILVIYGSYLWFSLGGNMFTINSTNRVASTIAPYACVSDVNLEDKATFL-------DEHTSIHANDSSLQCFVLNDQHVPQNTLATDVEGYNRGLQERISLEYQPLESIVFLLGTPAVLETKESLSLPVSPDALTQKLLSISSNDECKLSG--------------------STSCTTPASHNPPSGYIAQYRHSAEVFPDE
19489|PDT000758914.1|3085922|1330|enterica|unknown|Australia|2016|	VMRFVYIYILVIYGSYLWFSLGGNMFTINSTNRVASTIAPYACVSDVNLEDKATFL-------DEHTSIHANDSSLQCFVLNDQHVPQNTLATDVEGYNRGLQERISLEYQPLESIVFLLGTPAVLETKESLSLPVSPDALTQKLLSISSNDECKLSG--------------------STSCTTPASHNPPSGYIAQYRHSAEVFPDE
19488|PDT000758912.1|3085743|1330|enterica|unknown|Australia|2016|	VMRFVYIYILVIYGSYLWFSLGGNMFTINSTNRVASTIAPYACVSDVNLEDKATFL-------DEHTSIHANDSSLQCFVLNDQHVPQNTLATDVEGYNRGLQERISLEYQPLESIVFLLGTPAVLETKESLSLPVSPDALTQKLLSISSNDECKLSG--------------------STSCTTPASHNPPSGYIAQYRHSAEVFPDE
19487|PDT000758904.1|3085643|1330|enterica|unknown|Australia|2016|	VMRFVYIYILVIYGSYLWFSLGGNMFTINSTNRVASTIAPYACVSDVNLEDKATFL-------DEHTSIHANDSSLQCFVLNDQHVPQNTLATDVEGYNRGLQERISLEYQPLESIVFLLGTPAVLETKESLSLPVSPDALTQKLLSISSNDECKLSG--------------------STSCTTPASHNPPSGYIAQYRHSAEVFPDE
19486|PDT000758869.1|3085593|1330|enterica|unknown|Australia|2016|	VMRFVYIYILVIYGSYLWFSLGGNMFTINSTNRVASTIAPYACVSDVNLEDKATFL-------DEHTSIHANDSSLQCFVLNDQHVPQNTLATDVEGYNRGLQERISLEYQPLESIVFLLGTPAVLETKESLSLPVSPDALTQKLLSISSNDECKLSG--------------------STSCTTPASHNPPSGYIAQYRHSAEVFPDE
19485|PDT000758850.1|3085540|1330|enterica|unknown|Australia|2016|	VMRFVYIYILVIYGSYLWFSLGGNMFTINSTNRVASTIAPYACVSDVNLEDKATFL-------DEHTSIHANDSSLQCFVLNDQHVPQNTLATDVEGYNRGLQERISLEYQPLESIVFLLGTPAVLETKESLSLPVSPDALTQKLLSISSNDECKLSG--------------------STSCTTPASHNPPSGYIAQYRHSAEVFPDE
19484|PDT000758836.1|3085433|1330|enterica|unknown|Australia|2016|	VMRFVYIYILVIYGSYLWFSLGGNMFTINSTNRVASTIAPYACVSDVNLEDKATFL-------DEHTSIHANDSSLQCFVLNDQHVPQNTLATDVEGYNRGLQERISLEYQPLESIVFLLGTPAVLETKESLSLPVSPDALTQKLLSISSNDECKLSG--------------------STSCTTPASHNPPSGYIAQYRHSAEVFPDE
19483|PDT000758830.1|3085242|100094|enterica|unknown|Australia|2016|	VMRFVYIYILVIYGSYLWFSLGGNMFTINSTNRVASTIAPYACVSDVNLEDKATFL-------DEHTSIHANDSSLQCFVLNDQHVPQNTLATDVEGYNRGLQERISLEYQPLESIVFLLGTPAVLETKESLSLPVSPDALTQKLLSISSNDECKLSG--------------------STSCTTPASHNPPSGYIAQYRHSAEVFPDE
19482|PDT000758829.1|3085138|1330|enterica|unknown|Australia|2016|	VMRFVYIYILVIYGSYLWFSLGGNMFTINSTNRVASTIAPYACVSDVNLEDKATFL-------DEHTSIHANDSSLQCFVLNDQHVPQNTLATDVEGYNRGLQERISLEYQPLESIVFLLGTPAVLETKESLSLPVSPDALTQKLLSISSNDECKLSG--------------------STSCTTPASHNPPSGYIAQYRHSAEVFPDE
19481|PDT000758819.1|3085075|362|enterica|unknown|Australia|2016|	VMRFVYIYILVIYGSYLWFSLGGNMFTINSTNRVASTIAPYACVSDVNLEDKATFL-------DEHTSIHANDSSLQCFVLNDQHVPQNTLATDVEGYNRGLQERISLEYQPLESIVFLLGTPAVLETKESLSLPVSPDALTQKLLSISSNDECKLSG--------------------STSCTTPASHNPPSGYIAQYRHSAEVFPDE
19480|PDT000758815.1|3085018|1127|enterica|unknown|Australia|2016|	VMRFVYIYILVIYGSYLWFSLGGNMFTINSTNRVASTIAPYACVSDVNLEDKATFL-------DEHTSIHANDSSLQCFVLNDQHVPQNTLATDVEGYNRGLQERISLEYQPLESIVFLLGTPAVLETKESLSLPVSPDALTQKLLSISSNDECKLSG--------------------STSCTTPASHNPPSGYIAQYRHSAEVFPDE
19479|PDT000758804.1|3084858|518|enterica|unknown|Australia|2016|	VMRFVYIYILVIYGSYLWFSLGGNMFTINSTNRVASTIAPYACVSDVNLEDKATFL-------DEHTSIHANDSSLQCFVLNDQHVPQNTLATDVEGYNRGLQERISLEYQPLESIVFLLGTPAVLETKESLSLPVSPDALTQKLLSISSNDECKLSG--------------------STSCTTPASHNPPSGYIAQYRHSAEVFPDE
19478|PDT000758785.1|3084760|1330|enterica|unknown|Australia|2016|	VMRFVYIYILVIYGSYLWFSLGGNMFTINSTNRVASTIAPYACVSDVNLEDKATFL-------DEHTSIHANDSSLQCFVLNDQHVPQNTLATDVEGYNRGLQERISLEYQPLESIVFLLGTPAVLETKESLSLPVSPDALTQKLLSISSNDECKLSG--------------------STSCTTPASHNPPSGYIAQYRHSAEVFPDE
19477|PDT000758757.1|3084641|100290|enterica|unknown|Australia|2016|	VMRFVYIYILVIYGSYLWFSLGGNMFTINSTNRVASTIAPYACVSDVNLEDKATFL-------DEHTSIHANDSSLQCFVLNDQHVPQNTLATDVEGYNRGLQERISLEYQPLESIVFLLGTPAVLETKESLSLPVSPDALTQKLLSISSNDECKLSG--------------------STSCTTPASHNPPSGYIAQYRHSAEVFPDE
19476|PDT000758749.1|3084612|1330|enterica|unknown|Australia|2016|	VMRFVYIYILVIYGSYLWFSLGGNMFTINSTNRVASTIAPYACVSDVNLEDKATFL-------DEHTSIHANDSSLQCFVLNDQHVPQNTLATDVEGYNRGLQERISLEYQPLESIVFLLGTPAVLETKESLSLPVSPDALTQKLLSISSNDECKLSG--------------------STSCTTPASHNPPSGYIAQYRHSAEVFPDE
19475|PDT000758747.1|3084431|1330|enterica|unknown|Australia|2016|	VMRFVYIYILVIYGSYLWFSLGGNMFTINSTNRVASTIAPYACVSDVNLEDKATFL-------DEHTSIHANDSSLQCFVLNDQHVPQNTLATDVEGYNRGLQERISLEYQPLESIVFLLGTPAVLETKESLSLPVSPDALTQKLLSISSNDECKLSG--------------------STSCTTPASHNPPSGYIAQYRHSAEVFPDE
19474|PDT000758743.1|3084333|1330|enterica|unknown|Australia|2016|	VMRFVYIYILVIYGSYLWFSLGGNMFTINSTNRVASTIAPYACVSDVNLEDKATFL-------DEHTSIHANDSSLQCFVLNDQHVPQNTLATDVEGYNRGLQERISLEYQPLESIVFLLGTPAVLETKESLSLPVSPDALTQKLLSISSNDECKLSG--------------------STSCTTPASHNPPSGYIAQYRHSAEVFPDE
19473|PDT000758742.1|3084269|1330|enterica|unknown|Australia|2016|	VMRFVYIYILVIYGSYLWFSLGGNMFTINSTNRVASTIAPYACVSDVNLEDKATFL-------DEHTSIHANDSSLQCFVLNDQHVPQNTLATDVEGYNRGLQERISLEYQPLESIVFLLGTPAVLETKESLSLPVSPDALTQKLLSISSNDECKLSG--------------------STSCTTPASHNPPSGYIAQYRHSAEVFPDE
19472|PDT000758740.1|3084223|1330|enterica|unknown|Australia|2016|	VMRFVYIYILVIYGSYLWFSLGGNMFTINSTNRVASTIAPYACVSDVNLEDKATFL-------DEHTSIHANDSSLQCFVLNDQHVPQNTLATDVEGYNRGLQERISLEYQPLESIVFLLGTPAVLETKESLSLPVSPDALTQKLLSISSNDECKLSG--------------------STSCTTPASHNPPSGYIAQYRHSAEVFPDE
19471|PDT000758722.1|3084126|1330|enterica|unknown|Australia|2016|	VMRFVYIYILVIYGSYLWFSLGGNMFTINSTNRVASTIAPYACVSDVNLEDKATFL-------DEHTSIHANDSSLQCFVLNDQHVPQNTLATDVEGYNRGLQERISLEYQPLESIVFLLGTPAVLETKESLSLPVSPDALTQKLLSISSNDECKLSG--------------------STSCTTPASHNPPSGYIAQYRHSAEVFPDE
19470|PDT000758719.1|3084020|1330|enterica|unknown|Australia|2016|	VMRFVYIYILVIYGSYLWFSLGGNMFTINSTNRVASTIAPYACVSDVNLEDKATFL-------DEHTSIHANDSSLQCFVLNDQHVPQNTLATDVEGYNRGLQERISLEYQPLESIVFLLGTPAVLETKESLSLPVSPDALTQKLLSISSNDECKLSG--------------------STSCTTPASHNPPSGYIAQYRHSAEVFPDE
19469|PDT000758706.1|3083928|1330|enterica|unknown|Australia|2016|	VMRFVYIYILVIYGSYLWFSLGGNMFTINSTNRVASTIAPYACVSDVNLEDKATFL-------DEHTSIHANDSSLQCFVLNDQHVPQNTLATDVEGYNRGLQERISLEYQPLESIVFLLGTPAVLETKESLSLPVSPDALTQKLLSISSNDECKLSG--------------------STSCTTPASHNPPSGYIAQYRHSAEVFPDE
19468|PDT000758697.1|3083800|455|enterica|unknown|Australia|2016|	VMRFVYIYILVIYGSYLWFSLGGNMFTINSTNRVASTIAPYACVSDVNLEDKATFL-------DEHTSIHANDSSLQCFVLNDQHVPQNTLATDVEGYNRGLQERISLEYQPLESIVFLLGTPAVLETKESLSLPVSPDALTQKLLSISSNDECKLSG--------------------STSCTTPASHNPPSGYIAQYRHSAEVFPDE
19467|PDT000758688.1|3083706|1330|enterica|unknown|Australia|2016|	VMRFVYIYILVIYGSYLWFSLGGNMFTINSTNRVASTIAPYACVSDVNLEDKATFL-------DEHTSIHANDSSLQCFVLNDQHVPQNTLATDVEGYNRGLQERISLEYQPLESIVFLLGTPAVLETKESLSLPVSPDALTQKLLSISSNDECKLSG--------------------STSCTTPASHNPPSGYIAQYRHSAEVFPDE
19466|PDT000758687.1|3083684|1330|enterica|unknown|Australia|2016|	VMRFVYIYILVIYGSYLWFSLGGNMFTINSTNRVASTIAPYACVSDVNLEDKATFL-------DEHTSIHANDSSLQCFVLNDQHVPQNTLATDVEGYNRGLQERISLEYQPLESIVFLLGTPAVLETKESLSLPVSPDALTQKLLSISSNDECKLSG--------------------STSCTTPASHNPPSGYIAQYRHSAEVFPDE
19465|PDT000758663.1|3083519|1330|enterica|unknown|Australia|2016|	VMRFVYIYILVIYGSYLWFSLGGNMFTINSTNRVASTIAPYACVSDVNLEDKATFL-------DEHTSIHANDSSLQCFVLNDQHVPQNTLATDVEGYNRGLQERISLEYQPLESIVFLLGTPAVLETKESLSLPVSPDALTQKLLSISSNDECKLSG--------------------STSCTTPASHNPPSGYIAQYRHSAEVFPDE
19464|PDT000758643.1|3083381|1330|enterica|unknown|Australia|2016|	VMRFVYIYILVIYGSYLWFSLGGNMFTINSTNRVASTIAPYACVSDVNLEDKATFL-------DEHTSIHANDSSLQCFVLNDQHVPQNTLATDVEGYNRGLQERISLEYQPLESIVFLLGTPAVLETKESLSLPVSPDALTQKLLSISSNDECKLSG--------------------STSCTTPASHNPPSGYIAQYRHSAEVFPDE
19463|PDT000758631.1|3083302|1330|enterica|unknown|Australia|2016|	VMRFVYIYILVIYGSYLWFSLGGNMFTINSTNRVASTIAPYACVSDVNLEDKATFL-------DEHTSIHANDSSLQCFVLNDQHVPQNTLATDVEGYNRGLQERISLEYQPLESIVFLLGTPAVLETKESLSLPVSPDALTQKLLSISSNDECKLSG--------------------STSCTTPASHNPPSGYIAQYRHSAEVFPDE
19462|PDT000758630.1|3083263|1330|enterica|unknown|Australia|2016|	VMRFVYIYILVIYGSYLWFSLGGNMFTINSTNRVASTIAPYACVSDVNLEDKATFL-------DEHTSIHANDSSLQCFVLNDQHVPQNTLATDVEGYNRGLQERISLEYQPLESIVFLLGTPAVLETKESLSLPVSPDALTQKLLSISSNDECKLSG--------------------STSCTTPASHNPPSGYIAQYRHSAEVFPDE
19461|PDT000758621.1|3083164|1127|enterica|unknown|Australia|2016|	VMRFVYIYILVIYGSYLWFSLGGNMFTINSTNRVASTIAPYACVSDVNLEDKATFL-------DEHTSIHANDSSLQCFVLNDQHVPQNTLATDVEGYNRGLQERISLEYQPLESIVFLLGTPAVLETKESLSLPVSPDALTQKLLSISSNDECKLSG--------------------STSCTTPASHNPPSGYIAQYRHSAEVFPDE
19460|PDT000758618.1|3083026|1127|enterica|unknown|Australia|2016|	VMRFVYIYILVIYGSYLWFSLGGNMFTINSTNRVASTIAPYACVSDVNLEDKATFL-------DEHTSIHANDSSLQCFVLNDQHVPQNTLATDVEGYNRGLQERISLEYQPLESIVFLLGTPAVLETKESLSLPVSPDALTQKLLSISSNDECKLSG--------------------STSCTTPASHNPPSGYIAQYRHSAEVFPDE
19459|PDT000758616.1|3082897|1330|enterica|unknown|Australia|2016|	VMRFVYIYILVIYGSYLWFSLGGNMFTINSTNRVASTIAPYACVSDVNLEDKATFL-------DEHTSIHANDSSLQCFVLNDQHVPQNTLATDVEGYNRGLQERISLEYQPLESIVFLLGTPAVLETKESLSLPVSPDALTQKLLSISSNDECKLSG--------------------STSCTTPASHNPPSGYIAQYRHSAEVFPDE
19458|PDT000758617.1|3082832|1330|enterica|unknown|Australia|2016|	VMRFVYIYILVIYGSYLWFSLGGNMFTINSTNRVASTIAPYACVSDVNLEDKATFL-------DEHTSIHANDSSLQCFVLNDQHVPQNTLATDVEGYNRGLQERISLEYQPLESIVFLLGTPAVLETKESLSLPVSPDALTQKLLSISSNDECKLSG--------------------STSCTTPASHNPPSGYIAQYRHSAEVFPDE
19457|PDT000758597.1|3082729|1330|enterica|unknown|Australia|2016|	VMRFVYIYILVIYGSYLWFSLGGNMFTINSTNRVASTIAPYACVSDVNLEDKATFL-------DEHTSIHANDSSLQCFVLNDQHVPQNTLATDVEGYNRGLQERISLEYQPLESIVFLLGTPAVLETKESLSLPVSPDALTQKLLSISSNDECKLSG--------------------STSCTTPASHNPPSGYIAQYRHSAEVFPDE
19456|PDT000758589.1|3082625|1303|enterica|unknown|Australia|2016|	VMRFVYIYILVIYGSYLWFSLGGNMFTINSTNRVASTIAPYACVSDVNLEDKATFL-------DEHTSIHANDSSLQCFVLNDQHVPQNTLATDVEGYNRGLQERISLEYQPLESIVFLLGTPAVLETKESLSLPVSPDALTQKLLSISSNDECKLSG--------------------STSCTTPASHNPPSGYIAQYRHSAEVFPDE
19455|PDT000758581.1|3082432|1330|enterica|unknown|Australia|2016|	VMRFVYIYILVIYGSYLWFSLGGNMFTINSTNRVASTIAPYACVSDVNLEDKATFL-------DEHTSIHANDSSLQCFVLNDQHVPQNTLATDVEGYNRGLQERISLEYQPLESIVFLLGTPAVLETKESLSLPVSPDALTQKLLSISSNDECKLSG--------------------STSCTTPASHNPPSGYIAQYRHSAEVFPDE
19454|PDT000758562.1|3082423|1330|enterica|unknown|Australia|2016|	VMRFVYIYILVIYGSYLWFSLGGNMFTINSTNRVASTIAPYACVSDVNLEDKATFL-------DEHTSIHANDSSLQCFVLNDQHVPQNTLATDVEGYNRGLQERISLEYQPLESIVFLLGTPAVLETKESLSLPVSPDALTQKLLSISSNDECKLSG--------------------STSCTTPASHNPPSGYIAQYRHSAEVFPDE
19453|PDT000758556.1|3082304|1330|enterica|unknown|Australia|2016|	VMRFVYIYILVIYGSYLWFSLGGNMFTINSTNRVASTIAPYACVSDVNLEDKATFL-------DEHTSIHANDSSLQCFVLNDQHVPQNTLATDVEGYNRGLQERISLEYQPLESIVFLLGTPAVLETKESLSLPVSPDALTQKLLSISSNDECKLSG--------------------STSCTTPASHNPPSGYIAQYRHSAEVFPDE
19452|PDT000758555.1|3082194|1330|enterica|unknown|Australia|2016|	VMRFVYIYILVIYGSYLWFSLGGNMFTINSTNRVASTIAPYACVSDVNLEDKATFL-------DEHTSIHANDSSLQCFVLNDQHVPQNTLATDVEGYNRGLQERISLEYQPLESIVFLLGTPAVLETKESLSLPVSPDALTQKLLSISSNDECKLSG--------------------STSCTTPASHNPPSGYIAQYRHSAEVFPDE
19451|PDT000758542.1|3082139|1330|enterica|unknown|Australia|2016|	VMRFVYIYILVIYGSYLWFSLGGNMFTINSTNRVASTIAPYACVSDVNLEDKATFL-------DEHTSIHANDSSLQCFVLNDQHVPQNTLATDVEGYNRGLQERISLEYQPLESIVFLLGTPAVLETKESLSLPVSPDALTQKLLSISSNDECKLSG--------------------STSCTTPASHNPPSGYIAQYRHSAEVFPDE
19450|PDT000758534.1|3081997|1330|enterica|unknown|Australia|2016|	VMRFVYIYILVIYGSYLWFSLGGNMFTINSTNRVASTIAPYACVSDVNLEDKATFL-------DEHTSIHANDSSLQCFVLNDQHVPQNTLATDVEGYNRGLQERISLEYQPLESIVFLLGTPAVLETKESLSLPVSPDALTQKLLSISSNDECKLSG--------------------STSCTTPASHNPPSGYIAQYRHSAEVFPDE
19449|PDT000758522.1|3081962|1330|enterica|unknown|Australia|2016|	VMRFVYIYILVIYGSYLWFSLGGNMFTINSTNRVASTIAPYACVSDVNLEDKATFL-------DEHTSIHANDSSLQCFVLNDQHVPQNTLATDVEGYNRGLQERISLEYQPLESIVFLLGTPAVLETKESLSLPVSPDALTQKLLSISSNDECKLSG--------------------STSCTTPASHNPPSGYIAQYRHSAEVFPDE
19448|PDT000758514.1|3081875|1127|enterica|unknown|Australia|2016|	VMRFVYIYILVIYGSYLWFSLGGNMFTINSTNRVASTIAPYACVSDVNLEDKATFL-------DEHTSIHANDSSLQCFVLNDQHVPQNTLATDVEGYNRGLQERISLEYQPLESIVFLLGTPAVLETKESLSLPVSPDALTQKLLSISSNDECKLSG--------------------STSCTTPASHNPPSGYIAQYRHSAEVFPDE
19447|PDT000758508.1|3081720|1330|enterica|unknown|Australia|2016|	VMRFVYIYILVIYGSYLWFSLGGNMFTINSTNRVASTIAPYACVSDVNLEDKATFL-------DEHTSIHANDSSLQCFVLNDQHVPQNTLATDVEGYNRGLQERISLEYQPLESIVFLLGTPAVLETKESLSLPVSPDALTQKLLSISSNDECKLSG--------------------STSCTTPASHNPPSGYIAQYRHSAEVFPDE
19446|PDT000758497.1|3081648|1330|enterica|unknown|Australia|2016|	VMRFVYIYILVIYGSYLWFSLGGNMFTINSTNRVASTIAPYACVSDVNLEDKATFL-------DEHTSIHANDSSLQCFVLNDQHVPQNTLATDVEGYNRGLQERISLEYQPLESIVFLLGTPAVLETKESLSLPVSPDALTQKLLSISSNDECKLSG--------------------STSCTTPASHNPPSGYIAQYRHSAEVFPDE
19445|PDT000758487.1|3081605|1330|enterica|unknown|Australia|2016|	VMRFVYIYILVIYGSYLWFSLGGNMFTINSTNRVASTIAPYACVSDVNLEDKATFL-------DEHTSIHANDSSLQCFVLNDQHVPQNTLATDVEGYNRGLQERISLEYQPLESIVFLLGTPAVLETKESLSLPVSPDALTQKLLSISSNDECKLSG--------------------STSCTTPASHNPPSGYIAQYRHSAEVFPDE
19444|PDT000758478.1|3081470|1330|enterica|unknown|Australia|2016|	VMRFVYIYILVIYGSYLWFSLGGNMFTINSTNRVASTIAPYACVSDVNLEDKATFL-------DEHTSIHANDSSLQCFVLNDQHVPQNTLATDVEGYNRGLQERISLEYQPLESIVFLLGTPAVLETKESLSLPVSPDALTQKLLSISSNDECKLSG--------------------STSCTTPASHNPPSGYIAQYRHSAEVFPDE
19443|PDT000758446.1|3081432|524|enterica|unknown|Australia|2016|	VMRFVYIYILVIYGSYLWFSLGGNMFTINSTNRVASTIAPYACVSDVNLEDKATFL-------DEHTSIHANDSSLQCFVLNDQHVPQNTLATDVEGYNRGLQERISLEYQPLESIVFLLGTPAVLETKESLSLPVSPDALTQKLLSISSNDECKLSG--------------------STSCTTPASHNPPSGYIAQYRHSAEVFPDE
19442|PDT000758443.1|3081270|1330|enterica|unknown|Australia|2016|	VMRFVYIYILVIYGSYLWFSLGGNMFTINSTNRVASTIAPYACVSDVNLEDKATFL-------DEHTSIHANDSSLQCFVLNDQHVPQNTLATDVEGYNRGLQERISLEYQPLESIVFLLGTPAVLETKESLSLPVSPDALTQKLLSISSNDECKLSG--------------------STSCTTPASHNPPSGYIAQYRHSAEVFPDE
19441|PDT000758436.1|3081235|1330|enterica|unknown|Australia|2016|	VMRFVYIYILVIYGSYLWFSLGGNMFTINSTNRVASTIAPYACVSDVNLEDKATFL-------DEHTSIHANDSSLQCFVLNDQHVPQNTLATDVEGYNRGLQERISLEYQPLESIVFLLGTPAVLETKESLSLPVSPDALTQKLLSISSNDECKLSG--------------------STSCTTPASHNPPSGYIAQYRHSAEVFPDE
19440|PDT000758428.1|3081104|1330|enterica|unknown|Australia|2016|	VMRFVYIYILVIYGSYLWFSLGGNMFTINSTNRVASTIAPYACVSDVNLEDKATFL-------DEHTSIHANDSSLQCFVLNDQHVPQNTLATDVEGYNRGLQERISLEYQPLESIVFLLGTPAVLETKESLSLPVSPDALTQKLLSISSNDECKLSG--------------------STSCTTPASHNPPSGYIAQYRHSAEVFPDE
19439|PDT000758414.1|3081046|1330|enterica|unknown|Australia|2016|	VMRFVYIYILVIYGSYLWFSLGGNMFTINSTNRVASTIAPYACVSDVNLEDKATFL-------DEHTSIHANDSSLQCFVLNDQHVPQNTLATDVEGYNRGLQERISLEYQPLESIVFLLGTPAVLETKESLSLPVSPDALTQKLLSISSNDECKLSG--------------------STSCTTPASHNPPSGYIAQYRHSAEVFPDE
19438|PDT000758401.1|3080904|1330|enterica|unknown|Australia|2016|	VMRFVYIYILVIYGSYLWFSLGGNMFTINSTNRVASTIAPYACVSDVNLEDKATFL-------DEHTSIHANDSSLQCFVLNDQHVPQNTLATDVEGYNRGLQERISLEYQPLESIVFLLGTPAVLETKESLSLPVSPDALTQKLLSISSNDECKLSG--------------------STSCTTPASHNPPSGYIAQYRHSAEVFPDE
19437|PDT000758394.1|3080802|1330|enterica|unknown|Australia|2016|	VMRFVYIYILVIYGSYLWFSLGGNMFTINSTNRVASTIAPYACVSDVNLEDKATFL-------DEHTSIHANDSSLQCFVLNDQHVPQNTLATDVEGYNRGLQERISLEYQPLESIVFLLGTPAVLETKESLSLPVSPDALTQKLLSISSNDECKLSG--------------------STSCTTPASHNPPSGYIAQYRHSAEVFPDE
19436|PDT000758386.1|3080744|1330|enterica|unknown|Australia|2016|	VMRFVYIYILVIYGSYLWFSLGGNMFTINSTNRVASTIAPYACVSDVNLEDKATFL-------DEHTSIHANDSSLQCFVLNDQHVPQNTLATDVEGYNRGLQERISLEYQPLESIVFLLGTPAVLETKESLSLPVSPDALTQKLLSISSNDECKLSG--------------------STSCTTPASHNPPSGYIAQYRHSAEVFPDE
19435|PDT000758380.1|3080628|1330|enterica|unknown|Australia|2016|	VMRFVYIYILVIYGSYLWFSLGGNMFTINSTNRVASTIAPYACVSDVNLEDKATFL-------DEHTSIHANDSSLQCFVLNDQHVPQNTLATDVEGYNRGLQERISLEYQPLESIVFLLGTPAVLETKESLSLPVSPDALTQKLLSISSNDECKLSG--------------------STSCTTPASHNPPSGYIAQYRHSAEVFPDE
19434|PDT000758378.1|3080566|1330|enterica|unknown|Australia|2016|	VMRFVYIYILVIYGSYLWFSLGGNMFTINSTNRVASTIAPYACVSDVNLEDKATFL-------DEHTSIHANDSSLQCFVLNDQHVPQNTLATDVEGYNRGLQERISLEYQPLESIVFLLGTPAVLETKESLSLPVSPDALTQKLLSISSNDECKLSG--------------------STSCTTPASHNPPSGYIAQYRHSAEVFPDE
19433|PDT000758368.1|3080471|100015|enterica|unknown|Australia|2016|	VMRFVYIYILVIYGSYLWFSLGGNMFTINSTNRVASTIAPYACVSDVNLEDKATFL-------DEHTSIHANDSSLQCFVLNDQHVPQNTLATDVEGYNRGLQERISLEYQPLESIVFLLGTPAVLETKESLSLPVSPDALTQKLLSISSNDECKLSG--------------------STSCTTPASHNPPSGYIAQYRHSAEVFPDE
19432|PDT000758327.1|3080393|455|enterica|unknown|Australia|2016|	VMRFVYIYILVIYGSYLWFSLGGNMFTINSTNRVASTIAPYACVSDVNLEDKATFL-------DEHTSIHANDSSLQCFVLNDQHVPQNTLATDVEGYNRGLQERISLEYQPLESIVFLLGTPAVLETKESLSLPVSPDALTQKLLSISSNDECKLSG--------------------STSCTTPASHNPPSGYIAQYRHSAEVFPDE
19431|PDT000758316.1|3080264|1330|enterica|unknown|Australia|2016|	VMRFVYIYILVIYGSYLWFSLGGNMFTINSTNRVASTIAPYACVSDVNLEDKATFL-------DEHTSIHANDSSLQCFVLNDQHVPQNTLATDVEGYNRGLQERISLEYQPLESIVFLLGTPAVLETKESLSLPVSPDALTQKLLSISSNDECKLSG--------------------STSCTTPASHNPPSGYIAQYRHSAEVFPDE
19430|PDT000758315.1|3080210|1330|enterica|unknown|Australia|2016|	VMRFVYIYILVIYGSYLWFSLGGNMFTINSTNRVASTIAPYACVSDVNLEDKATFL-------DEHTSIHANDSSLQCFVLNDQHVPQNTLATDVEGYNRGLQERISLEYQPLESIVFLLGTPAVLETKESLSLPVSPDALTQKLLSISSNDECKLSG--------------------STSCTTPASHNPPSGYIAQYRHSAEVFPDE
19429|PDT000758314.1|3080141|1330|enterica|unknown|Australia|2016|	VMRFVYIYILVIYGSYLWFSLGGNMFTINSTNRVASTIAPYACVSDVNLEDKATFL-------DEHTSIHANDSSLQCFVLNDQHVPQNTLATDVEGYNRGLQERISLEYQPLESIVFLLGTPAVLETKESLSLPVSPDALTQKLLSISSNDECKLSG--------------------STSCTTPASHNPPSGYIAQYRHSAEVFPDE
19428|PDT000758287.1|3080027|1330|enterica|unknown|Australia|2016|	VMRFVYIYILVIYGSYLWFSLGGNMFTINSTNRVASTIAPYACVSDVNLEDKATFL-------DEHTSIHANDSSLQCFVLNDQHVPQNTLATDVEGYNRGLQERISLEYQPLESIVFLLGTPAVLETKESLSLPVSPDALTQKLLSISSNDECKLSG--------------------STSCTTPASHNPPSGYIAQYRHSAEVFPDE
19427|PDT000758286.1|3079878|1330|enterica|unknown|Australia|2016|	VMRFVYIYILVIYGSYLWFSLGGNMFTINSTNRVASTIAPYACVSDVNLEDKATFL-------DEHTSIHANDSSLQCFVLNDQHVPQNTLATDVEGYNRGLQERISLEYQPLESIVFLLGTPAVLETKESLSLPVSPDALTQKLLSISSNDECKLSG--------------------STSCTTPASHNPPSGYIAQYRHSAEVFPDE
19426|PDT000758277.1|3079795|1330|enterica|unknown|Australia|2016|	VMRFVYIYILVIYGSYLWFSLGGNMFTINSTNRVASTIAPYACVSDVNLEDKATFL-------DEHTSIHANDSSLQCFVLNDQHVPQNTLATDVEGYNRGLQERISLEYQPLESIVFLLGTPAVLETKESLSLPVSPDALTQKLLSISSNDECKLSG--------------------STSCTTPASHNPPSGYIAQYRHSAEVFPDE
19425|PDT000758275.1|3079744|1330|enterica|unknown|Australia|2016|	VMRFVYIYILVIYGSYLWFSLGGNMFTINSTNRVASTIAPYACVSDVNLEDKATFL-------DEHTSIHANDSSLQCFVLNDQHVPQNTLATDVEGYNRGLQERISLEYQPLESIVFLLGTPAVLETKESLSLPVSPDALTQKLLSISSNDECKLSG--------------------STSCTTPASHNPPSGYIAQYRHSAEVFPDE
19424|PDT000758250.1|3079627|1330|enterica|unknown|Australia|2016|	VMRFVYIYILVIYGSYLWFSLGGNMFTINSTNRVASTIAPYACVSDVNLEDKATFL-------DEHTSIHANDSSLQCFVLNDQHVPQNTLATDVEGYNRGLQERISLEYQPLESIVFLLGTPAVLETKESLSLPVSPDALTQKLLSISSNDECKLSG--------------------STSCTTPASHNPPSGYIAQYRHSAEVFPDE
19423|PDT000758243.1|3079597|1330|enterica|unknown|Australia|2016|	VMRFVYIYILVIYGSYLWFSLGGNMFTINSTNRVASTIAPYACVSDVNLEDKATFL-------DEHTSIHANDSSLQCFVLNDQHVPQNTLATDVEGYNRGLQERISLEYQPLESIVFLLGTPAVLETKESLSLPVSPDALTQKLLSISSNDECKLSG--------------------STSCTTPASHNPPSGYIAQYRHSAEVFPDE
19422|PDT000758235.1|3079488|1330|enterica|unknown|Australia|2016|	VMRFVYIYILVIYGSYLWFSLGGNMFTINSTNRVASTIAPYACVSDVNLEDKATFL-------DEHTSIHANDSSLQCFVLNDQHVPQNTLATDVEGYNRGLQERISLEYQPLESIVFLLGTPAVLETKESLSLPVSPDALTQKLLSISSNDECKLSG--------------------STSCTTPASHNPPSGYIAQYRHSAEVFPDE
19421|PDT000758225.1|3079362|512|enterica|unknown|Australia|2016|	VMRFVYIYILVIYGSYLWFSLGGNMFTINSTNRVASTIAPYACVSDVNLEDKATFL-------DEHTSIHANDSSLQCFVLNDQHVPQNTLATDVEGYNRGLQERISLEYQPLESIVFLLGTPAVLETKESLSLPVSPDALTQKLLSISSNDECKLSG--------------------STSCTTPASHNPPSGYIAQYRHSAEVFPDE
19420|PDT000758224.1|3079257|1330|enterica|unknown|Australia|2016|	VMRFVYIYILVIYGSYLWFSLGGNMFTINSTNRVASTIAPYACVSDVNLEDKATFL-------DEHTSIHANDSSLQCFVLNDQHVPQNTLATDVEGYNRGLQERISLEYQPLESIVFLLGTPAVLETKESLSLPVSPDALTQKLLSISSNDECKLSG--------------------STSCTTPASHNPPSGYIAQYRHSAEVFPDE
19419|PDT000758222.1|3079217|1330|enterica|unknown|Australia|2016|	VMRFVYIYILVIYGSYLWFSLGGNMFTINSTNRVASTIAPYACVSDVNLEDKATFL-------DEHTSIHANDSSLQCFVLNDQHVPQNTLATDVEGYNRGLQERISLEYQPLESIVFLLGTPAVLETKESLSLPVSPDALTQKLLSISSNDECKLSG--------------------STSCTTPASHNPPSGYIAQYRHSAEVFPDE
19418|PDT000758217.1|3079070|1330|enterica|unknown|Australia|2016|	VMRFVYIYILVIYGSYLWFSLGGNMFTINSTNRVASTIAPYACVSDVNLEDKATFL-------DEHTSIHANDSSLQCFVLNDQHVPQNTLATDVEGYNRGLQERISLEYQPLESIVFLLGTPAVLETKESLSLPVSPDALTQKLLSISSNDECKLSG--------------------STSCTTPASHNPPSGYIAQYRHSAEVFPDE
19417|PDT000758210.1|3078965|1330|enterica|unknown|Australia|2016|	VMRFVYIYILVIYGSYLWFSLGGNMFTINSTNRVASTIAPYACVSDVNLEDKATFL-------DEHTSIHANDSSLQCFVLNDQHVPQNTLATDVEGYNRGLQERISLEYQPLESIVFLLGTPAVLETKESLSLPVSPDALTQKLLSISSNDECKLSG--------------------STSCTTPASHNPPSGYIAQYRHSAEVFPDE
19416|PDT000758195.1|3078867|1330|enterica|unknown|Australia|2016|	VMRFVYIYILVIYGSYLWFSLGGNMFTINSTNRVASTIAPYACVSDVNLEDKATFL-------DEHTSIHANDSSLQCFVLNDQHVPQNTLATDVEGYNRGLQERISLEYQPLESIVFLLGTPAVLETKESLSLPVSPDALTQKLLSISSNDECKLSG--------------------STSCTTPASHNPPSGYIAQYRHSAEVFPDE
19415|PDT000758184.1|3078838|1202|enterica|unknown|Australia|2016|	VMRFVYIYILVIYGSYLWFSLGGNMFTINSTNRVASTIAPYACVSDVNLEDKATFL-------DEHTSIHANDSSLQCFVLNDQHVPQNTLATDVEGYNRGLQERISLEYQPLESIVFLLGTPAVLETKESLSLPVSPDALTQKLLSISSNDECKLSG--------------------STSCTTPASHNPPSGYIAQYRHSAEVFPDE
19414|PDT000758183.1|3078702|100002|enterica|unknown|Australia|2016|	VMRFVYIYILVIYGSYLWFSLGGNMFTINSTNRVASTIAPYACVSDVNLEDKATFL-------DEHTSIHANDSSLQCFVLNDQHVPQNTLATDVEGYNRGLQERISLEYQPLESIVFLLGTPAVLETKESLSLPVSPDALTQKLLSISSNDECKLSG--------------------STSCTTPASHNPPSGYIAQYRHSAEVFPDE
19413|PDT000758147.1|3078677|1330|enterica|unknown|Australia|2018|	VMRFVYIYILVIYGSYLWFSLGGNMFTINSTNRVASTIAPYACVSDVNLEDKATFL-------DEHTSIHANDSSLQCFVLNDQHVPQNTLATDVEGYNRGLQERISLEYQPLESIVFLLGTPAVLETKESLSLPVSPDALTQKLLSISSNDECKLSG--------------------STSCTTPASHNPPSGYIAQYRHSAEVFPDE
19412|PDT000758142.1|3078514|100042|enterica|unknown|Australia|2018|	VMRFVYIYILVIYGSYLWFSLGGNMFTINSTNRVASTIAPYACVSDVNLEDKATFL-------DEHTSIHANDSSLQCFVLNDQHVPQNTLATDVEGYNRGLQERISLEYQPLESIVFLLGTPAVLETKESLSLPVSPDALTQKLLSISSNDECKLSG--------------------STSCTTPASHNPPSGYIAQYRHSAEVFPDE
19411|PDT000758140.1|3078466|1330|enterica|unknown|Australia|2018|	VMRFVYIYILVIYGSYLWFSLGGNMFTINSTNRVASTIAPYACVSDVNLEDKATFL-------DEHTSIHANDSSLQCFVLNDQHVPQNTLATDVEGYNRGLQERISLEYQPLESIVFLLGTPAVLETKESLSLPVSPDALTQKLLSISSNDECKLSG--------------------STSCTTPASHNPPSGYIAQYRHSAEVFPDE
19410|PDT000758138.1|3078305|1127|enterica|unknown|Australia|2018|	VMRFVYIYILVIYGSYLWFSLGGNMFTINSTNRVASTIAPYACVSDVNLEDKATFL-------DEHTSIHANDSSLQCFVLNDQHVPQNTLATDVEGYNRGLQERISLEYQPLESIVFLLGTPAVLETKESLSLPVSPDALTQKLLSISSNDECKLSG--------------------STSCTTPASHNPPSGYIAQYRHSAEVFPDE
19409|PDT000758135.1|3078234|1330|enterica|unknown|Australia|2018|	VMRFVYIYILVIYGSYLWFSLGGNMFTINSTNRVASTIAPYACVSDVNLEDKATFL-------DEHTSIHANDSSLQCFVLNDQHVPQNTLATDVEGYNRGLQERISLEYQPLESIVFLLGTPAVLETKESLSLPVSPDALTQKLLSISSNDECKLSG--------------------STSCTTPASHNPPSGYIAQYRHSAEVFPDE
19407|PDT000758119.1|3078111|502|enterica|unknown|Australia|2016|	VMRFVYIYILVIYGSYLWFSLGGNMFTINSTNRVASTIAPYACVSDVNLEDKATFL-------DEHTSIHANDSSLQCFVLNDQHVPQNTLATDVEGYNRGLQERISLEYQPLESIVFLLGTPAVLETKESLSLPVSPDALTQKLLSISSNDECKLSG--------------------STSCTTPASHNPPSGYIAQYRHSAEVFPDE
19406|PDT000758117.1|3077935|475|enterica|unknown|Australia|2018|	VMRFVYIYILVIYGSYLWFSLGGNMFTINSTNRVASTIAPYACVSDVNLEDKATFL-------DEHTSIHANDSSLQCFVLNDQHVPQNTLATDVEGYNRGLQERISLEYQPLESIVFLLGTPAVLETKESLSLPVSPDALTQKLLSISSNDECKLSG--------------------STSCTTPASHNPPSGYIAQYRHSAEVFPDE
19405|PDT000758106.1|3077894|1330|enterica|unknown|Australia|2016|	VMRFVYIYILVIYGSYLWFSLGGNMFTINSTNRVASTIAPYACVSDVNLEDKATFL-------DEHTSIHANDSSLQCFVLNDQHVPQNTLATDVEGYNRGLQERISLEYQPLESIVFLLGTPAVLETKESLSLPVSPDALTQKLLSISSNDECKLSG--------------------STSCTTPASHNPPSGYIAQYRHSAEVFPDE
19404|PDT000758105.1|3077790|56665|enterica|unknown|Australia|2016|	VMRFVYIYILVIYGSYLWFSLGGNMFTINSTNRVASTIAPYACVSDVNLEDKATFL-------DEHTSIHANDSSLQCFVLNDQHVPQNTLATDVEGYNRGLQERISLEYQPLESIVFLLGTPAVLETKESLSLPVSPDALTQKLLSISSNDECKLSG--------------------STSCTTPASHNPPSGYIAQYRHSAEVFPDE
19403|PDT000758093.1|3077693|1330|enterica|unknown|Australia|2016|	VMRFVYIYILVIYGSYLWFSLGGNMFTINSTNRVASTIAPYACVSDVNLEDKATFL-------DEHTSIHANDSSLQCFVLNDQHVPQNTLATDVEGYNRGLQERISLEYQPLESIVFLLGTPAVLETKESLSLPVSPDALTQKLLSISSNDECKLSG--------------------STSCTTPASHNPPSGYIAQYRHSAEVFPDE
19402|PDT000758092.1|3077581|474|enterica|unknown|Australia|2016|	VMRFVYIYILVIYGSYLWFSLGGNMFTINSTNRVASTIAPYACVSDVNLEDKATFL-------DEHTSIHANDSSLQCFVLNDQHVPQNTLATDVEGYNRGLQERISLEYQPLESIVFLLGTPAVLETKESLSLPVSPDALTQKLLSISSNDECKLSG--------------------STSCTTPASHNPPSGYIAQYRHSAEVFPDE
19401|PDT000758087.1|3077483|1546|enterica|unknown|Australia|2016|	VMRFVYIYILVIYGSYLWFSLGGNMFTINSTNRVASTIAPYACVSDVNLEDKATFL-------DEHTSIHANDSSLQCFVLNDQHVPQNTLATDVEGYNRGLQERISLEYQPLESIVFLLGTPAVLETKESLSLPVSPDALTQKLLSISSNDECKLSG--------------------STSCTTPASHNPPSGYIAQYRHSAEVFPDE
19400|PDT000758073.1|3077436|1330|enterica|unknown|Australia|2018|	VMRFVYIYILVIYGSYLWFSLGGNMFTINSTNRVASTIAPYACVSDVNLEDKATFL-------DEHTSIHANDSSLQCFVLNDQHVPQNTLATDVEGYNRGLQERISLEYQPLESIVFLLGTPAVLETKESLSLPVSPDALTQKLLSISSNDECKLSG--------------------STSCTTPASHNPPSGYIAQYRHSAEVFPDE
19399|PDT000758062.1|3077263|56665|enterica|unknown|Australia|2016|	VMRFVYIYILVIYGSYLWFSLGGNMFTINSTNRVASTIAPYACVSDVNLEDKATFL-------DEHTSIHANDSSLQCFVLNDQHVPQNTLATDVEGYNRGLQERISLEYQPLESIVFLLGTPAVLETKESLSLPVSPDALTQKLLSISSNDECKLSG--------------------STSCTTPASHNPPSGYIAQYRHSAEVFPDE
19398|PDT000758050.1|3077172|1330|enterica|unknown|Australia|2016|	VMRFVYIYILVIYGSYLWFSLGGNMFTINSTNRVASTIAPYACVSDVNLEDKATFL-------DEHTSIHANDSSLQCFVLNDQHVPQNTLATDVEGYNRGLQERISLEYQPLESIVFLLGTPAVLETKESLSLPVSPDALTQKLLSISSNDECKLSG--------------------STSCTTPASHNPPSGYIAQYRHSAEVFPDE
19397|PDT000758048.1|3077127|1330|enterica|unknown|Australia|2016|	VMRFVYIYILVIYGSYLWFSLGGNMFTINSTNRVASTIAPYACVSDVNLEDKATFL-------DEHTSIHANDSSLQCFVLNDQHVPQNTLATDVEGYNRGLQERISLEYQPLESIVFLLGTPAVLETKESLSLPVSPDALTQKLLSISSNDECKLSG--------------------STSCTTPASHNPPSGYIAQYRHSAEVFPDE
19396|PDT000758044.1|3077046|1330|enterica|unknown|Australia|2016|	VMRFVYIYILVIYGSYLWFSLGGNMFTINSTNRVASTIAPYACVSDVNLEDKATFL-------DEHTSIHANDSSLQCFVLNDQHVPQNTLATDVEGYNRGLQERISLEYQPLESIVFLLGTPAVLETKESLSLPVSPDALTQKLLSISSNDECKLSG--------------------STSCTTPASHNPPSGYIAQYRHSAEVFPDE
19395|PDT000758032.1|3076922|1330|enterica|unknown|Australia|2016|	VMRFVYIYILVIYGSYLWFSLGGNMFTINSTNRVASTIAPYACVSDVNLEDKATFL-------DEHTSIHANDSSLQCFVLNDQHVPQNTLATDVEGYNRGLQERISLEYQPLESIVFLLGTPAVLETKESLSLPVSPDALTQKLLSISSNDECKLSG--------------------STSCTTPASHNPPSGYIAQYRHSAEVFPDE
19394|PDT000758031.1|3076785|1330|enterica|unknown|Australia|2016|	VMRFVYIYILVIYGSYLWFSLGGNMFTINSTNRVASTIAPYACVSDVNLEDKATFL-------DEHTSIHANDSSLQCFVLNDQHVPQNTLATDVEGYNRGLQERISLEYQPLESIVFLLGTPAVLETKESLSLPVSPDALTQKLLSISSNDECKLSG--------------------STSCTTPASHNPPSGYIAQYRHSAEVFPDE
19393|PDT000757996.1|3076704|1330|enterica|unknown|Australia|2016|	VMRFVYIYILVIYGSYLWFSLGGNMFTINSTNRVASTIAPYACVSDVNLEDKATFL-------DEHTSIHANDSSLQCFVLNDQHVPQNTLATDVEGYNRGLQERISLEYQPLESIVFLLGTPAVLETKESLSLPVSPDALTQKLLSISSNDECKLSG--------------------STSCTTPASHNPPSGYIAQYRHSAEVFPDE
19392|PDT000757982.1|3076661|1330|enterica|unknown|Australia|2016|	VMRFVYIYILVIYGSYLWFSLGGNMFTINSTNRVASTIAPYACVSDVNLEDKATFL-------DEHTSIHANDSSLQCFVLNDQHVPQNTLATDVEGYNRGLQERISLEYQPLESIVFLLGTPAVLETKESLSLPVSPDALTQKLLSISSNDECKLSG--------------------STSCTTPASHNPPSGYIAQYRHSAEVFPDE
19391|PDT000757971.1|3076528|2757|enterica|unknown|Australia|2018|	VMRFVYIYILVIYGSYLWFSLGGNMFTINSTNRVASTIAPYACVSDVNLEDKATFL-------DEHTSIHANDSSLQCFVLNDQHVPQNTLATDVEGYNRGLQERISLEYQPLESIVFLLGTPAVLETKESLSLPVSPDALTQKLLSISSNDECKLSG--------------------STSCTTPASHNPPSGYIAQYRHSAEVFPDE
19390|PDT000757964.1|3076441|1330|enterica|unknown|Australia|2018|	VMRFVYIYILVIYGSYLWFSLGGNMFTINSTNRVASTIAPYACVSDVNLEDKATFL-------DEHTSIHANDSSLQCFVLNDQHVPQNTLATDVEGYNRGLQERISLEYQPLESIVFLLGTPAVLETKESLSLPVSPDALTQKLLSISSNDECKLSG--------------------STSCTTPASHNPPSGYIAQYRHSAEVFPDE
19389|PDT000757962.1|3076337|1330|enterica|unknown|Australia|2018|	VMRFVYIYILVIYGSYLWFSLGGNMFTINSTNRVASTIAPYACVSDVNLEDKATFL-------DEHTSIHANDSSLQCFVLNDQHVPQNTLATDVEGYNRGLQERISLEYQPLESIVFLLGTPAVLETKESLSLPVSPDALTQKLLSISSNDECKLSG--------------------STSCTTPASHNPPSGYIAQYRHSAEVFPDE
19388|PDT000757949.1|3076247|100401|enterica|unknown|Australia|2018|	VMRFVYIYILVIYGSYLWFSLGGNMFTINSTNRVASTIAPYACVSDVNLEDKATFL-------DEHTSIHANDSSLQCFVLNDQHVPQNTLATDVEGYNRGLQERISLEYQPLESIVFLLGTPAVLETKESLSLPVSPDALTQKLLSISSNDECKLSG--------------------STSCTTPASHNPPSGYIAQYRHSAEVFPDE
19387|PDT000757934.1|3076186|2775|enterica|unknown|Australia|2018|	VMRFVYIYILVIYGSYLWFSLGGNMFTINSTNRVASTIAPYACVSDVNLEDKATFL-------DEHTSIHANDSSLQCFVLNDQHVPQNTLATDVEGYNRGLQERISLEYQPLESIVFLLGTPAVLETKESLSLPVSPDALTQKLLSISSNDECKLSG--------------------STSCTTPASHNPPSGYIAQYRHSAEVFPDE
19386|PDT000757914.1|3076105|1330|enterica|unknown|Australia|2018|	VMRFVYIYILVIYGSYLWFSLGGNMFTINSTNRVASTIAPYACVSDVNLEDKATFL-------DEHTSIHANDSSLQCFVLNDQHVPQNTLATDVEGYNRGLQERISLEYQPLESIVFLLGTPAVLETKESLSLPVSPDALTQKLLSISSNDECKLSG--------------------STSCTTPASHNPPSGYIAQYRHSAEVFPDE
19385|PDT000757915.1|3076012|1330|enterica|unknown|Australia|2018|	VMRFVYIYILVIYGSYLWFSLGGNMFTINSTNRVASTIAPYACVSDVNLEDKATFL-------DEHTSIHANDSSLQCFVLNDQHVPQNTLATDVEGYNRGLQERISLEYQPLESIVFLLGTPAVLETKESLSLPVSPDALTQKLLSISSNDECKLSG--------------------STSCTTPASHNPPSGYIAQYRHSAEVFPDE
19384|PDT000757906.1|3075917|1546|enterica|unknown|Australia|2018|	VMRFVYIYILVIYGSYLWFSLGGNMFTINSTNRVASTIAPYACVSDVNLEDKATFL-------DEHTSIHANDSSLQCFVLNDQHVPQNTLATDVEGYNRGLQERISLEYQPLESIVFLLGTPAVLETKESLSLPVSPDALTQKLLSISSNDECKLSG--------------------STSCTTPASHNPPSGYIAQYRHSAEVFPDE
19383|PDT000757894.1|3075850|1285|enterica|unknown|Australia|2018|	VMRFVYIYILVIYGSYLWFSLGGNMFTINSTNRVASTIAPYACVSDVNLEDKATFL-------DEHTSIHANDSSLQCFVLNDQHVPQNTLATDVEGYNRGLQERISLEYQPLESIVFLLGTPAVLETKESLSLPVSPDALTQKLLSISSNDECKLSG--------------------STSCTTPASHNPPSGYIAQYRHSAEVFPDE
19382|PDT000757885.1|3075729|1330|enterica|unknown|Australia|2018|	VMRFVYIYILVIYGSYLWFSLGGNMFTINSTNRVASTIAPYACVSDVNLEDKATFL-------DEHTSIHANDSSLQCFVLNDQHVPQNTLATDVEGYNRGLQERISLEYQPLESIVFLLGTPAVLETKESLSLPVSPDALTQKLLSISSNDECKLSG--------------------STSCTTPASHNPPSGYIAQYRHSAEVFPDE
19381|PDT000757870.1|3075670|1330|enterica|unknown|Australia|2018|	VMRFVYIYILVIYGSYLWFSLGGNMFTINSTNRVASTIAPYACVSDVNLEDKATFL-------DEHTSIHANDSSLQCFVLNDQHVPQNTLATDVEGYNRGLQERISLEYQPLESIVFLLGTPAVLETKESLSLPVSPDALTQKLLSISSNDECKLSG--------------------STSCTTPASHNPPSGYIAQYRHSAEVFPDE
19379|PDT000757858.1|3075446|1330|enterica|unknown|Australia|2018|	VMRFVYIYILVIYGSYLWFSLGGNMFTINSTNRVASTIAPYACVSDVNLEDKATFL-------DEHTSIHANDSSLQCFVLNDQHVPQNTLATDVEGYNRGLQERISLEYQPLESIVFLLGTPAVLETKESLSLPVSPDALTQKLLSISSNDECKLSG--------------------STSCTTPASHNPPSGYIAQYRHSAEVFPDE
19378|PDT000757857.1|3075366|1330|enterica|unknown|Australia|2017|	VMRFVYIYILVIYGSYLWFSLGGNMFTINSTNRVASTIAPYACVSDVNLEDKATFL-------DEHTSIHANDSSLQCFVLNDQHVPQNTLATDVEGYNRGLQERISLEYQPLESIVFLLGTPAVLETKESLSLPVSPDALTQKLLSISSNDECKLSG--------------------STSCTTPASHNPPSGYIAQYRHSAEVFPDE
19377|PDT000757845.1|3075287|1330|enterica|unknown|Australia|2016|	VMRFVYIYILVIYGSYLWFSLGGNMFTINSTNRVASTIAPYACVSDVNLEDKATFL-------DEHTSIHANDSSLQCFVLNDQHVPQNTLATDVEGYNRGLQERISLEYQPLESIVFLLGTPAVLETKESLSLPVSPDALTQKLLSISSNDECKLSG--------------------STSCTTPASHNPPSGYIAQYRHSAEVFPDE
19376|PDT000757843.1|3075173|1330|enterica|unknown|Australia|2016|	VMRFVYIYILVIYGSYLWFSLGGNMFTINSTNRVASTIAPYACVSDVNLEDKATFL-------DEHTSIHANDSSLQCFVLNDQHVPQNTLATDVEGYNRGLQERISLEYQPLESIVFLLGTPAVLETKESLSLPVSPDALTQKLLSISSNDECKLSG--------------------STSCTTPASHNPPSGYIAQYRHSAEVFPDE
19375|PDT000757840.1|3075102|1330|enterica|unknown|Australia|2018|	VMRFVYIYILVIYGSYLWFSLGGNMFTINSTNRVASTIAPYACVSDVNLEDKATFL-------DEHTSIHANDSSLQCFVLNDQHVPQNTLATDVEGYNRGLQERISLEYQPLESIVFLLGTPAVLETKESLSLPVSPDALTQKLLSISSNDECKLSG--------------------STSCTTPASHNPPSGYIAQYRHSAEVFPDE
19374|PDT000757837.1|3075018|1521|enterica|unknown|Australia|2018|	VMRFVYIYILVIYGSYLWFSLGGNMFTINSTNRVASTIAPYACVSDVNLEDKATFL-------DEHTSIHANDSSLQCFVLNDQHVPQNTLATDVEGYNRGLQERISLEYQPLESIVFLLGTPAVLETKESLSLPVSPDALTQKLLSISSNDECKLSG--------------------STSCTTPASHNPPSGYIAQYRHSAEVFPDE
19373|PDT000757832.1|3074893|1330|enterica|unknown|Australia|2016|	VMRFVYIYILVIYGSYLWFSLGGNMFTINSTNRVASTIAPYACVSDVNLEDKATFL-------DEHTSIHANDSSLQCFVLNDQHVPQNTLATDVEGYNRGLQERISLEYQPLESIVFLLGTPAVLETKESLSLPVSPDALTQKLLSISSNDECKLSG--------------------STSCTTPASHNPPSGYIAQYRHSAEVFPDE
19372|PDT000757826.1|3074747|1330|enterica|unknown|Australia|2016|	VMRFVYIYILVIYGSYLWFSLGGNMFTINSTNRVASTIAPYACVSDVNLEDKATFL-------DEHTSIHANDSSLQCFVLNDQHVPQNTLATDVEGYNRGLQERISLEYQPLESIVFLLGTPAVLETKESLSLPVSPDALTQKLLSISSNDECKLSG--------------------STSCTTPASHNPPSGYIAQYRHSAEVFPDE
19371|PDT000757797.1|3074722|1546|enterica|unknown|Australia|2016|	VMRFVYIYILVIYGSYLWFSLGGNMFTINSTNRVASTIAPYACVSDVNLEDKATFL-------DEHTSIHANDSSLQCFVLNDQHVPQNTLATDVEGYNRGLQERISLEYQPLESIVFLLGTPAVLETKESLSLPVSPDALTQKLLSISSNDECKLSG--------------------STSCTTPASHNPPSGYIAQYRHSAEVFPDE
19370|PDT000757792.1|3074514|1330|enterica|unknown|Australia|2016|	VMRFVYIYILVIYGSYLWFSLGGNMFTINSTNRVASTIAPYACVSDVNLEDKATFL-------DEHTSIHANDSSLQCFVLNDQHVPQNTLATDVEGYNRGLQERISLEYQPLESIVFLLGTPAVLETKESLSLPVSPDALTQKLLSISSNDECKLSG--------------------STSCTTPASHNPPSGYIAQYRHSAEVFPDE
19369|PDT000757786.1|3074381|1393|enterica|unknown|Australia|2016|	VMRFVYIYILVIYGSYLWFSLGGNMFTINSTNRVASTIAPYACVSDVNLEDKATFL-------DEHTSIHANDSSLQCFVLNDQHVPQNTLATDVEGYNRGLQERISLEYQPLESIVFLLGTPAVLETKESLSLPVSPDALTQKLLSISSNDECKLSG--------------------STSCTTPASHNPPSGYIAQYRHSAEVFPDE
19368|PDT000757769.1|3074278|1330|enterica|unknown|Australia|2015|	VMRFVYIYILVIYGSYLWFSLGGNMFTINSTNRVASTIAPYACVSDVNLEDKATFL-------DEHTSIHANDSSLQCFVLNDQHVPQNTLATDVEGYNRGLQERISLEYQPLESIVFLLGTPAVLETKESLSLPVSPDALTQKLLSISSNDECKLSG--------------------STSCTTPASHNPPSGYIAQYRHSAEVFPDE
19367|PDT000757762.1|3074213|141704|enterica|unknown|Australia|2015|	VMRFVYIYILVIYGSYLWFSLGGNMFTINSTNRVASTIAPYACVSDVNLEDKATFL-------DEHTSIHANDSSLQCFVLNDQHVPQNTLATDVEGYNRGLQERISLEYQPLESIVFLLGTPAVLETKESLSLPVSPDALTQKLLSISSNDECKLSG--------------------STSCTTPASHNPPSGYIAQYRHSAEVFPDE
19366|PDT000757759.1|3074105|1330|enterica|unknown|Australia|2015|	VMRFVYIYILVIYGSYLWFSLGGNMFTINSTNRVASTIAPYACVSDVNLEDKATFL-------DEHTSIHANDSSLQCFVLNDQHVPQNTLATDVEGYNRGLQERISLEYQPLESIVFLLGTPAVLETKESLSLPVSPDALTQKLLSISSNDECKLSG--------------------STSCTTPASHNPPSGYIAQYRHSAEVFPDE
19328|PDT000757452.1|3071178|1330|enterica|unknown|Australia|2018|	VMRFVYIYILVIYGSYLWFSLGGNMFTINSTNRVASTIAPYACVSDVNLEDKATFL-------DEHTSIHANDSSLQCFVLNDQHVPQNTLATDVEGYNRGLQERISLEYQPLESIVFLLGTPAVLETKESLSLPVSPDALTQKLLSISSNDECKLSG--------------------STSCTTPASHNPPSGYIAQYRHSAEVFPDE
19327|PDT000757450.1|3071061|1330|enterica|unknown|Australia|2018|	VMRFVYIYILVIYGSYLWFSLGGNMFTINSTNRVASTIAPYACVSDVNLEDKATFL-------DEHTSIHANDSSLQCFVLNDQHVPQNTLATDVEGYNRGLQERISLEYQPLESIVFLLGTPAVLETKESLSLPVSPDALTQKLLSISSNDECKLSG--------------------STSCTTPASHNPPSGYIAQYRHSAEVFPDE
19326|PDT000757436.1|3070948|100026|enterica|unknown|Australia|2018|	VMRFVYIYILVIYGSYLWFSLGGNMFTINSTNRVASTIAPYACVSDVNLEDKATFL-------DEHTSIHANDSSLQCFVLNDQHVPQNTLATDVEGYNRGLQERISLEYQPLESIVFLLGTPAVLETKESLSLPVSPDALTQKLLSISSNDECKLSG--------------------STSCTTPASHNPPSGYIAQYRHSAEVFPDE
19325|PDT000757426.1|3070846|83774|enterica|unknown|Australia|2018|	VMRFVYIYILVIYGSYLWFSLGGNMFTINSTNRVASTIAPYACVSDVNLEDKATFL-------DEHTSIHANDSSLQCFVLNDQHVPQNTLATDVEGYNRGLQERISLEYQPLESIVFLLGTPAVLETKESLSLPVSPDALTQKLLSISSNDECKLSG--------------------STSCTTPASHNPPSGYIAQYRHSAEVFPDE
19324|PDT000757420.1|3070751|1330|enterica|unknown|Australia|2018|	VMRFVYIYILVIYGSYLWFSLGGNMFTINSTNRVASTIAPYACVSDVNLEDKATFL-------DEHTSIHANDSSLQCFVLNDQHVPQNTLATDVEGYNRGLQERISLEYQPLESIVFLLGTPAVLETKESLSLPVSPDALTQKLLSISSNDECKLSG--------------------STSCTTPASHNPPSGYIAQYRHSAEVFPDE
19323|PDT000757418.1|3070677|141893|enterica|unknown|Australia|2018|	VMRFVYIYILVIYGSYLWFSLGGNMFTINSTNRVASTIAPYACVSDVNLEDKATFL-------DEHTSIHANDSSLQCFVLNDQHVPQNTLATDVEGYNRGLQERISLEYQPLESIVFLLGTPAVLETKESLSLPVSPDALTQKLLSISSNDECKLSG--------------------STSCTTPASHNPPSGYIAQYRHSAEVFPDE
19322|PDT000757417.1|3070640|1330|enterica|unknown|Australia|2018|	VMRFVYIYILVIYGSYLWFSLGGNMFTINSTNRVASTIAPYACVSDVNLEDKATFL-------DEHTSIHANDSSLQCFVLNDQHVPQNTLATDVEGYNRGLQERISLEYQPLESIVFLLGTPAVLETKESLSLPVSPDALTQKLLSISSNDECKLSG--------------------STSCTTPASHNPPSGYIAQYRHSAEVFPDE
19321|PDT000757406.1|3070519|1330|enterica|unknown|Australia|2018|	VMRFVYIYILVIYGSYLWFSLGGNMFTINSTNRVASTIAPYACVSDVNLEDKATFL-------DEHTSIHANDSSLQCFVLNDQHVPQNTLATDVEGYNRGLQERISLEYQPLESIVFLLGTPAVLETKESLSLPVSPDALTQKLLSISSNDECKLSG--------------------STSCTTPASHNPPSGYIAQYRHSAEVFPDE
19320|PDT000757386.1|3070360|1330|enterica|unknown|Australia|2018|	VMRFVYIYILVIYGSYLWFSLGGNMFTINSTNRVASTIAPYACVSDVNLEDKATFL-------DEHTSIHANDSSLQCFVLNDQHVPQNTLATDVEGYNRGLQERISLEYQPLESIVFLLGTPAVLETKESLSLPVSPDALTQKLLSISSNDECKLSG--------------------STSCTTPASHNPPSGYIAQYRHSAEVFPDE
19319|PDT000757383.1|3070300|1330|enterica|unknown|Australia|2018|	VMRFVYIYILVIYGSYLWFSLGGNMFTINSTNRVASTIAPYACVSDVNLEDKATFL-------DEHTSIHANDSSLQCFVLNDQHVPQNTLATDVEGYNRGLQERISLEYQPLESIVFLLGTPAVLETKESLSLPVSPDALTQKLLSISSNDECKLSG--------------------STSCTTPASHNPPSGYIAQYRHSAEVFPDE
19318|PDT000757375.1|3070216|1127|enterica|unknown|Australia|2018|	VMRFVYIYILVIYGSYLWFSLGGNMFTINSTNRVASTIAPYACVSDVNLEDKATFL-------DEHTSIHANDSSLQCFVLNDQHVPQNTLATDVEGYNRGLQERISLEYQPLESIVFLLGTPAVLETKESLSLPVSPDALTQKLLSISSNDECKLSG--------------------STSCTTPASHNPPSGYIAQYRHSAEVFPDE
19317|PDT000757366.1|3070076|1330|enterica|unknown|Australia|2018|	VMRFVYIYILVIYGSYLWFSLGGNMFTINSTNRVASTIAPYACVSDVNLEDKATFL-------DEHTSIHANDSSLQCFVLNDQHVPQNTLATDVEGYNRGLQERISLEYQPLESIVFLLGTPAVLETKESLSLPVSPDALTQKLLSISSNDECKLSG--------------------STSCTTPASHNPPSGYIAQYRHSAEVFPDE
19316|PDT000757358.1|3070042|1330|enterica|unknown|Australia|2015|	VMRFVYIYILVIYGSYLWFSLGGNMFTINSTNRVASTIAPYACVSDVNLEDKATFL-------DEHTSIHANDSSLQCFVLNDQHVPQNTLATDVEGYNRGLQERISLEYQPLESIVFLLGTPAVLETKESLSLPVSPDALTQKLLSISSNDECKLSG--------------------STSCTTPASHNPPSGYIAQYRHSAEVFPDE
19315|PDT000757337.1|3069947|1330|enterica|unknown|Australia|2016|	VMRFVYIYILVIYGSYLWFSLGGNMFTINSTNRVASTIAPYACVSDVNLEDKATFL-------DEHTSIHANDSSLQCFVLNDQHVPQNTLATDVEGYNRGLQERISLEYQPLESIVFLLGTPAVLETKESLSLPVSPDALTQKLLSISSNDECKLSG--------------------STSCTTPASHNPPSGYIAQYRHSAEVFPDE
19314|PDT000757334.1|3069835|553|enterica|unknown|Australia|2016|	VMRFVYIYILVIYGSYLWFSLGGNMFTINSTNRVASTIAPYACVSDVNLEDKATFL-------DEHTSIHANDSSLQCFVLNDQHVPQNTLATDVEGYNRGLQERISLEYQPLESIVFLLGTPAVLETKESLSLPVSPDALTQKLLSISSNDECKLSG--------------------STSCTTPASHNPPSGYIAQYRHSAEVFPDE
19310|PDT000757304.1|3069440|99973|enterica|unknown|Australia|2015|	VMRFVYIYILVIYGSYLWFSLGGNMFTINSTNRVASTIAPYACVSDVNLEDKATFL-------DEHTSIHANDSSLQCFVLNDQHVPQNTLATDVEGYNRGLQERISLEYQPLESIVFLLGTPAVLETKESLSLPVSPDALTQKLLSISSNDECKLSG--------------------STSCTTPASHNPPSGYIAQYRHSAEVFPDE
19309|PDT000757301.1|3069260|1330|enterica|unknown|Australia|2015|	VMRFVYIYILVIYGSYLWFSLGGNMFTINSTNRVASTIAPYACVSDVNLEDKATFL-------DEHTSIHANDSSLQCFVLNDQHVPQNTLATDVEGYNRGLQERISLEYQPLESIVFLLGTPAVLETKESLSLPVSPDALTQKLLSISSNDECKLSG--------------------STSCTTPASHNPPSGYIAQYRHSAEVFPDE
19308|PDT000757282.1|3069240|1330|enterica|unknown|Australia|2016|	VMRFVYIYILVIYGSYLWFSLGGNMFTINSTNRVASTIAPYACVSDVNLEDKATFL-------DEHTSIHANDSSLQCFVLNDQHVPQNTLATDVEGYNRGLQERISLEYQPLESIVFLLGTPAVLETKESLSLPVSPDALTQKLLSISSNDECKLSG--------------------STSCTTPASHNPPSGYIAQYRHSAEVFPDE
19307|PDT000757271.1|3069140|1330|enterica|unknown|Australia|2016|	VMRFVYIYILVIYGSYLWFSLGGNMFTINSTNRVASTIAPYACVSDVNLEDKATFL-------DEHTSIHANDSSLQCFVLNDQHVPQNTLATDVEGYNRGLQERISLEYQPLESIVFLLGTPAVLETKESLSLPVSPDALTQKLLSISSNDECKLSG--------------------STSCTTPASHNPPSGYIAQYRHSAEVFPDE
19306|PDT000757265.1|3068999|1330|enterica|unknown|Australia|2015|	VMRFVYIYILVIYGSYLWFSLGGNMFTINSTNRVASTIAPYACVSDVNLEDKATFL-------DEHTSIHANDSSLQCFVLNDQHVPQNTLATDVEGYNRGLQERISLEYQPLESIVFLLGTPAVLETKESLSLPVSPDALTQKLLSISSNDECKLSG--------------------STSCTTPASHNPPSGYIAQYRHSAEVFPDE
19305|PDT000757250.1|3068907|1330|enterica|unknown|Australia|2016|	VMRFVYIYILVIYGSYLWFSLGGNMFTINSTNRVASTIAPYACVSDVNLEDKATFL-------DEHTSIHANDSSLQCFVLNDQHVPQNTLATDVEGYNRGLQERISLEYQPLESIVFLLGTPAVLETKESLSLPVSPDALTQKLLSISSNDECKLSG--------------------STSCTTPASHNPPSGYIAQYRHSAEVFPDE
19304|PDT000757248.1|3068730|1330|enterica|unknown|Australia|2016|	VMRFVYIYILVIYGSYLWFSLGGNMFTINSTNRVASTIAPYACVSDVNLEDKATFL-------DEHTSIHANDSSLQCFVLNDQHVPQNTLATDVEGYNRGLQERISLEYQPLESIVFLLGTPAVLETKESLSLPVSPDALTQKLLSISSNDECKLSG--------------------STSCTTPASHNPPSGYIAQYRHSAEVFPDE
19302|PDT000757242.1|3068056|1330|enterica|unknown|Australia|2015|	VMRFVYIYILVIYGSYLWFSLGGNMFTINSTNRVASTIAPYACVSDVNLEDKATFL-------DEHTSIHANDSSLQCFVLNDQHVPQNTLATDVEGYNRGLQERISLEYQPLESIVFLLGTPAVLETKESLSLPVSPDALTQKLLSISSNDECKLSG--------------------STSCTTPASHNPPSGYIAQYRHSAEVFPDE
19301|PDT000757238.1|3067847|1330|enterica|unknown|Australia|2016|	VMRFVYIYILVIYGSYLWFSLGGNMFTINSTNRVASTIAPYACVSDVNLEDKATFL-------DEHTSIHANDSSLQCFVLNDQHVPQNTLATDVEGYNRGLQERISLEYQPLESIVFLLGTPAVLETKESLSLPVSPDALTQKLLSISSNDECKLSG--------------------STSCTTPASHNPPSGYIAQYRHSAEVFPDE
19298|PDT000757227.1|3067437|1330|enterica|unknown|Australia|2015|	VMRFVYIYILVIYGSYLWFSLGGNMFTINSTNRVASTIAPYACVSDVNLEDKATFL-------DEHTSIHANDSSLQCFVLNDQHVPQNTLATDVEGYNRGLQERISLEYQPLESIVFLLGTPAVLETKESLSLPVSPDALTQKLLSISSNDECKLSG--------------------STSCTTPASHNPPSGYIAQYRHSAEVFPDE
19297|PDT000757225.1|3067352|2781|enterica|unknown|Australia|2015|	VMRFVYIYILVIYGSYLWFSLGGNMFTINSTNRVASTIAPYACVSDVNLEDKATFL-------DEHTSIHANDSSLQCFVLNDQHVPQNTLATDVEGYNRGLQERISLEYQPLESIVFLLGTPAVLETKESLSLPVSPDALTQKLLSISSNDECKLSG--------------------STSCTTPASHNPPSGYIAQYRHSAEVFPDE
19295|PDT000757204.1|3067155|1330|enterica|unknown|Australia|2016|	VMRFVYIYILVIYGSYLWFSLGGNMFTINSTNRVASTIAPYACVSDVNLEDKATFL-------DEHTSIHANDSSLQCFVLNDQHVPQNTLATDVEGYNRGLQERISLEYQPLESIVFLLGTPAVLETKESLSLPVSPDALTQKLLSISSNDECKLSG--------------------STSCTTPASHNPPSGYIAQYRHSAEVFPDE
19294|PDT000757196.1|3067043|1330|enterica|unknown|Australia|2017|	VMRFVYIYILVIYGSYLWFSLGGNMFTINSTNRVASTIAPYACVSDVNLEDKATFL-------DEHTSIHANDSSLQCFVLNDQHVPQNTLATDVEGYNRGLQERISLEYQPLESIVFLLGTPAVLETKESLSLPVSPDALTQKLLSISSNDECKLSG--------------------STSCTTPASHNPPSGYIAQYRHSAEVFPDE
19293|PDT000757174.1|3066891|1330|enterica|unknown|Australia|2017|	VMRFVYIYILVIYGSYLWFSLGGNMFTINSTNRVASTIAPYACVSDVNLEDKATFL-------DEHTSIHANDSSLQCFVLNDQHVPQNTLATDVEGYNRGLQERISLEYQPLESIVFLLGTPAVLETKESLSLPVSPDALTQKLLSISSNDECKLSG--------------------STSCTTPASHNPPSGYIAQYRHSAEVFPDE
19292|PDT000757161.1|3066849|1330|enterica|unknown|Australia|2016|	VMRFVYIYILVIYGSYLWFSLGGNMFTINSTNRVASTIAPYACVSDVNLEDKATFL-------DEHTSIHANDSSLQCFVLNDQHVPQNTLATDVEGYNRGLQERISLEYQPLESIVFLLGTPAVLETKESLSLPVSPDALTQKLLSISSNDECKLSG--------------------STSCTTPASHNPPSGYIAQYRHSAEVFPDE
19291|PDT000757148.1|3066726|1330|enterica|unknown|Australia|2016|	VMRFVYIYILVIYGSYLWFSLGGNMFTINSTNRVASTIAPYACVSDVNLEDKATFL-------DEHTSIHANDSSLQCFVLNDQHVPQNTLATDVEGYNRGLQERISLEYQPLESIVFLLGTPAVLETKESLSLPVSPDALTQKLLSISSNDECKLSG--------------------STSCTTPASHNPPSGYIAQYRHSAEVFPDE
19290|PDT000757145.1|3066603|1330|enterica|unknown|Australia|2016|	VMRFVYIYILVIYGSYLWFSLGGNMFTINSTNRVASTIAPYACVSDVNLEDKATFL-------DEHTSIHANDSSLQCFVLNDQHVPQNTLATDVEGYNRGLQERISLEYQPLESIVFLLGTPAVLETKESLSLPVSPDALTQKLLSISSNDECKLSG--------------------STSCTTPASHNPPSGYIAQYRHSAEVFPDE
19289|PDT000757115.1|3066465|1330|enterica|unknown|Australia|2017|	VMRFVYIYILVIYGSYLWFSLGGNMFTINSTNRVASTIAPYACVSDVNLEDKATFL-------DEHTSIHANDSSLQCFVLNDQHVPQNTLATDVEGYNRGLQERISLEYQPLESIVFLLGTPAVLETKESLSLPVSPDALTQKLLSISSNDECKLSG--------------------STSCTTPASHNPPSGYIAQYRHSAEVFPDE
19287|PDT000757105.1|3066318|1330|enterica|unknown|Australia|2017|	VMRFVYIYILVIYGSYLWFSLGGNMFTINSTNRVASTIAPYACVSDVNLEDKATFL-------DEHTSIHANDSSLQCFVLNDQHVPQNTLATDVEGYNRGLQERISLEYQPLESIVFLLGTPAVLETKESLSLPVSPDALTQKLLSISSNDECKLSG--------------------STSCTTPASHNPPSGYIAQYRHSAEVFPDE
19286|PDT000757089.1|3066234|473|enterica|unknown|Australia|2017|	VMRFVYIYILVIYGSYLWFSLGGNMFTINSTNRVASTIAPYACVSDVNLEDKATFL-------DEHTSIHANDSSLQCFVLNDQHVPQNTLATDVEGYNRGLQERISLEYQPLESIVFLLGTPAVLETKESLSLPVSPDALTQKLLSISSNDECKLSG--------------------STSCTTPASHNPPSGYIAQYRHSAEVFPDE
19285|PDT000757085.1|3066040|1330|enterica|unknown|Australia|2016|	VMRFVYIYILVIYGSYLWFSLGGNMFTINSTNRVASTIAPYACVSDVNLEDKATFL-------DEHTSIHANDSSLQCFVLNDQHVPQNTLATDVEGYNRGLQERISLEYQPLESIVFLLGTPAVLETKESLSLPVSPDALTQKLLSISSNDECKLSG--------------------STSCTTPASHNPPSGYIAQYRHSAEVFPDE
19284|PDT000755993.1|3065990|1330|enterica|unknown|Australia|2017|	VMRFVYIYILVIYGSYLWFSLGGNMFTINSTNRVASTIAPYACVSDVNLEDKATFL-------DEHTSIHANDSSLQCFVLNDQHVPQNTLATDVEGYNRGLQERISLEYQPLESIVFLLGTPAVLETKESLSLPVSPDALTQKLLSISSNDECKLSG--------------------STSCTTPASHNPPSGYIAQYRHSAEVFPDE
19283|PDT000755974.1|3065899|1330|enterica|unknown|Australia|2017|	VMRFVYIYILVIYGSYLWFSLGGNMFTINSTNRVASTIAPYACVSDVNLEDKATFL-------DEHTSIHANDSSLQCFVLNDQHVPQNTLATDVEGYNRGLQERISLEYQPLESIVFLLGTPAVLETKESLSLPVSPDALTQKLLSISSNDECKLSG--------------------STSCTTPASHNPPSGYIAQYRHSAEVFPDE
19282|PDT000755966.1|3065796|1330|enterica|unknown|Australia|2015|	VMRFVYIYILVIYGSYLWFSLGGNMFTINSTNRVASTIAPYACVSDVNLEDKATFL-------DEHTSIHANDSSLQCFVLNDQHVPQNTLATDVEGYNRGLQERISLEYQPLESIVFLLGTPAVLETKESLSLPVSPDALTQKLLSISSNDECKLSG--------------------STSCTTPASHNPPSGYIAQYRHSAEVFPDE
19281|PDT000755964.1|3065636|1330|enterica|unknown|Australia|2018|	VMRFVYIYILVIYGSYLWFSLGGNMFTINSTNRVASTIAPYACVSDVNLEDKATFL-------DEHTSIHANDSSLQCFVLNDQHVPQNTLATDVEGYNRGLQERISLEYQPLESIVFLLGTPAVLETKESLSLPVSPDALTQKLLSISSNDECKLSG--------------------STSCTTPASHNPPSGYIAQYRHSAEVFPDE
19280|PDT000755919.1|3065520|1330|enterica|unknown|Australia|2017|	VMRFVYIYILVIYGSYLWFSLGGNMFTINSTNRVASTIAPYACVSDVNLEDKATFL-------DEHTSIHANDSSLQCFVLNDQHVPQNTLATDVEGYNRGLQERISLEYQPLESIVFLLGTPAVLETKESLSLPVSPDALTQKLLSISSNDECKLSG--------------------STSCTTPASHNPPSGYIAQYRHSAEVFPDE
19278|PDT000755909.1|3065337|1330|enterica|unknown|Australia|2017|	VMRFVYIYILVIYGSYLWFSLGGNMFTINSTNRVASTIAPYACVSDVNLEDKATFL-------DEHTSIHANDSSLQCFVLNDQHVPQNTLATDVEGYNRGLQERISLEYQPLESIVFLLGTPAVLETKESLSLPVSPDALTQKLLSISSNDECKLSG--------------------STSCTTPASHNPPSGYIAQYRHSAEVFPDE
19277|PDT000755903.1|3065281|1330|enterica|unknown|Australia|2018|	VMRFVYIYILVIYGSYLWFSLGGNMFTINSTNRVASTIAPYACVSDVNLEDKATFL-------DEHTSIHANDSSLQCFVLNDQHVPQNTLATDVEGYNRGLQERISLEYQPLESIVFLLGTPAVLETKESLSLPVSPDALTQKLLSISSNDECKLSG--------------------STSCTTPASHNPPSGYIAQYRHSAEVFPDE
19276|PDT000755886.1|3065160|1330|enterica|unknown|Australia|2017|	VMRFVYIYILVIYGSYLWFSLGGNMFTINSTNRVASTIAPYACVSDVNLEDKATFL-------DEHTSIHANDSSLQCFVLNDQHVPQNTLATDVEGYNRGLQERISLEYQPLESIVFLLGTPAVLETKESLSLPVSPDALTQKLLSISSNDECKLSG--------------------STSCTTPASHNPPSGYIAQYRHSAEVFPDE
19275|PDT000755883.1|3065102|1330|enterica|unknown|Australia|2018|	VMRFVYIYILVIYGSYLWFSLGGNMFTINSTNRVASTIAPYACVSDVNLEDKATFL-------DEHTSIHANDSSLQCFVLNDQHVPQNTLATDVEGYNRGLQERISLEYQPLESIVFLLGTPAVLETKESLSLPVSPDALTQKLLSISSNDECKLSG--------------------STSCTTPASHNPPSGYIAQYRHSAEVFPDE
19274|PDT000730851.1|3065004|1330|enterica|unknown|Brazil|2014|	VMRFVYIYILVIYGSYLWFSLGGNMFTINSTNRVASTIAPYACVSDVNLEDKATFL-------DEHTSIHANDSSLQCFVLNDQHVPQNTLATDVEGYNRGLQERISLEYQPLESIVFLLGTPAVLETKESLSLPVSPDALTQKLLSISSNDECKLSG--------------------STSCTTPASHNPPSGYIAQYRHSAEVFPDE
19273|PDT000729610.1|3064880|1330|enterica|unknown|Australia|2013|	VMRFVYIYILVIYGSYLWFSLGGNMFTINSTNRVASTIAPYACVSDVNLEDKATFL-------DEHTSIHANDSSLQCFVLNDQHVPQNTLATDVEGYNRGLQERISLEYQPLESIVFLLGTPAVLETKESLSLPVSPDALTQKLLSISSNDECKLSG--------------------STSCTTPASHNPPSGYIAQYRHSAEVFPDE
19272|PDT000729600.1|3064739|471|enterica|unknown|Australia|2002|	VMRFVYIYILVIYGSYLWFSLGGNMFTINSTNRVASTIAPYACVSDVNLEDKATFL-------DEHTSIHANDSSLQCFVLNDQHVPQNTLATDVEGYNRGLQERISLEYQPLESIVFLLGTPAVLETKESLSLPVSPDALTQKLLSISSNDECKLSG--------------------STSCTTPASHNPPSGYIAQYRHSAEVFPDE
19267|PDT000718379.1|3064530|1394816|enterica|unknown|Chile|2019|	VMRFVYIYILVIYGSYLWFSLGGNMFTINSTNRVASTIAPYACVSDVNLEDKATFL-------DEHTSIHANDSSLQCFVLNDQHVPQNTLATDVEGYNRGLQERISLEYQPLESIVFLLGTPAVLETKESLSLPVSPDALTQKLLSISSNDECKLSG--------------------STSCTTPASHNPPSGYIAQYRHSAEVFPDE
19264|PDT000705976.1|3064418|4170|enterica|unknown|India|2020|	VMRFVYIYILVIYGSYLWFSLGGNMFTINSTNRVASTIAPYACVSDVNLEDKATFL-------DEHTSIHANDSSLQCFVLNDQHVPQNTLATDVEGYNRGLQERISLEYQPLESIVFLLGTPAVLETKESLSLPVSPDALTQKLLSISSNDECKLSG--------------------STSCTTPASHNPPSGYIAQYRHSAEVFPDE
19263|PDT000710077.1|3064361|27921|enterica|unknown|Chile|2019|	VMRFVYIYILVIYGSYLWFSLGGNMFTINSTNRVASTIAPYACVSDVNLEDKATFL-------DEHTSIHANDSSLQCFVLNDQHVPQNTLATDVEGYNRGLQERISLEYQPLESIVFLLGTPAVLETKESLSLPVSPDALTQKLLSISSNDECKLSG--------------------STSCTTPASHNPPSGYIAQYRHSAEVFPDE
19262|PDT000710062.1|3064289|3999|enterica|unknown|Chile|2019|	VMRFVYIYILVIYGSYLWFSLGGNMFTINSTNRVASTIAPYACVSDVNLEDKATFL-------DEHTSIHANDSSLQCFVLNDQHVPQNTLATDVEGYNRGLQERISLEYQPLESIVFLLGTPAVLETKESLSLPVSPDALTQKLLSISSNDECKLSG--------------------STSCTTPASHNPPSGYIAQYRHSAEVFPDE
19259|PDT000710053.1|3064059|5872|enterica|unknown|Chile|2019|	VMRFVYIYILVIYGSYLWFSLGGNMFTINSTNRVASTIAPYACVSDVNLEDKATFL-------DEHTSIHANDSSLQCFVLNDQHVPQNTLATDVEGYNRGLQERISLEYQPLESIVFLLGTPAVLETKESLSLPVSPDALTQKLLSISSNDECKLSG--------------------STSCTTPASHNPPSGYIAQYRHSAEVFPDE
19255|PDT000708948.1|3063884|999|enterica|unknown|South Africa|2018|	VMRFVYIYILVIYGSYLWFSLGGNMFTINSTNRVASTIAPYACVSDVNLEDKATFL-------DEHTSIHANDSSLQCFVLNDQHVPQNTLATDVEGYNRGLQERISLEYQPLESIVFLLGTPAVLETKESLSLPVSPDALTQKLLSISSNDECKLSG--------------------STSCTTPASHNPPSGYIAQYRHSAEVFPDE
19253|PDT000708949.1|3063788|31433|enterica|unknown|South Africa|2017|	VMRFVYIYILVIYGSYLWFSLGGNMFTINSTNRVASTIAPYACVSDVNLEDKATFL-------DEHTSIHANDSSLQCFVLNDQHVPQNTLATDVEGYNRGLQERISLEYQPLESIVFLLGTPAVLETKESLSLPVSPDALTQKLLSISSNDECKLSG--------------------STSCTTPASHNPPSGYIAQYRHSAEVFPDE
19243|PDT000678518.1|3062895|5460|enterica|unknown|Chile|2019|	VMRFVYIYILVIYGSYLWFSLGGNMFTINSTNRVASTIAPYACVSDVNLEDKATFL-------DEHTSIHANDSSLQCFVLNDQHVPQNTLATDVEGYNRGLQERISLEYQPLESIVFLLGTPAVLETKESLSLPVSPDALTQKLLSISSNDECKLSG--------------------STSCTTPASHNPPSGYIAQYRHSAEVFPDE
19240|PDT000002137.3|3062630|4358|enterica|unknown|China|2010|	VMRFVYIYILVIYGSYLWFSLGGNMFTINSTNRVASTIAPYACVSDVNLEDKATFL-------DEHTSIHANDSSLQCFVLNDQHVPQNTLATDVEGYNRGLQERISLEYQPLESIVFLLGTPAVLETKESLSLPVSPDALTQKLLSISSNDECKLSG--------------------STSCTTPASHNPPSGYIAQYRHSAEVFPDE
19239|PDT000309181.2|3062529|4250|enterica|unknown|Brazil|2016|	VMRFVYIYILVIYGSYLWFSLGGNMFTINSTNRVASTIAPYACVSDVNLEDKATFL-------DEHTSIHANDSSLQCFVLNDQHVPQNTLATDVEGYNRGLQERISLEYQPLESIVFLLGTPAVLETKESLSLPVSPDALTQKLLSISSNDECKLSG--------------------STSCTTPASHNPPSGYIAQYRHSAEVFPDE
19153|PDT000072635.2|3055954|989|enterica|unknown|China|2010|	VMRFVYIYILVIYGSYLWFSLGGNMFTINSTNRVASTIAPYACVSDVNLEDKATFL-------DEHTSIHANDSSLQCFVLNDQHVPQNTLATDVEGYNRGLQERISLEYQPLESIVFLLGTPAVLETKESLSLPVSPDALTQKLLSISSNDECKLSG--------------------STSCTTPASHNPPSGYIAQYRHSAEVFPDE
19151|PDT000282558.2|3055812|433|enterica|unknown|Brazil|2015|	VMRFVYIYILVIYGSYLWFSLGGNMFTINSTNRVASTIAPYACVSDVNLEDKATFL-------DEHTSIHANDSSLQCFVLNDQHVPQNTLATDVEGYNRGLQERISLEYQPLESIVFLLGTPAVLETKESLSLPVSPDALTQKLLSISSNDECKLSG--------------------STSCTTPASHNPPSGYIAQYRHSAEVFPDE
19150|PDT000312271.2|3055710|4566|enterica|unknown|Brazil|2016|	VMRFVYIYILVIYGSYLWFSLGGNMFTINSTNRVASTIAPYACVSDVNLEDKATFL-------DEHTSIHANDSSLQCFVLNDQHVPQNTLATDVEGYNRGLQERISLEYQPLESIVFLLGTPAVLETKESLSLPVSPDALTQKLLSISSNDECKLSG--------------------STSCTTPASHNPPSGYIAQYRHSAEVFPDE
19149|PDT000309432.2|3055535|1071|enterica|unknown|Brazil|2016|	VMRFVYIYILVIYGSYLWFSLGGNMFTINSTNRVASTIAPYACVSDVNLEDKATFL-------DEHTSIHANDSSLQCFVLNDQHVPQNTLATDVEGYNRGLQERISLEYQPLESIVFLLGTPAVLETKESLSLPVSPDALTQKLLSISSNDECKLSG--------------------STSCTTPASHNPPSGYIAQYRHSAEVFPDE
19143|PDT000302802.2|3054969|4563|enterica|unknown|Brazil|2014|	VMRFVYIYILVIYGSYLWFSLGGNMFTINSTNRVASTIAPYACVSDVNLEDKATFL-------DEHTSIHANDSSLQCFVLNDQHVPQNTLATDVEGYNRGLQERISLEYQPLESIVFLLGTPAVLETKESLSLPVSPDALTQKLLSISSNDECKLSG--------------------STSCTTPASHNPPSGYIAQYRHSAEVFPDE
19132|PDT000203933.3|3054085|37359|enterica|unknown|Australia|2014|	VMRFVYIYILVIYGSYLWFSLGGNMFTINSTNRVASTIAPYACVSDVNLEDKATFL-------DEHTSIHANDSSLQCFVLNDQHVPQNTLATDVEGYNRGLQERISLEYQPLESIVFLLGTPAVLETKESLSLPVSPDALTQKLLSISSNDECKLSG--------------------STSCTTPASHNPPSGYIAQYRHSAEVFPDE
19131|PDT000654310.1|3054001|3999|enterica|unknown|Chile|2019|	VMRFVYIYILVIYGSYLWFSLGGNMFTINSTNRVASTIAPYACVSDVNLEDKATFL-------DEHTSIHANDSSLQCFVLNDQHVPQNTLATDVEGYNRGLQERISLEYQPLESIVFLLGTPAVLETKESLSLPVSPDALTQKLLSISSNDECKLSG--------------------STSCTTPASHNPPSGYIAQYRHSAEVFPDE
19130|PDT000654580.1|3053959|667|enterica|unknown|Chile|2019|	VMRFVYIYILVIYGSYLWFSLGGNMFTINSTNRVASTIAPYACVSDVNLEDKATFL-------DEHTSIHANDSSLQCFVLNDQHVPQNTLATDVEGYNRGLQERISLEYQPLESIVFLLGTPAVLETKESLSLPVSPDALTQKLLSISSNDECKLSG--------------------STSCTTPASHNPPSGYIAQYRHSAEVFPDE
19128|PDT000247748.2|3053841|4142|enterica|unknown|Australia|2016|	VMRFVYIYILVIYGSYLWFSLGGNMFTINSTNRVASTIAPYACVSDVNLEDKATFL-------DEHTSIHANDSSLQCFVLNDQHVPQNTLATDVEGYNRGLQERISLEYQPLESIVFLLGTPAVLETKESLSLPVSPDALTQKLLSISSNDECKLSG--------------------STSCTTPASHNPPSGYIAQYRHSAEVFPDE
19117|PDT000049137.2|3053218|27385|enterica|unknown|India|2011|	VMRFVYIYILVIYGSYLWFSLGGNMFTINSTNRVASTIAPYACVSDVNLEDKATFL-------DEHTSIHANDSSLQCFVLNDQHVPQNTLATDVEGYNRGLQERISLEYQPLESIVFLLGTPAVLETKESLSLPVSPDALTQKLLSISSNDECKLSG--------------------STSCTTPASHNPPSGYIAQYRHSAEVFPDE
19116|PDT000032692.3|3053106|3999|enterica|unknown|India|2009|	VMRFVYIYILVIYGSYLWFSLGGNMFTINSTNRVASTIAPYACVSDVNLEDKATFL-------DEHTSIHANDSSLQCFVLNDQHVPQNTLATDVEGYNRGLQERISLEYQPLESIVFLLGTPAVLETKESLSLPVSPDALTQKLLSISSNDECKLSG--------------------STSCTTPASHNPPSGYIAQYRHSAEVFPDE
19107|PDT000277281.3|3052587|27749|enterica|unknown|Germany|2014|	VMRFVYIYILVIYGSYLWFSLGGNMFTINSTNRVASTIAPYACVSDVNLEDKATFL-------DEHTSIHANDSSLQCFVLNDQHVPQNTLATDVEGYNRGLQERISLEYQPLESIVFLLGTPAVLETKESLSLPVSPDALTQKLLSISSNDECKLSG--------------------STSCTTPASHNPPSGYIAQYRHSAEVFPDE
19103|PDT000309275.2|3052339|1202|enterica|unknown|Brazil|2016|	VMRFVYIYILVIYGSYLWFSLGGNMFTINSTNRVASTIAPYACVSDVNLEDKATFL-------DEHTSIHANDSSLQCFVLNDQHVPQNTLATDVEGYNRGLQERISLEYQPLESIVFLLGTPAVLETKESLSLPVSPDALTQKLLSISSNDECKLSG--------------------STSCTTPASHNPPSGYIAQYRHSAEVFPDE
19102|PDT000247802.2|3052154|1202|enterica|unknown|Australia|2014|	VMRFVYIYILVIYGSYLWFSLGGNMFTINSTNRVASTIAPYACVSDVNLEDKATFL-------DEHTSIHANDSSLQCFVLNDQHVPQNTLATDVEGYNRGLQERISLEYQPLESIVFLLGTPAVLETKESLSLPVSPDALTQKLLSISSNDECKLSG--------------------STSCTTPASHNPPSGYIAQYRHSAEVFPDE
19101|PDT000277359.3|3052035|838|enterica|unknown|Germany|2014|	VMRFVYIYILVIYGSYLWFSLGGNMFTINSTNRVASTIAPYACVSDVNLEDKATFL-------DEHTSIHANDSSLQCFVLNDQHVPQNTLATDVEGYNRGLQERISLEYQPLESIVFLLGTPAVLETKESLSLPVSPDALTQKLLSISSNDECKLSG--------------------STSCTTPASHNPPSGYIAQYRHSAEVFPDE
19094|PDT000052202.3|3051206|4553|enterica|unknown|India|2007|	VMRFVYIYILVIYGSYLWFSLGGNMFTINSTNRVASTIAPYACVSDVNLEDKATFL-------DEHTSIHANDSSLQCFVLNDQHVPQNTLATDVEGYNRGLQERISLEYQPLESIVFLLGTPAVLETKESLSLPVSPDALTQKLLSISSNDECKLSG--------------------STSCTTPASHNPPSGYIAQYRHSAEVFPDE
19090|PDT000026275.3|3050923|409|enterica|unknown|India|2011|	VMRFVYIYILVIYGSYLWFSLGGNMFTINSTNRVASTIAPYACVSDVNLEDKATFL-------DEHTSIHANDSSLQCFVLNDQHVPQNTLATDVEGYNRGLQERISLEYQPLESIVFLLGTPAVLETKESLSLPVSPDALTQKLLSISSNDECKLSG--------------------STSCTTPASHNPPSGYIAQYRHSAEVFPDE
19080|PDT000247824.2|3049918|3999|enterica|unknown|Australia|2017|	VMRFVYIYILVIYGSYLWFSLGGNMFTINSTNRVASTIAPYACVSDVNLEDKATFL-------DEHTSIHANDSSLQCFVLNDQHVPQNTLATDVEGYNRGLQERISLEYQPLESIVFLLGTPAVLETKESLSLPVSPDALTQKLLSISSNDECKLSG--------------------STSCTTPASHNPPSGYIAQYRHSAEVFPDE
19076|PDT000035786.3|3049523|728|enterica|unknown|India|2014|	VMRFVYIYILVIYGSYLWFSLGGNMFTINSTNRVASTIAPYACVSDVNLEDKATFL-------DEHTSIHANDSSLQCFVLNDQHVPQNTLATDVEGYNRGLQERISLEYQPLESIVFLLGTPAVLETKESLSLPVSPDALTQKLLSISSNDECKLSG--------------------STSCTTPASHNPPSGYIAQYRHSAEVFPDE
19074|PDT000277286.3|3049097|1202|enterica|unknown|Germany|2015|	VMRFVYIYILVIYGSYLWFSLGGNMFTINSTNRVASTIAPYACVSDVNLEDKATFL-------DEHTSIHANDSSLQCFVLNDQHVPQNTLATDVEGYNRGLQERISLEYQPLESIVFLLGTPAVLETKESLSLPVSPDALTQKLLSISSNDECKLSG--------------------STSCTTPASHNPPSGYIAQYRHSAEVFPDE
19057|PDT000606661.1|3047047|964|enterica|unknown|Germany|2018|	VMRFVYIYILVIYGSYLWFSLGGNMFTINSTNRVASTIAPYACVSDVNLEDKATFL-------DEHTSIHANDSSLQCFVLNDQHVPQNTLATDVEGYNRGLQERISLEYQPLESIVFLLGTPAVLETKESLSLPVSPDALTQKLLSISSNDECKLSG--------------------STSCTTPASHNPPSGYIAQYRHSAEVFPDE
19055|PDT000606290.1|3046710|963|enterica|unknown|Germany|2011|	VMRFVYIYILVIYGSYLWFSLGGNMFTINSTNRVASTIAPYACVSDVNLEDKATFL-------DEHTSIHANDSSLQCFVLNDQHVPQNTLATDVEGYNRGLQERISLEYQPLESIVFLLGTPAVLETKESLSLPVSPDALTQKLLSISSNDECKLSG--------------------STSCTTPASHNPPSGYIAQYRHSAEVFPDE
19046|PDT000277317.3|3045858|4563|enterica|unknown|Germany|2016|	VMRFVYIYILVIYGSYLWFSLGGNMFTINSTNRVASTIAPYACVSDVNLEDKATFL-------DEHTSIHANDSSLQCFVLNDQHVPQNTLATDVEGYNRGLQERISLEYQPLESIVFLLGTPAVLETKESLSLPVSPDALTQKLLSISSNDECKLSG--------------------STSCTTPASHNPPSGYIAQYRHSAEVFPDE
19044|PDT000656024.1|3045725|1202|enterica|unknown|Brazil|2004|	VMRFVYIYILVIYGSYLWFSLGGNMFTINSTNRVASTIAPYACVSDVNLEDKATFL-------DEHTSIHANDSSLQCFVLNDQHVPQNTLATDVEGYNRGLQERISLEYQPLESIVFLLGTPAVLETKESLSLPVSPDALTQKLLSISSNDECKLSG--------------------STSCTTPASHNPPSGYIAQYRHSAEVFPDE
19042|PDT000656020.1|3045490|397|enterica|unknown|Brazil|2006|	VMRFVYIYILVIYGSYLWFSLGGNMFTINSTNRVASTIAPYACVSDVNLEDKATFL-------DEHTSIHANDSSLQCFVLNDQHVPQNTLATDVEGYNRGLQERISLEYQPLESIVFLLGTPAVLETKESLSLPVSPDALTQKLLSISSNDECKLSG--------------------STSCTTPASHNPPSGYIAQYRHSAEVFPDE
19025|PDT000607337.1|3044359|4238|enterica|unknown|Germany|2019|	VMRFVYIYILVIYGSYLWFSLGGNMFTINSTNRVASTIAPYACVSDVNLEDKATFL-------DEHTSIHANDSSLQCFVLNDQHVPQNTLATDVEGYNRGLQERISLEYQPLESIVFLLGTPAVLETKESLSLPVSPDALTQKLLSISSNDECKLSG--------------------STSCTTPASHNPPSGYIAQYRHSAEVFPDE
19024|PDT000607257.1|3044292|124567|enterica|unknown|Germany|2018|	VMRFVYIYILVIYGSYLWFSLGGNMFTINSTNRVASTIAPYACVSDVNLEDKATFL-------DEHTSIHANDSSLQCFVLNDQHVPQNTLATDVEGYNRGLQERISLEYQPLESIVFLLGTPAVLETKESLSLPVSPDALTQKLLSISSNDECKLSG--------------------STSCTTPASHNPPSGYIAQYRHSAEVFPDE
19019|PDT000607222.1|3044120|124585|enterica|unknown|Germany|2019|	VMRFVYIYILVIYGSYLWFSLGGNMFTINSTNRVASTIAPYACVSDVNLEDKATFL-------DEHTSIHANDSSLQCFVLNDQHVPQNTLATDVEGYNRGLQERISLEYQPLESIVFLLGTPAVLETKESLSLPVSPDALTQKLLSISSNDECKLSG--------------------STSCTTPASHNPPSGYIAQYRHSAEVFPDE
19017|PDT000607188.1|3043939|28169|enterica|unknown|Germany|2010|	VMRFVYIYILVIYGSYLWFSLGGNMFTINSTNRVASTIAPYACVSDVNLEDKATFL-------DEHTSIHANDSSLQCFVLNDQHVPQNTLATDVEGYNRGLQERISLEYQPLESIVFLLGTPAVLETKESLSLPVSPDALTQKLLSISSNDECKLSG--------------------STSCTTPASHNPPSGYIAQYRHSAEVFPDE
19010|PDT000606978.1|3043111|28169|enterica|unknown|Germany|2012|	VMRFVYIYILVIYGSYLWFSLGGNMFTINSTNRVASTIAPYACVSDVNLEDKATFL-------DEHTSIHANDSSLQCFVLNDQHVPQNTLATDVEGYNRGLQERISLEYQPLESIVFLLGTPAVLETKESLSLPVSPDALTQKLLSISSNDECKLSG--------------------STSCTTPASHNPPSGYIAQYRHSAEVFPDE
19008|PDT000606962.1|3042970|4046|enterica|unknown|Germany|2018|	VMRFVYIYILVIYGSYLWFSLGGNMFTINSTNRVASTIAPYACVSDVNLEDKATFL-------DEHTSIHANDSSLQCFVLNDQHVPQNTLATDVEGYNRGLQERISLEYQPLESIVFLLGTPAVLETKESLSLPVSPDALTQKLLSISSNDECKLSG--------------------STSCTTPASHNPPSGYIAQYRHSAEVFPDE
19005|PDT000606924.1|3042634|1100|enterica|unknown|Germany|2018|	VMRFVYIYILVIYGSYLWFSLGGNMFTINSTNRVASTIAPYACVSDVNLEDKATFL-------DEHTSIHANDSSLQCFVLNDQHVPQNTLATDVEGYNRGLQERISLEYQPLESIVFLLGTPAVLETKESLSLPVSPDALTQKLLSISSNDECKLSG--------------------STSCTTPASHNPPSGYIAQYRHSAEVFPDE
19004|PDT000606836.1|3042505|1160|enterica|unknown|Germany|2016|	VMRFVYIYILVIYGSYLWFSLGGNMFTINSTNRVASTIAPYACVSDVNLEDKATFL-------DEHTSIHANDSSLQCFVLNDQHVPQNTLATDVEGYNRGLQERISLEYQPLESIVFLLGTPAVLETKESLSLPVSPDALTQKLLSISSNDECKLSG--------------------STSCTTPASHNPPSGYIAQYRHSAEVFPDE
18781|PDT000460038.1|3021463|4362|enterica|unknown|Brazil|2007|	VMRFVYIYILVIYGSYLWFSLGGNMFTINSTNRVASTIAPYACVSDVNLEDKATFL-------DEHTSIHANDSSLQCFVLNDQHVPQNTLATDVEGYNRGLQERISLEYQPLESIVFLLGTPAVLETKESLSLPVSPDALTQKLLSISSNDECKLSG--------------------STSCTTPASHNPPSGYIAQYRHSAEVFPDE
18777|PDT000178547.2|3020860|407|enterica|unknown|Brazil|2011|	VMRFVYIYILVIYGSYLWFSLGGNMFTINSTNRVASTIAPYACVSDVNLEDKATFL-------DEHTSIHANDSSLQCFVLNDQHVPQNTLATDVEGYNRGLQERISLEYQPLESIVFLLGTPAVLETKESLSLPVSPDALTQKLLSISSNDECKLSG--------------------STSCTTPASHNPPSGYIAQYRHSAEVFPDE
18775|PDT000129647.2|3020421|989|enterica|unknown|India|2016|	VMRFVYIYILVIYGSYLWFSLGGNMFTINSTNRVASTIAPYACVSDVNLEDKATFL-------DEHTSIHANDSSLQCFVLNDQHVPQNTLATDVEGYNRGLQERISLEYQPLESIVFLLGTPAVLETKESLSLPVSPDALTQKLLSISSNDECKLSG--------------------STSCTTPASHNPPSGYIAQYRHSAEVFPDE
18769|PDT000329609.1|3019925|999|enterica|unknown|India|2007|	VMRFVYIYILVIYGSYLWFSLGGNMFTINSTNRVASTIAPYACVSDVNLEDKATFL-------DEHTSIHANDSSLQCFVLNDQHVPQNTLATDVEGYNRGLQERISLEYQPLESIVFLLGTPAVLETKESLSLPVSPDALTQKLLSISSNDECKLSG--------------------STSCTTPASHNPPSGYIAQYRHSAEVFPDE
18767|PDT000123196.2|3019838|1100|enterica|unknown|South Africa|2015|	VMRFVYIYILVIYGSYLWFSLGGNMFTINSTNRVASTIAPYACVSDVNLEDKATFL-------DEHTSIHANDSSLQCFVLNDQHVPQNTLATDVEGYNRGLQERISLEYQPLESIVFLLGTPAVLETKESLSLPVSPDALTQKLLSISSNDECKLSG--------------------STSCTTPASHNPPSGYIAQYRHSAEVFPDE
18734|PDT000443229.1|3016704|3937658|enterica|unknown|Brazil|2015|	VMRFVYIYILVIYGSYLWFSLGGNMFTINSTNRVASTIAPYACVSDVNLEDKATFL-------DEHTSIHANDSSLQCFVLNDQHVPQNTLATDVEGYNRGLQERISLEYQPLESIVFLLGTPAVLETKESLSLPVSPDALTQKLLSISSNDECKLSG--------------------STSCTTPASHNPPSGYIAQYRHSAEVFPDE
18731|PDT000387563.1|3016326|20744|enterica|unknown|India|2007|	VMRFVYIYILVIYGSYLWFSLGGNMFTINSTNRVASTIAPYACVSDVNLEDKATFL-------DEHTSIHANDSSLQCFVLNDQHVPQNTLATDVEGYNRGLQERISLEYQPLESIVFLLGTPAVLETKESLSLPVSPDALTQKLLSISSNDECKLSG--------------------STSCTTPASHNPPSGYIAQYRHSAEVFPDE
18730|PDT000320768.1|3016083|157553|enterica|unknown|Brazil|2016|	VMRFVYIYILVIYGSYLWFSLGGNMFTINSTNRVASTIAPYACVSDVNLEDKATFL-------DEHTSIHANDSSLQCFVLNDQHVPQNTLATDVEGYNRGLQERISLEYQPLESIVFLLGTPAVLETKESLSLPVSPDALTQKLLSISSNDECKLSG--------------------STSCTTPASHNPPSGYIAQYRHSAEVFPDE
18717|PDT000309464.1|3015074|4099|enterica|unknown|Brazil|2004|	VMRFVYIYILVIYGSYLWFSLGGNMFTINSTNRVASTIAPYACVSDVNLEDKATFL-------DEHTSIHANDSSLQCFVLNDQHVPQNTLATDVEGYNRGLQERISLEYQPLESIVFLLGTPAVLETKESLSLPVSPDALTQKLLSISSNDECKLSG--------------------STSCTTPASHNPPSGYIAQYRHSAEVFPDE
18706|PDT000294748.1|3014515|6323|enterica|unknown|China|2015|	VMRFVYIYILVIYGSYLWFSLGGNMFTINSTNRVASTIAPYACVSDVNLEDKATFL-------DEHTSIHANDSSLQCFVLNDQHVPQNTLATDVEGYNRGLQERISLEYQPLESIVFLLGTPAVLETKESLSLPVSPDALTQKLLSISSNDECKLSG--------------------STSCTTPASHNPPSGYIAQYRHSAEVFPDE
18705|PDT000281807.1|3014433|4444|enterica|unknown|Ghana|2016|	VMRFVYIYILVIYGSYLWFSLGGNMFTINSTNRVASTIAPYACVSDVNLEDKATFL-------DEHTSIHANDSSLQCFVLNDQHVPQNTLATDVEGYNRGLQERISLEYQPLESIVFLLGTPAVLETKESLSLPVSPDALTQKLLSISSNDECKLSG--------------------STSCTTPASHNPPSGYIAQYRHSAEVFPDE
18704|PDT000281803.1|3014409|4081|enterica|unknown|Ghana|2016|	VMRFVYIYILVIYGSYLWFSLGGNMFTINSTNRVASTIAPYACVSDVNLEDKATFL-------DEHTSIHANDSSLQCFVLNDQHVPQNTLATDVEGYNRGLQERISLEYQPLESIVFLLGTPAVLETKESLSLPVSPDALTQKLLSISSNDECKLSG--------------------STSCTTPASHNPPSGYIAQYRHSAEVFPDE
18695|PDT000242474.1|3013620|1224|enterica|unknown|China|2016|	VMRFVYIYILVIYGSYLWFSLGGNMFTINSTNRVASTIAPYACVSDVNLEDKATFL-------DEHTSIHANDSSLQCFVLNDQHVPQNTLATDVEGYNRGLQERISLEYQPLESIVFLLGTPAVLETKESLSLPVSPDALTQKLLSISSNDECKLSG--------------------STSCTTPASHNPPSGYIAQYRHSAEVFPDE
18693|PDT000235647.1|3013031|1060|enterica|unknown|Brazil|2015|	VMRFVYIYILVIYGSYLWFSLGGNMFTINSTNRVASTIAPYACVSDVNLEDKATFL-------DEHTSIHANDSSLQCFVLNDQHVPQNTLATDVEGYNRGLQERISLEYQPLESIVFLLGTPAVLETKESLSLPVSPDALTQKLLSISSNDECKLSG--------------------STSCTTPASHNPPSGYIAQYRHSAEVFPDE
18692|PDT000208660.1|3013015|1333892|enterica|unknown|New Zealand|2013|	VMRFVYIYILVIYGSYLWFSLGGNMFTINSTNRVASTIAPYACVSDVNLEDKATFL-------DEHTSIHANDSSLQCFVLNDQHVPQNTLATDVEGYNRGLQERISLEYQPLESIVFLLGTPAVLETKESLSLPVSPDALTQKLLSISSNDECKLSG--------------------STSCTTPASHNPPSGYIAQYRHSAEVFPDE
18690|PDT000197458.1|3012745|1166|enterica|unknown|China|2000|	VMRFVYIYILVIYGSYLWFSLGGNMFTINSTNRVASTIAPYACVSDVNLEDKATFL-------DEHTSIHANDSSLQCFVLNDQHVPQNTLATDVEGYNRGLQERISLEYQPLESIVFLLGTPAVLETKESLSLPVSPDALTQKLLSISSNDECKLSG--------------------STSCTTPASHNPPSGYIAQYRHSAEVFPDE
18668|PDT000145712.1|3010866|3196062|enterica|unknown|Chile|2012|	VMRFVYIYILVIYGSYLWFSLGGNMFTINSTNRVASTIAPYACVSDVNLEDKATFL-------DEHTSIHANDSSLQCFVLNDQHVPQNTLATDVEGYNRGLQERISLEYQPLESIVFLLGTPAVLETKESLSLPVSPDALTQKLLSISSNDECKLSG--------------------STSCTTPASHNPPSGYIAQYRHSAEVFPDE
18660|PDT000114184.1|3009763|4077|enterica|unknown|Brazil|1991|	VMRFVYIYILVIYGSYLWFSLGGNMFTINSTNRVASTIAPYACVSDVNLEDKATFL-------DEHTSIHANDSSLQCFVLNDQHVPQNTLATDVEGYNRGLQERISLEYQPLESIVFLLGTPAVLETKESLSLPVSPDALTQKLLSISSNDECKLSG--------------------STSCTTPASHNPPSGYIAQYRHSAEVFPDE
18659|PDT000114178.1|3009738|1077|enterica|unknown|Brazil|2005|	VMRFVYIYILVIYGSYLWFSLGGNMFTINSTNRVASTIAPYACVSDVNLEDKATFL-------DEHTSIHANDSSLQCFVLNDQHVPQNTLATDVEGYNRGLQERISLEYQPLESIVFLLGTPAVLETKESLSLPVSPDALTQKLLSISSNDECKLSG--------------------STSCTTPASHNPPSGYIAQYRHSAEVFPDE
18658|PDT000114173.1|3009641|1077|enterica|unknown|Brazil|2006|	VMRFVYIYILVIYGSYLWFSLGGNMFTINSTNRVASTIAPYACVSDVNLEDKATFL-------DEHTSIHANDSSLQCFVLNDQHVPQNTLATDVEGYNRGLQERISLEYQPLESIVFLLGTPAVLETKESLSLPVSPDALTQKLLSISSNDECKLSG--------------------STSCTTPASHNPPSGYIAQYRHSAEVFPDE
18657|PDT000114172.1|3009414|1077|enterica|unknown|Brazil|2006|	VMRFVYIYILVIYGSYLWFSLGGNMFTINSTNRVASTIAPYACVSDVNLEDKATFL-------DEHTSIHANDSSLQCFVLNDQHVPQNTLATDVEGYNRGLQERISLEYQPLESIVFLLGTPAVLETKESLSLPVSPDALTQKLLSISSNDECKLSG--------------------STSCTTPASHNPPSGYIAQYRHSAEVFPDE
18656|PDT000114168.1|3009143|283264|enterica|unknown|Brazil|2006|	VMRFVYIYILVIYGSYLWFSLGGNMFTINSTNRVASTIAPYACVSDVNLEDKATFL-------DEHTSIHANDSSLQCFVLNDQHVPQNTLATDVEGYNRGLQERISLEYQPLESIVFLLGTPAVLETKESLSLPVSPDALTQKLLSISSNDECKLSG--------------------STSCTTPASHNPPSGYIAQYRHSAEVFPDE
18655|PDT000114167.1|3008964|985|enterica|unknown|Brazil|2008|	VMRFVYIYILVIYGSYLWFSLGGNMFTINSTNRVASTIAPYACVSDVNLEDKATFL-------DEHTSIHANDSSLQCFVLNDQHVPQNTLATDVEGYNRGLQERISLEYQPLESIVFLLGTPAVLETKESLSLPVSPDALTQKLLSISSNDECKLSG--------------------STSCTTPASHNPPSGYIAQYRHSAEVFPDE
18654|PDT000101305.1|3008699|1077|enterica|unknown|Brazil|2014|	VMRFVYIYILVIYGSYLWFSLGGNMFTINSTNRVASTIAPYACVSDVNLEDKATFL-------DEHTSIHANDSSLQCFVLNDQHVPQNTLATDVEGYNRGLQERISLEYQPLESIVFLLGTPAVLETKESLSLPVSPDALTQKLLSISSNDECKLSG--------------------STSCTTPASHNPPSGYIAQYRHSAEVFPDE
18653|PDT000072287.1|3008442|985|enterica|unknown|India|2010|	VMRFVYIYILVIYGSYLWFSLGGNMFTINSTNRVASTIAPYACVSDVNLEDKATFL-------DEHTSIHANDSSLQCFVLNDQHVPQNTLATDVEGYNRGLQERISLEYQPLESIVFLLGTPAVLETKESLSLPVSPDALTQKLLSISSNDECKLSG--------------------STSCTTPASHNPPSGYIAQYRHSAEVFPDE
18652|PDT000072141.1|3008359|985|enterica|unknown|India|2011|	VMRFVYIYILVIYGSYLWFSLGGNMFTINSTNRVASTIAPYACVSDVNLEDKATFL-------DEHTSIHANDSSLQCFVLNDQHVPQNTLATDVEGYNRGLQERISLEYQPLESIVFLLGTPAVLETKESLSLPVSPDALTQKLLSISSNDECKLSG--------------------STSCTTPASHNPPSGYIAQYRHSAEVFPDE
18437|455108|2998334|151291|enterica|Typhimurium|||	VMRFVYIYILVIYGSYLWFSLGGNMFTINSTNRVASTIAPYACVSDVNLEDKATFL-------DEHTSIHANDSSLQCFVLNDQHVPQNTLATDVEGYNRGLQERISLEYQPLESIVFLLGTPAVLETKESLSLPVSPDALTQKLLSISSNDECKLSG--------------------STSCTTPASHNPPSGYIAQYRHSAEVFPDE
18207|SAL_YA6180AA_AS|2985456|431|enterica|Enteritidis|Italy||	VMRFVYIYILVIYGSYLWFSLGGNMFTINSTNRVASTIAPYACVSDVNLEDKATFL-------DEHTSIHANDSSLQCFVLNDQHVPQNTLATDVEGYNRGLQERISLEYQPLESIVFLLGTPAVLETKESLSLPVSPDALTQKLLSISSNDECKLSG--------------------STSCTTPASHNPPSGYIAQYRHSAEVFPDE
18204|SAL_YA6175AA_AS|2985339|215726|enterica|Enteritidis|Italy||	VMRFVYIYILVIYGSYLWFSLGGNMFTINSTNRVASTIAPYACVSDVNLEDKATFL-------DEHTSIHANDSSLQCFVLNDQHVPQNTLATDVEGYNRGLQERISLEYQPLESIVFLLGTPAVLETKESLSLPVSPDALTQKLLSISSNDECKLSG--------------------STSCTTPASHNPPSGYIAQYRHSAEVFPDE
17877|SAL_QA0089AA_AS|2953158|1089|enterica|Enteritidis|UK||	VMRFVYIYILVIYGSYLWFSLGGNMFTINSTNRVASTIAPYACVSDVNLEDKATFL-------DEHTSIHANDSSLQCFVLNDQHVPQNTLATDVEGYNRGLQERISLEYQPLESIVFLLGTPAVLETKESLSLPVSPDALTQKLLSISSNDECKLSG--------------------STSCTTPASHNPPSGYIAQYRHSAEVFPDE
17727|SAL_LA1540AA_AS|2945817|246602|enterica|Enteritidis|Germany||	VMRFVYIYILVIYGSYLWFSLGGNMFTINSTNRVASTIAPYACVSDVNLEDKATFL-------DEHTSIHANDSSLQCFVLNDQHVPQNTLATDVEGYNRGLQERISLEYQPLESIVFLLGTPAVLETKESLSLPVSPDALTQKLLSISSNDECKLSG--------------------STSCTTPASHNPPSGYIAQYRHSAEVFPDE
17726|SAL_LA1537AA_AS|2945746|384453|enterica|Enteritidis|Germany||	VMRFVYIYILVIYGSYLWFSLGGNMFTINSTNRVASTIAPYACVSDVNLEDKATFL-------DEHTSIHANDSSLQCFVLNDQHVPQNTLATDVEGYNRGLQERISLEYQPLESIVFLLGTPAVLETKESLSLPVSPDALTQKLLSISSNDECKLSG--------------------STSCTTPASHNPPSGYIAQYRHSAEVFPDE
17703|SAL_LA1127AA_AS|2944872|200492|enterica|Enteritidis|Australia||	VMRFVYIYILVIYGSYLWFSLGGNMFTINSTNRVASTIAPYACVSDVNLEDKATFL-------DEHTSIHANDSSLQCFVLNDQHVPQNTLATDVEGYNRGLQERISLEYQPLESIVFLLGTPAVLETKESLSLPVSPDALTQKLLSISSNDECKLSG--------------------STSCTTPASHNPPSGYIAQYRHSAEVFPDE
17694|SAL_LA1118AA_AS|2944434|100274|enterica|Enteritidis|Australia||	VMRFVYIYILVIYGSYLWFSLGGNMFTINSTNRVASTIAPYACVSDVNLEDKATFL-------DEHTSIHANDSSLQCFVLNDQHVPQNTLATDVEGYNRGLQERISLEYQPLESIVFLLGTPAVLETKESLSLPVSPDALTQKLLSISSNDECKLSG--------------------STSCTTPASHNPPSGYIAQYRHSAEVFPDE
17603|SAL_KA9476AA_AS|2940485|83716|enterica|Enteritidis|Chile||	VMRFVYIYILVIYGSYLWFSLGGNMFTINSTNRVASTIAPYACVSDVNLEDKATFL-------DEHTSIHANDSSLQCFVLNDQHVPQNTLATDVEGYNRGLQERISLEYQPLESIVFLLGTPAVLETKESLSLPVSPDALTQKLLSISSNDECKLSG--------------------STSCTTPASHNPPSGYIAQYRHSAEVFPDE
17602|SAL_KA9475AA_AS|2940368|27501|enterica|Enteritidis|Chile||	VMRFVYIYILVIYGSYLWFSLGGNMFTINSTNRVASTIAPYACVSDVNLEDKATFL-------DEHTSIHANDSSLQCFVLNDQHVPQNTLATDVEGYNRGLQERISLEYQPLESIVFLLGTPAVLETKESLSLPVSPDALTQKLLSISSNDECKLSG--------------------STSCTTPASHNPPSGYIAQYRHSAEVFPDE
18993|PDT000606433.1|3041105|4358|enterica|unknown|Germany|2014|	VMRFVYIYILVIYGSYLWFSLGGNMFTINSTNRVASTIAPYACVSDVNLEDKATFL-------DEHTSIHANDSSLQCFVLNDQHVPQNTLATDVEGYNRGLQERISLEYQPLESIVFLLGTPAVLETKESLSLPVSPDALTQKLLSISSNDECKLSG--------------------STSCTTPASHNPPSGYIAQYRHSAEVFPDE
18992|PDT000606423.1|3041046|4358|enterica|unknown|Germany|2019|	VMRFVYIYILVIYGSYLWFSLGGNMFTINSTNRVASTIAPYACVSDVNLEDKATFL-------DEHTSIHANDSSLQCFVLNDQHVPQNTLATDVEGYNRGLQERISLEYQPLESIVFLLGTPAVLETKESLSLPVSPDALTQKLLSISSNDECKLSG--------------------STSCTTPASHNPPSGYIAQYRHSAEVFPDE
18990|PDT000606347.1|3040759|999|enterica|unknown|Germany|2017|	VMRFVYIYILVIYGSYLWFSLGGNMFTINSTNRVASTIAPYACVSDVNLEDKATFL-------DEHTSIHANDSSLQCFVLNDQHVPQNTLATDVEGYNRGLQERISLEYQPLESIVFLLGTPAVLETKESLSLPVSPDALTQKLLSISSNDECKLSG--------------------STSCTTPASHNPPSGYIAQYRHSAEVFPDE
18985|PDT000031210.2|3040366|27922|enterica|unknown|South Africa|2012|	VMRFVYIYILVIYGSYLWFSLGGNMFTINSTNRVASTIAPYACVSDVNLEDKATFL-------DEHTSIHANDSSLQCFVLNDQHVPQNTLATDVEGYNRGLQERISLEYQPLESIVFLLGTPAVLETKESLSLPVSPDALTQKLLSISSNDECKLSG--------------------STSCTTPASHNPPSGYIAQYRHSAEVFPDE
18972|PDT000607185.1|3039911|5872|enterica|unknown|Germany|2017|	VMRFVYIYILVIYGSYLWFSLGGNMFTINSTNRVASTIAPYACVSDVNLEDKATFL-------DEHTSIHANDSSLQCFVLNDQHVPQNTLATDVEGYNRGLQERISLEYQPLESIVFLLGTPAVLETKESLSLPVSPDALTQKLLSISSNDECKLSG--------------------STSCTTPASHNPPSGYIAQYRHSAEVFPDE
18971|PDT000607180.1|3039876|28169|enterica|unknown|Germany|2018|	VMRFVYIYILVIYGSYLWFSLGGNMFTINSTNRVASTIAPYACVSDVNLEDKATFL-------DEHTSIHANDSSLQCFVLNDQHVPQNTLATDVEGYNRGLQERISLEYQPLESIVFLLGTPAVLETKESLSLPVSPDALTQKLLSISSNDECKLSG--------------------STSCTTPASHNPPSGYIAQYRHSAEVFPDE
18966|PDT000607028.1|3039484|1202|enterica|unknown|Germany|2018|	VMRFVYIYILVIYGSYLWFSLGGNMFTINSTNRVASTIAPYACVSDVNLEDKATFL-------DEHTSIHANDSSLQCFVLNDQHVPQNTLATDVEGYNRGLQERISLEYQPLESIVFLLGTPAVLETKESLSLPVSPDALTQKLLSISSNDECKLSG--------------------STSCTTPASHNPPSGYIAQYRHSAEVFPDE
18955|PDT000031160.2|3037979|1202|enterica|unknown|South Africa|2008|	VMRFVYIYILVIYGSYLWFSLGGNMFTINSTNRVASTIAPYACVSDVNLEDKATFL-------DEHTSIHANDSSLQCFVLNDQHVPQNTLATDVEGYNRGLQERISLEYQPLESIVFLLGTPAVLETKESLSLPVSPDALTQKLLSISSNDECKLSG--------------------STSCTTPASHNPPSGYIAQYRHSAEVFPDE
18949|PDT000257568.2|3037567|1202|enterica|unknown|Australia|2010|	VMRFVYIYILVIYGSYLWFSLGGNMFTINSTNRVASTIAPYACVSDVNLEDKATFL-------DEHTSIHANDSSLQCFVLNDQHVPQNTLATDVEGYNRGLQERISLEYQPLESIVFLLGTPAVLETKESLSLPVSPDALTQKLLSISSNDECKLSG--------------------STSCTTPASHNPPSGYIAQYRHSAEVFPDE
18948|PDT000257574.2|3037437|764|enterica|unknown|Australia|2011|	VMRFVYIYILVIYGSYLWFSLGGNMFTINSTNRVASTIAPYACVSDVNLEDKATFL-------DEHTSIHANDSSLQCFVLNDQHVPQNTLATDVEGYNRGLQERISLEYQPLESIVFLLGTPAVLETKESLSLPVSPDALTQKLLSISSNDECKLSG--------------------STSCTTPASHNPPSGYIAQYRHSAEVFPDE
18947|PDT000257556.2|3037103|968|enterica|unknown|Australia|2010|	VMRFVYIYILVIYGSYLWFSLGGNMFTINSTNRVASTIAPYACVSDVNLEDKATFL-------DEHTSIHANDSSLQCFVLNDQHVPQNTLATDVEGYNRGLQERISLEYQPLESIVFLLGTPAVLETKESLSLPVSPDALTQKLLSISSNDECKLSG--------------------STSCTTPASHNPPSGYIAQYRHSAEVFPDE
18945|PDT000257495.2|3036350|958|enterica|unknown|Australia|2014|	VMRFVYIYILVIYGSYLWFSLGGNMFTINSTNRVASTIAPYACVSDVNLEDKATFL-------DEHTSIHANDSSLQCFVLNDQHVPQNTLATDVEGYNRGLQERISLEYQPLESIVFLLGTPAVLETKESLSLPVSPDALTQKLLSISSNDECKLSG--------------------STSCTTPASHNPPSGYIAQYRHSAEVFPDE
18944|PDT000257503.2|3036324|976|enterica|unknown|Australia|2014|	VMRFVYIYILVIYGSYLWFSLGGNMFTINSTNRVASTIAPYACVSDVNLEDKATFL-------DEHTSIHANDSSLQCFVLNDQHVPQNTLATDVEGYNRGLQERISLEYQPLESIVFLLGTPAVLETKESLSLPVSPDALTQKLLSISSNDECKLSG--------------------STSCTTPASHNPPSGYIAQYRHSAEVFPDE
18943|PDT000257492.2|3036000|8376|enterica|unknown|Australia|2014|	VMRFVYIYILVIYGSYLWFSLGGNMFTINSTNRVASTIAPYACVSDVNLEDKATFL-------DEHTSIHANDSSLQCFVLNDQHVPQNTLATDVEGYNRGLQERISLEYQPLESIVFLLGTPAVLETKESLSLPVSPDALTQKLLSISSNDECKLSG--------------------STSCTTPASHNPPSGYIAQYRHSAEVFPDE
18942|PDT000257455.2|3035865|1100|enterica|unknown|Australia|2014|	VMRFVYIYILVIYGSYLWFSLGGNMFTINSTNRVASTIAPYACVSDVNLEDKATFL-------DEHTSIHANDSSLQCFVLNDQHVPQNTLATDVEGYNRGLQERISLEYQPLESIVFLLGTPAVLETKESLSLPVSPDALTQKLLSISSNDECKLSG--------------------STSCTTPASHNPPSGYIAQYRHSAEVFPDE
18941|PDT000257419.2|3035737|1202|enterica|unknown|Australia|2014|	VMRFVYIYILVIYGSYLWFSLGGNMFTINSTNRVASTIAPYACVSDVNLEDKATFL-------DEHTSIHANDSSLQCFVLNDQHVPQNTLATDVEGYNRGLQERISLEYQPLESIVFLLGTPAVLETKESLSLPVSPDALTQKLLSISSNDECKLSG--------------------STSCTTPASHNPPSGYIAQYRHSAEVFPDE
18940|PDT000257413.2|3035544|993|enterica|unknown|Australia|2014|	VMRFVYIYILVIYGSYLWFSLGGNMFTINSTNRVASTIAPYACVSDVNLEDKATFL-------DEHTSIHANDSSLQCFVLNDQHVPQNTLATDVEGYNRGLQERISLEYQPLESIVFLLGTPAVLETKESLSLPVSPDALTQKLLSISSNDECKLSG--------------------STSCTTPASHNPPSGYIAQYRHSAEVFPDE
18939|PDT000257401.2|3035304|956|enterica|unknown|Australia|2014|	VMRFVYIYILVIYGSYLWFSLGGNMFTINSTNRVASTIAPYACVSDVNLEDKATFL-------DEHTSIHANDSSLQCFVLNDQHVPQNTLATDVEGYNRGLQERISLEYQPLESIVFLLGTPAVLETKESLSLPVSPDALTQKLLSISSNDECKLSG--------------------STSCTTPASHNPPSGYIAQYRHSAEVFPDE
18938|PDT000257391.2|3035254|4358|enterica|unknown|Australia|2014|	VMRFVYIYILVIYGSYLWFSLGGNMFTINSTNRVASTIAPYACVSDVNLEDKATFL-------DEHTSIHANDSSLQCFVLNDQHVPQNTLATDVEGYNRGLQERISLEYQPLESIVFLLGTPAVLETKESLSLPVSPDALTQKLLSISSNDECKLSG--------------------STSCTTPASHNPPSGYIAQYRHSAEVFPDE
18937|PDT000257560.2|3035176|4358|enterica|unknown|Australia|2010|	VMRFVYIYILVIYGSYLWFSLGGNMFTINSTNRVASTIAPYACVSDVNLEDKATFL-------DEHTSIHANDSSLQCFVLNDQHVPQNTLATDVEGYNRGLQERISLEYQPLESIVFLLGTPAVLETKESLSLPVSPDALTQKLLSISSNDECKLSG--------------------STSCTTPASHNPPSGYIAQYRHSAEVFPDE
18936|PDT000257628.2|3035149|999|enterica|unknown|Australia|2012|	VMRFVYIYILVIYGSYLWFSLGGNMFTINSTNRVASTIAPYACVSDVNLEDKATFL-------DEHTSIHANDSSLQCFVLNDQHVPQNTLATDVEGYNRGLQERISLEYQPLESIVFLLGTPAVLETKESLSLPVSPDALTQKLLSISSNDECKLSG--------------------STSCTTPASHNPPSGYIAQYRHSAEVFPDE
18935|PDT000257624.2|3035072|4163|enterica|unknown|Australia|2012|	VMRFVYIYILVIYGSYLWFSLGGNMFTINSTNRVASTIAPYACVSDVNLEDKATFL-------DEHTSIHANDSSLQCFVLNDQHVPQNTLATDVEGYNRGLQERISLEYQPLESIVFLLGTPAVLETKESLSLPVSPDALTQKLLSISSNDECKLSG--------------------STSCTTPASHNPPSGYIAQYRHSAEVFPDE
18934|PDT000257533.2|3034813|963|enterica|unknown|Australia|2010|	VMRFVYIYILVIYGSYLWFSLGGNMFTINSTNRVASTIAPYACVSDVNLEDKATFL-------DEHTSIHANDSSLQCFVLNDQHVPQNTLATDVEGYNRGLQERISLEYQPLESIVFLLGTPAVLETKESLSLPVSPDALTQKLLSISSNDECKLSG--------------------STSCTTPASHNPPSGYIAQYRHSAEVFPDE
18933|PDT000257581.2|3034647|1202|enterica|unknown|Australia|2011|	VMRFVYIYILVIYGSYLWFSLGGNMFTINSTNRVASTIAPYACVSDVNLEDKATFL-------DEHTSIHANDSSLQCFVLNDQHVPQNTLATDVEGYNRGLQERISLEYQPLESIVFLLGTPAVLETKESLSLPVSPDALTQKLLSISSNDECKLSG--------------------STSCTTPASHNPPSGYIAQYRHSAEVFPDE
18932|PDT000257428.2|3034393|1100|enterica|unknown|Australia|2014|	VMRFVYIYILVIYGSYLWFSLGGNMFTINSTNRVASTIAPYACVSDVNLEDKATFL-------DEHTSIHANDSSLQCFVLNDQHVPQNTLATDVEGYNRGLQERISLEYQPLESIVFLLGTPAVLETKESLSLPVSPDALTQKLLSISSNDECKLSG--------------------STSCTTPASHNPPSGYIAQYRHSAEVFPDE
18931|PDT000257333.2|3034337|966|enterica|unknown|Australia|2009|	VMRFVYIYILVIYGSYLWFSLGGNMFTINSTNRVASTIAPYACVSDVNLEDKATFL-------DEHTSIHANDSSLQCFVLNDQHVPQNTLATDVEGYNRGLQERISLEYQPLESIVFLLGTPAVLETKESLSLPVSPDALTQKLLSISSNDECKLSG--------------------STSCTTPASHNPPSGYIAQYRHSAEVFPDE
18930|PDT000257519.2|3034124|959|enterica|unknown|Australia|2014|	VMRFVYIYILVIYGSYLWFSLGGNMFTINSTNRVASTIAPYACVSDVNLEDKATFL-------DEHTSIHANDSSLQCFVLNDQHVPQNTLATDVEGYNRGLQERISLEYQPLESIVFLLGTPAVLETKESLSLPVSPDALTQKLLSISSNDECKLSG--------------------STSCTTPASHNPPSGYIAQYRHSAEVFPDE
18929|PDT000257491.2|3033840|1202|enterica|unknown|Australia|2014|	VMRFVYIYILVIYGSYLWFSLGGNMFTINSTNRVASTIAPYACVSDVNLEDKATFL-------DEHTSIHANDSSLQCFVLNDQHVPQNTLATDVEGYNRGLQERISLEYQPLESIVFLLGTPAVLETKESLSLPVSPDALTQKLLSISSNDECKLSG--------------------STSCTTPASHNPPSGYIAQYRHSAEVFPDE
18928|PDT000257450.2|3033363|949|enterica|unknown|Australia|2014|	VMRFVYIYILVIYGSYLWFSLGGNMFTINSTNRVASTIAPYACVSDVNLEDKATFL-------DEHTSIHANDSSLQCFVLNDQHVPQNTLATDVEGYNRGLQERISLEYQPLESIVFLLGTPAVLETKESLSLPVSPDALTQKLLSISSNDECKLSG--------------------STSCTTPASHNPPSGYIAQYRHSAEVFPDE
18927|PDT000261311.2|3033319|1192|enterica|unknown|Brazil|2012|	VMRFVYIYILVIYGSYLWFSLGGNMFTINSTNRVASTIAPYACVSDVNLEDKATFL-------DEHTSIHANDSSLQCFVLNDQHVPQNTLATDVEGYNRGLQERISLEYQPLESIVFLLGTPAVLETKESLSLPVSPDALTQKLLSISSNDECKLSG--------------------STSCTTPASHNPPSGYIAQYRHSAEVFPDE
18926|PDT000243652.2|3033190|1202|enterica|unknown|Germany|2004|	VMRFVYIYILVIYGSYLWFSLGGNMFTINSTNRVASTIAPYACVSDVNLEDKATFL-------DEHTSIHANDSSLQCFVLNDQHVPQNTLATDVEGYNRGLQERISLEYQPLESIVFLLGTPAVLETKESLSLPVSPDALTQKLLSISSNDECKLSG--------------------STSCTTPASHNPPSGYIAQYRHSAEVFPDE
18925|PDT000623244.1|3033060|28462|enterica|unknown|Australia|2001|	VMRFVYIYILVIYGSYLWFSLGGNMFTINSTNRVASTIAPYACVSDVNLEDKATFL-------DEHTSIHANDSSLQCFVLNDQHVPQNTLATDVEGYNRGLQERISLEYQPLESIVFLLGTPAVLETKESLSLPVSPDALTQKLLSISSNDECKLSG--------------------STSCTTPASHNPPSGYIAQYRHSAEVFPDE
18924|PDT000208331.2|3032979|4175|enterica|unknown|India|2007|	VMRFVYIYILVIYGSYLWFSLGGNMFTINSTNRVASTIAPYACVSDVNLEDKATFL-------DEHTSIHANDSSLQCFVLNDQHVPQNTLATDVEGYNRGLQERISLEYQPLESIVFLLGTPAVLETKESLSLPVSPDALTQKLLSISSNDECKLSG--------------------STSCTTPASHNPPSGYIAQYRHSAEVFPDE
18919|PDT000176740.2|3032704|382|enterica|unknown|Brazil|2011|	VMRFVYIYILVIYGSYLWFSLGGNMFTINSTNRVASTIAPYACVSDVNLEDKATFL-------DEHTSIHANDSSLQCFVLNDQHVPQNTLATDVEGYNRGLQERISLEYQPLESIVFLLGTPAVLETKESLSLPVSPDALTQKLLSISSNDECKLSG--------------------STSCTTPASHNPPSGYIAQYRHSAEVFPDE
18912|PDT000125607.2|3032111|821|enterica|unknown|Chile|2013|	VMRFVYIYILVIYGSYLWFSLGGNMFTINSTNRVASTIAPYACVSDVNLEDKATFL-------DEHTSIHANDSSLQCFVLNDQHVPQNTLATDVEGYNRGLQERISLEYQPLESIVFLLGTPAVLETKESLSLPVSPDALTQKLLSISSNDECKLSG--------------------STSCTTPASHNPPSGYIAQYRHSAEVFPDE
18902|PDT000587421.1|3031362|4040|enterica|unknown|Australia|2003|	VMRFVYIYILVIYGSYLWFSLGGNMFTINSTNRVASTIAPYACVSDVNLEDKATFL-------DEHTSIHANDSSLQCFVLNDQHVPQNTLATDVEGYNRGLQERISLEYQPLESIVFLLGTPAVLETKESLSLPVSPDALTQKLLSISSNDECKLSG--------------------STSCTTPASHNPPSGYIAQYRHSAEVFPDE
18899|PDT000587410.1|3031127|3999|enterica|unknown|Australia|2009|	VMRFVYIYILVIYGSYLWFSLGGNMFTINSTNRVASTIAPYACVSDVNLEDKATFL-------DEHTSIHANDSSLQCFVLNDQHVPQNTLATDVEGYNRGLQERISLEYQPLESIVFLLGTPAVLETKESLSLPVSPDALTQKLLSISSNDECKLSG--------------------STSCTTPASHNPPSGYIAQYRHSAEVFPDE
18897|PDT000587378.1|3030964|4395|enterica|unknown|Australia|2010|	VMRFVYIYILVIYGSYLWFSLGGNMFTINSTNRVASTIAPYACVSDVNLEDKATFL-------DEHTSIHANDSSLQCFVLNDQHVPQNTLATDVEGYNRGLQERISLEYQPLESIVFLLGTPAVLETKESLSLPVSPDALTQKLLSISSNDECKLSG--------------------STSCTTPASHNPPSGYIAQYRHSAEVFPDE
18896|PDT000587372.1|3030945|3999|enterica|unknown|Australia|2005|	VMRFVYIYILVIYGSYLWFSLGGNMFTINSTNRVASTIAPYACVSDVNLEDKATFL-------DEHTSIHANDSSLQCFVLNDQHVPQNTLATDVEGYNRGLQERISLEYQPLESIVFLLGTPAVLETKESLSLPVSPDALTQKLLSISSNDECKLSG--------------------STSCTTPASHNPPSGYIAQYRHSAEVFPDE
18895|PDT000587371.1|3030887|1202|enterica|unknown|Australia|2011|	VMRFVYIYILVIYGSYLWFSLGGNMFTINSTNRVASTIAPYACVSDVNLEDKATFL-------DEHTSIHANDSSLQCFVLNDQHVPQNTLATDVEGYNRGLQERISLEYQPLESIVFLLGTPAVLETKESLSLPVSPDALTQKLLSISSNDECKLSG--------------------STSCTTPASHNPPSGYIAQYRHSAEVFPDE
18894|PDT000587340.1|3030773|1202|enterica|unknown|Australia|2015|	VMRFVYIYILVIYGSYLWFSLGGNMFTINSTNRVASTIAPYACVSDVNLEDKATFL-------DEHTSIHANDSSLQCFVLNDQHVPQNTLATDVEGYNRGLQERISLEYQPLESIVFLLGTPAVLETKESLSLPVSPDALTQKLLSISSNDECKLSG--------------------STSCTTPASHNPPSGYIAQYRHSAEVFPDE
18892|PDT000587319.1|3030603|774|enterica|unknown|Australia|2009|	VMRFVYIYILVIYGSYLWFSLGGNMFTINSTNRVASTIAPYACVSDVNLEDKATFL-------DEHTSIHANDSSLQCFVLNDQHVPQNTLATDVEGYNRGLQERISLEYQPLESIVFLLGTPAVLETKESLSLPVSPDALTQKLLSISSNDECKLSG--------------------STSCTTPASHNPPSGYIAQYRHSAEVFPDE
18891|PDT000587296.1|3030561|1202|enterica|unknown|Australia|2012|	VMRFVYIYILVIYGSYLWFSLGGNMFTINSTNRVASTIAPYACVSDVNLEDKATFL-------DEHTSIHANDSSLQCFVLNDQHVPQNTLATDVEGYNRGLQERISLEYQPLESIVFLLGTPAVLETKESLSLPVSPDALTQKLLSISSNDECKLSG--------------------STSCTTPASHNPPSGYIAQYRHSAEVFPDE
18890|PDT000587289.1|3030454|1153|enterica|unknown|Australia|2012|	VMRFVYIYILVIYGSYLWFSLGGNMFTINSTNRVASTIAPYACVSDVNLEDKATFL-------DEHTSIHANDSSLQCFVLNDQHVPQNTLATDVEGYNRGLQERISLEYQPLESIVFLLGTPAVLETKESLSLPVSPDALTQKLLSISSNDECKLSG--------------------STSCTTPASHNPPSGYIAQYRHSAEVFPDE
18879|PDT000571869.1|3029712|150902|enterica|unknown|Brazil|2004|	VMRFVYIYILVIYGSYLWFSLGGNMFTINSTNRVASTIAPYACVSDVNLEDKATFL-------DEHTSIHANDSSLQCFVLNDQHVPQNTLATDVEGYNRGLQERISLEYQPLESIVFLLGTPAVLETKESLSLPVSPDALTQKLLSISSNDECKLSG--------------------STSCTTPASHNPPSGYIAQYRHSAEVFPDE
18878|PDT000571856.1|3029612|150885|enterica|unknown|Brazil|2001|	VMRFVYIYILVIYGSYLWFSLGGNMFTINSTNRVASTIAPYACVSDVNLEDKATFL-------DEHTSIHANDSSLQCFVLNDQHVPQNTLATDVEGYNRGLQERISLEYQPLESIVFLLGTPAVLETKESLSLPVSPDALTQKLLSISSNDECKLSG--------------------STSCTTPASHNPPSGYIAQYRHSAEVFPDE
18877|PDT000571853.1|3029507|150891|enterica|unknown|Brazil|2006|	VMRFVYIYILVIYGSYLWFSLGGNMFTINSTNRVASTIAPYACVSDVNLEDKATFL-------DEHTSIHANDSSLQCFVLNDQHVPQNTLATDVEGYNRGLQERISLEYQPLESIVFLLGTPAVLETKESLSLPVSPDALTQKLLSISSNDECKLSG--------------------STSCTTPASHNPPSGYIAQYRHSAEVFPDE
[truncated: 3,084 more rows]

## Sheet: ST2B, GSK3B
Seq_ID	Aligned_sequence
[truncated: 245 more rows]

## Sheet: ST2C, IL6ST
Seq_ID	Aligned_sequence
[truncated: 134 more rows]
